# Supplementary material for: PBRM1 Deficiency Reshapes an Immune Suppressive Microenvironment Through Epigenetic Tuning of PBRM1‐KDM5C‐IL6 Axis in ccRCC
Source: Adv Sci (Weinh). 2026 Jan 9;13(16):e12627. doi: 10.1002/advs.202512627 (PMC13042695; doi:10.1002/advs.202512627)
Supplement: Supplementary file 2 — Supporting File 2: advs73755‐sup‐0002‐Table S1.xlsx. [file ADVS-13-e12627-s006.xlsx]

## Sheet: Sheet1
Pathology number	Name	Hospital admission number	Age	Gender	ccRCC	Histological classification	Clear cell carcinoma	Fuhrman nuclear grade	T stage	N stage	M stage	stage	surgical time	PFS_Status	PFS	OS_Status	OS	ISUP	necrosis	sarcoma	cystic architecture	multifocal	size	cells filed1（CD8）	cells filed2（CD8）	cells filed3（CD8）	mean cells per filed（CD8）	cells filed1（CD163）	cells filed2（CD163）	cells filed3（CD163）	mean cells per filed（CD163）	type1	type2
N180682	***	B15939	68	1	1	Clear cell renal cell carcinoma with sarcomatoid differentiation	1	3	4	1	0	4	2018-03-02	1	10	1	10	3	1	1			15	18	7	20	15	20	17	25	20.6667	PBRM1WTCD8Low	PBRM1WTCD163Low
N173342	***	A96448	54	0	0	Clear cell renal cell carcinoma with sarcomatoid differentiation	1	1	3a	0	0	3	2017-11-09	1	11	1	25	1	1	1			12	40	27	29	32	21	31	12	21.3333	PBRM1WTCD8Low	PBRM1WTCD163Low
N173918	***	B05353	53	1	1	Clear cell renal cell carcinoma	1	4	3a	0	0	1	2017-12-20	1	24	1	36	4	1				4	42	19	37	32.6667	25	22	17	21.3333	PBRM1WTCD8Low	PBRM1WTCD163Low
N180229	***	B09241	74	0	1	Clear cell renal cell carcinoma	1	2	3a	0	0	3	2018-01-19	1	38	1	38	2					14	18	33	45	32	12	11	10	11	PBRM1WTCD8Low	PBRM1WTCD163Low
N160832	***	993520	72	1	1	Clear cell renal cell carcinoma	1	3	3a	0	0	3	2016-04-07	1	38	1	41	3	1		1		8.5	37	30	26	31	10	7	11	9.33333	PBRM1WTCD8Low	PBRM1WTCD163Low
N181856	***	B34833	75	1	1	Clear cell renal cell carcinoma	1	3	2a	0	0	2	2018-05-31	0	46	1	46	2~3	1				9	28	35	35	32.6667	12	6	11	9.66667	PBRM1WTCD8Low	PBRM1WTCD163Low
N171492	***	A68362	72	0	1	Clear cell renal cell carcinoma	1	2	3a	0	0	3	2017-06-09	1	12	1	48	2	1		1		12	36	30	25	30.3333	12	16	8	12	PBRM1WTCD8Low	PBRM1WTCD163Low
N161872	***	A12494	74	0	1	Clear cell renal cell carcinoma	1	2	1a	0	0	1	2016-07-14	0	56	1	56	2	1				2.8	18	7	10	11.6667	8	7	9	8	PBRM1WTCD8Low	PBRM1WTCD163Low
N180039	***	B07526	68	1	1	Clear cell renal cell carcinoma	1	2	3a	0	0	3	2018-01-05	1	1	1	62	2				1	6	34	24	24	27.3333	12	15	16	14.3333	PBRM1WTCD8Low	PBRM1WTCD163Low
N172044	***	A77022	81	1	1	Clear cell renal cell carcinoma	1	3	3b	0	0	1	2017-07-21	0	65	1	65	3					3.5	30	36	19	28.3333	7	9	14	10	PBRM1WTCD8Low	PBRM1WTCD163Low
N173839	***	A18941	52	1	1	Clear cell renal cell carcinoma	1	2	1a	0	0	1	2017-12-13	0	39	0	39	2					1.4	20	24	15	19.6667	21	24	19	21.3333	PBRM1WTCD8Low	PBRM1WTCD163Low
N162210	***	A18014	50	1	1	Clear cell renal cell carcinoma	1	3	3a	0	0	3	2016-08-16	0	55	0	55	3					2.5	34	29	31	31.3333	18	21	17	18.6667	PBRM1WTCD8Low	PBRM1WTCD163Low
N170360	***	A14459	56	0	1	Clear cell renal cell carcinoma	1	2	1b	0	0	1	2017-02-17	0	76	0	76	2					5	27	29	25	27	7	15	16	12.6667	PBRM1WTCD8Low	PBRM1WTCD163Low
N160116	***	982277	49	0	1	Clear cell renal cell carcinoma	1	2	1a	0	0	1	2016-01-13	0	89	0	89	2					1.5	9	0	2	3.66667	11	16	12	13	PBRM1WTCD8Low	PBRM1WTCD163Low
N173894	***	B05264	52	1	1	Clear cell renal cell carcinoma	1	1	1a	0	0	1	2017-12-19	0	65	0	65	1					4	12	23	6	13.6667	5	4	3	4	PBRM1WTCD8Low	PBRM1WTCD163Low
N172486	***	A82946	70	0	1	Clear cell renal cell carcinoma	1	2	1a	0	0	1	2017-08-31	0	69	0	69	2					2.3	19	22	10	17	2	5	7	4.66667	PBRM1WTCD8Low	PBRM1WTCD163Low
N181808	***	B34052	55	0	1	Clear cell renal cell carcinoma	1	2	1a	0	0	1	2018-05-29	0	60	0	60	2	1				4	11	3	8	7.33333	12	17	11	13.3333	PBRM1WTCD8Low	PBRM1WTCD163Low
N172468	***	A85141	73	1	1	Clear cell renal cell carcinoma	1	2	1a	0	0	1	2017-08-29	0	69	0	69	2	1				3.5	22	31	13	22	14	18	12	14.6667	PBRM1WTCD8Low	PBRM1WTCD163Low
N171264	***	A66376	47	1	1	Clear cell renal cell carcinoma	1	1	1b	0	0	1	2017-05-18	0	73	0	73	1					4.5	18	25	7	16.6667	17	21	18	18.6667	PBRM1WTCD8Low	PBRM1WTCD163Low
N181128	***	B24014	34	1	1	Clear cell renal cell carcinoma	1	2	1b	0	0	1	2018-04-09	0	62	0	62	2					6	27	31	17	25	10	15	5	10	PBRM1WTCD8Low	PBRM1WTCD163Low
N170282	***	A46992	69	0	1	Clear cell renal cell carcinoma	1	2	1a	0	0	1	2017-02-09	0	76	0	76	2					2.1	5	8	9	7.33333	13	16	12	13.6667	PBRM1WTCD8Low	PBRM1WTCD163Low
N171617	***	A71860	72	1	1	Clear cell renal cell carcinoma	1	2	1a	0	0	1	2017-06-20	0	71	0	71	2					3.5	29	21	19	23	13	14	11	12.6667	PBRM1WTCD8Low	PBRM1WTCD163Low
N173411	***	A98582	71	1	1	Clear cell renal cell carcinoma	1	2	1a	0	0	1	2017-11-14	0	40	0	40	2					2.5	8	17	9	11.3333	9	12	6	9	PBRM1WTCD8Low	PBRM1WTCD163Low
N160383	***	986188	51	1	1	Clear cell renal cell carcinoma	1	2	1b	0	0	1	2016-02-18	0	88	0	88	2			1		6.4	36	39	28	34.3333	4	7	6	5.66667	PBRM1WTCD8Low	PBRM1WTCD163Low
N180639	***	B16307	49	0	1	Clear cell renal cell carcinoma	1	2	1a	0	0	1	2018-02-28	0	37	0	37	2					3.4	27	29	16	24	1	5	7	4.33333	PBRM1WTCD8Low	PBRM1WTCD163Low
N173011	***	A92860	46	1	1	Clear cell renal cell carcinoma	1	2	1a	0	0	1	2017-10-17	0	68	0	68	2					3	27	31	20	26	4	7	3	4.66667	PBRM1WTCD8Low	PBRM1WTCD163Low
N181678	***	B31198	53	0	1	Clear cell renal cell carcinoma	1	2	2a	0	0	2	2018-05-18	0	61	0	61	2	1				9	10	20	0	10	9	14	11	11.3333	PBRM1WTCD8Low	PBRM1WTCD163Low
N173105	***	A94028	63	1	1	Clear cell renal cell carcinoma	1	3	3a	0	0	3	2017-10-24	1	41	0	41	3	1				12	26	34	24	28	9	12	9	10	PBRM1WTCD8Low	PBRM1WTCD163Low
N172810	***	A89342	55	1	1	Clear cell renal cell carcinoma	1	3	1b	0	0	1	2017-09-25	0	42	0	42	3	1				6	32	37	23	30.6667	20	21	16	19	PBRM1WTCD8Low	PBRM1WTCD163Low
N181695	***	B32203	76	0	1	Clear cell renal cell carcinoma	1	2	1a	0	0	1	2018-05-21	0	60	0	60	2					3.2	4	11	2	5.66667	3	5	8	5.33333	PBRM1WTCD8Low	PBRM1WTCD163Low
N172129	***	A79181	69	1	1	Clear cell renal cell carcinoma	1	2	1a	0	0	1	2017-07-27	0	70	0	70	2					2.6	32	26	24	27.3333	6	8	10	8	PBRM1WTCD8Low	PBRM1WTCD163Low
N172576	***	A86461	70	1	1	Clear cell renal cell carcinoma	1	3	3a	0	0	3	2017-09-07	0	69	0	69	3	1				5.5	19	10	11	13.3333	10	12	12	11.3333	PBRM1WTCD8Low	PBRM1WTCD163Low
N163501	***	565993	62	1	1	Clear cell renal cell carcinoma	1	2	1a	0	0	1	2016-12-27	0	77	0	77	2					2.5	12	10	9	10.3333	22	23	23	22.6667	PBRM1WTCD8Low	PBRM1WTCD163Low
N171565	***	A70599	53	1	1	Clear cell renal cell carcinoma	1	2	1a	0	0	1	2017-06-14	0	72	0	72	2					2.8	5	1	14	6.66667	7	12	7	8.66667	PBRM1WTCD8Low	PBRM1WTCD163Low
N173586	***	B00137	38	1	0	Clear cell renal cell carcinoma	0	1	1a	0	0	1	2017-11-27	0	40	0	40	1					4	19	27	13	19.6667	10	15	11	12	PBRM1WTCD8Low	PBRM1WTCD163Low
N160117	***	982300	54	1	1	Clear cell renal cell carcinoma	1	2	1b	0	0	1	2016-01-13	0	62	0	62	2			1		6	17	24	14	18.3333	9	11	8	9.33333	PBRM1WTCD8Low	PBRM1WTCD163Low
N181066	***	B23312	65	0	1	Clear cell renal cell carcinoma	1	2	1b	0	0	1	2018-04-03	0	62	0	62	2					6	3	8	6	5.66667	0	1	3	1.33333	PBRM1WTCD8Low	PBRM1WTCD163Low
N161949	***	A13857	43	1	1	Clear cell renal cell carcinoma	1	2	1b	0	0	1	2016-07-21	0	82	0	82	2	1		1		6	15	23	10	16	9	10	6	8.33333	PBRM1WTCD8Low	PBRM1WTCD163Low
N163031	***	A34302	76	1	1	Clear cell renal cell carcinoma	1	2	1b	0	0	1	2016-11-17	0	79	0	79	2					4.5	33	23	24	26.6667	7	8	3	6	PBRM1WTCD8Low	PBRM1WTCD163Low
N173134	***	A94974	45	0	1	Clear cell renal cell carcinoma	1	2	1a	0	0	1	2017-10-26	0	41	0	41	2					4	16	20	6	14	3	6	5	4.66667	PBRM1WTCD8Low	PBRM1WTCD163Low
N173254	***	A96214	50	1	1	Clear cell renal cell carcinoma	1	2	1a	0	0	1	2017-11-03	0	67	0	67	2					3.5	30	34	20	28	1	4	2	2.33333	PBRM1WTCD8Low	PBRM1WTCD163Low
N172370	***	A84002	81	1	1	Clear cell renal cell carcinoma	1	2	1b	0	0	1	2017-08-23	0	69	0	69	2					7	20	25	10	18.3333	3	7	8	6	PBRM1WTCD8Low	PBRM1WTCD163Low
N181910	***	B35324	67	1	1	Clear cell renal cell carcinoma	1	3	1b	0	0	1	2018-06-05	1	40	0	60	3	1				7	30	41	20	30.3333	8	12	12	10.6667	PBRM1WTCD8Low	PBRM1WTCD163Low
N181373	***	B16377	41	1	1	Clear cell renal cell carcinoma	1	1	1a	0	0	1	2018-04-26	0	61	0	61	1~2				1	3	24	33	13	23.3333	11	15	12	12.6667	PBRM1WTCD8Low	PBRM1WTCD163Low
N172001	***	A77565	52	1	1	Clear cell renal cell carcinoma	1	3	1b	0	0	1	2017-07-19	0	44	0	44	3					7	19	27	13	19.6667	20	21	16	19	PBRM1WTCD8Low	PBRM1WTCD163Low
N173514	***	A99934	61	1	1	Clear cell renal cell carcinoma	1	3	2a	0	0	2	2017-11-22	0	66	0	66	3	1		1		7.5	17	26	12	18.3333	11	16	10	12.3333	PBRM1WTCD8Low	PBRM1WTCD163Low
N170626	***	A54209	51	1	1	Clear cell renal cell carcinoma	1	2	1b	0	0	1	2017-03-16	0	75	0	75	2					5.8	23	20	16	19.6667	13	14	9	12	PBRM1WTCD8Low	PBRM1WTCD163Low
N173637	***	B01512	58	1	1	Clear cell renal cell carcinoma	1	3	1b	0	0	1	2017-11-30	0	66	0	66	3	1				5	20	31	10	20.3333	4	6	5	5	PBRM1WTCD8Low	PBRM1WTCD163Low
N180891	***	B19761	52	1	1	Clear cell renal cell carcinoma	1	2	1a	0	0	1	2018-03-19	0	62	0	62	2					2.7	37	43	32	37.3333	7	8	5	6.66667	PBRM1WTCD8Low	PBRM1WTCD163Low
N172867	***	A82214	69	0	1	Clear cell renal cell carcinoma	1	3	1a	0	0	1	2017-09-28	0	68	0	68	3					4	23	30	15	22.6667	2	4	3	3	PBRM1WTCD8Low	PBRM1WTCD163Low
N170749	***	A56307	64	1	1	Clear cell renal cell carcinoma	1	2	1a	0	0	1	2017-03-29	0	74	0	74	2					3	26	37	22	28.3333	1	2	2	1.66667	PBRM1WTCD8Low	PBRM1WTCD163Low
N171618	***	A71684	64	1	1	Clear cell renal cell carcinoma	1	2	2a	0	0	2	2017-06-20	0	71	0	71	2	1				8.5	2	5	9	5.33333	0	5	2	2.33333	PBRM1WTCD8Low	PBRM1WTCD163Low
N181831	***	B34291	54	0	0	Clear cell renal cell carcinoma	0	2	1b	0	0	1	2018-05-29	0	34	0	34	2			1		4.5	15	22	8	15	3	6	7	5.33333	PBRM1WTCD8Low	PBRM1WTCD163Low
N172845	***	A90326	45	0	1	Clear cell renal cell carcinoma	1	2	1a	0	0	1	2017-09-27	0	68	0	68	2					2.4	8	11	5	8	3	4	6	4.33333	PBRM1WTCD8Low	PBRM1WTCD163Low
N180617	***	B16033	72	1	1	Clear cell renal cell carcinoma	1	2	1a	0	0	1	2018-02-27	0	63	0	63	2	1				4	24	28	15	22.3333	18	21	16	18.3333	PBRM1WTCD8Low	PBRM1WTCD163Low
N173772	***	B03219	53	1	0	Clear cell renal cell carcinoma	0	2	2a	0	0	2	2017-12-11	0	39	0	39	2	1				9	25	27	23	25	7	12	13	10.6667	PBRM1WTCD8Low	PBRM1WTCD163Low
N162545	***	A24685	63	1	1	Clear cell renal cell carcinoma	1	3	1a	0	0	1	2016-09-22	0	80	0	80	3					3	26	32	21	26.3333	12	16	13	13.6667	PBRM1WTCD8Low	PBRM1WTCD163Low
N171445	***	A68723	66	1	1	Clear cell renal cell carcinoma	1	2	1b	0	0	1	2017-06-06	0	72	0	72	2					5.5	31	33	20	28	11	12	9	10.6667	PBRM1WTCD8Low	PBRM1WTCD163Low
N173800	***	B03048	67	1	1	Clear cell renal cell carcinoma	1	3	3b	0	0	1	2017-12-12	0	66	0	66	3	1				4	10	15	2	9	11	15	10	12	PBRM1WTCD8Low	PBRM1WTCD163Low
N173871	***	B04315	54	1	1	Clear cell renal cell carcinoma	1	3	3a	0	0	3	2017-12-15	0	39	0	39	3	1				14	10	21	6	12.3333	8	11	6	8.33333	PBRM1WTCD8Low	PBRM1WTCD163Low
N171432	***	A68595	56	1	1	Clear cell renal cell carcinoma	1	2	1a	0	0	1	2017-06-02	0	72	0	72	2					3	10	20	8	12.6667	0	1	4	1.66667	PBRM1WTCD8Low	PBRM1WTCD163Low
N161657	***	A09057	52	1	1	Clear cell renal cell carcinoma	1	2	1a	0	0	1	2016-06-23	0	83	0	83	2					3.8	1	5	5	3.66667	2	0	7	3	PBRM1WTCD8Low	PBRM1WTCD163Low
N160425	***	986456	53	1	1	Clear cell renal cell carcinoma	1	2	1b	0	0	1	2016-02-19	0	87	0	87	2	1		1		6	15	20	8	14.3333	6	8	6	6.66667	PBRM1WTCD8Low	PBRM1WTCD163Low
N160234	***	984106	45	0	0	TFE-3 gene fusion-associated renal cell carcinoma，Clear cell renal cell carcinoma	0	2	1a	0	0	1	2016-01-25	0	88	0	88	2			1		3.8	17	22	9	16	6	8	10	8	PBRM1WTCD8Low	PBRM1WTCD163Low
N180893	***	B20381	62	1	1	Clear cell renal cell carcinoma	1	2	1a	0	0	1	2018-03-20	0	62	0	62	2					3.7	28	33	18	26.3333	2	2	1	1.66667	PBRM1WTCD8Low	PBRM1WTCD163Low
N181286	***	B26638	75	0	1	Clear cell renal cell carcinoma	1	3	1b	0	0	1	2018-04-20	0	35	0	35	3	1				5.7	16	20	13	16.3333	13	16	12	13.6667	PBRM1WTCD8Low	PBRM1WTCD163Low
N163145	***	A35770	69	0	1	Clear cell renal cell carcinoma	1	3	1b	0	0	1	2016-11-28	0	78	0	78	3					4.5	12	10	5	9	9	11	17	12.3333	PBRM1WTCD8Low	PBRM1WTCD163Low
N172809	***	A89431	53	1	1	Clear cell renal cell carcinoma	1	2	3a	0	0	2	2017-09-25	0	42	0	42	2	1				8	18	21	7	15.3333	11	12	18	13.6667	PBRM1WTCD8Low	PBRM1WTCD163Low
N170570	***	A52767	46	0	1	Clear cell renal cell carcinoma	1	1	1a	0	0	1	2017-03-10	0	75	0	75	1					4	13	17	7	12.3333	11	14	9	11.3333	PBRM1WTCD8Low	PBRM1WTCD163Low
N172763	***	A88608	59	0	1	Clear cell renal cell carcinoma	1	2	1a	0	0	1	2017-09-20	0	68	0	68	2					2	19	11	16	15.3333	7	12	8	9	PBRM1WTCD8Low	PBRM1WTCD163Low
N162495	***	A22830	23	1	1	Clear cell renal cell carcinoma	1	2	1a	0	0	1	2016-09-14	0	54	0	54	2			1		3	30	35	21	28.6667	8	11	5	8	PBRM1WTCD8Low	PBRM1WTCD163Low
N172658	***	A87044	58	0	0	Clear cell renal cell carcinoma	0	2	3a	0	0	2	2017-09-13	0	69	0	69	2					14	17	11	6	11.3333	1	5	5	3.66667	PBRM1WTCD8Low	PBRM1WTCD163Low
N160200	***	983448	50	1	1	Clear cell renal cell carcinoma	1	1	1b	0	0	1	2016-01-21	0	62	0	62	1			1		4.5	29	36	23	29.3333	7	11	4	7.33333	PBRM1WTCD8Low	PBRM1WTCD163Low
N170838	***	A58615	59	0	1	Clear cell renal cell carcinoma	1	2	3a	0	0	3	2017-04-11	1	32	0	47	2	1				9.5	29	37	24	30	2	5	6	4.33333	PBRM1WTCD8Low	PBRM1WTCD163Low
N172002	***	A77698	55	0	1	Clear cell renal cell carcinoma	1	2	1b	0	0	1	2017-07-19	0	70	0	70	2					6.5	7	4	16	9	15	16	7	12.6667	PBRM1WTCD8Low	PBRM1WTCD163Low
N162412	***	A21936	59	1	1	Clear cell renal cell carcinoma	1	2	3a	0	0	3	2016-09-07	0	54	0	54	2					5	25	32	22	26.3333	18	21	3	14	PBRM1WTCD8Low	PBRM1WTCD163Low
N180823	***	B18726	37	1	1	Clear cell renal cell carcinoma	1	2	1a	0	0	1	2018-03-13	0	63	0	63	2			1		2.2	6	11	3	6.66667	6	7	9	7.33333	PBRM1WTCD8Low	PBRM1WTCD163Low
N162426	***	A22143	67	1	1	Clear cell renal cell carcinoma	1	2	1a	0	0	1	2016-09-08	1	45	0	81	2					4	5	15	3	7.66667	3	8	11	7.33333	PBRM1WTCD8Low	PBRM1WTCD163Low
N181092	***	B23641	60	1	1	Clear cell renal cell carcinoma	1	4	1a	0	0	1	2018-04-04	0	62	0	62	4					3.8	6	1	8	5	0	5	15	6.66667	PBRM1WTCD8Low	PBRM1WTCD163Low
N173329	***	A97270	51	1	0	Clear cell renal cell carcinoma	0	4	1a	0	0	1	2017-11-08	0	40	0	40	4	1				3.5	34	24	24	27.3333	3	3	7	4.33333	PBRM1WTCD8Low	PBRM1WTCD163Low
N173730	***	B02765	54	1	1	Clear cell renal cell carcinoma	1	2	1a	0	0	1	2017-12-07	0	66	0	66	2			1		3.5	36	30	29	31.6667	7	12	9	9.33333	PBRM1WTCD8Low	PBRM1WTCD163Low
N172936	***	A91715	54	0	1	Clear cell renal cell carcinoma	1	2	1b	0	0	1	2017-10-11	0	68	0	68	1~2			1		7	32	24	25	27	8	11	8	9	PBRM1WTCD8Low	PBRM1WTCD163Low
N161871	***	A12588	50	1	1	Clear cell renal cell carcinoma	1	2	1b	0	0	1	2016-07-14	0	83	0	83	2	1		1		6	21	16	11	16	6	10	6	7.33333	PBRM1WTCD8Low	PBRM1WTCD163Low
N171895	***	925205	68	1	1	Clear cell renal cell carcinoma	1	2	3a	0	0	3	2017-07-11	1	29	0	71	2					3.5	15	4	5	8	18	21	17	18.6667	PBRM1WTCD8Low	PBRM1WTCD163Low
N173217	***	A95619	51	0	1	Clear cell renal cell carcinoma	1	1	1b	0	0	1	2017-11-01	0	67	0	67	1					5	20	12	16	16	10	11	8	9.66667	PBRM1WTCD8Low	PBRM1WTCD163Low
N172577	***	A86684	54	0	1	Clear cell renal cell carcinoma	1	2	1b	0	0	1	2017-09-07	0	69	0	69	2					6.5	30	23	23	25.3333	13	14	6	11	PBRM1WTCD8Low	PBRM1WTCD163Low
N171948	***	A76756	70	0	1	Clear cell renal cell carcinoma	1	1	1a	0	0	1	2017-07-14	0	44	0	44	1			1		3.8	15	17	15	15.6667	12	15	11	12.6667	PBRM1WTCD8Low	PBRM1WTCD163Low
N180277	***	B11241	76	1	1	Clear cell renal cell carcinoma	1	2	1a	0	0	1	2018-01-23	0	64	0	64	2	1				3.2	30	23	19	24	9	12	8	9.66667	PBRM1WTCD8Low	PBRM1WTCD163Low
N171431	***	A68825	41	1	1	Clear cell renal cell carcinoma	1	3	1b	0	0	1	2017-06-02	0	72	0	72	3					5	20	11	12	14.3333	6	7	5	6	PBRM1WTCD8Low	PBRM1WTCD163Low
N171535	***	A70153	59	1	1	Clear cell renal cell carcinoma	1	3	3a	0	0	3	2017-06-13	1	18	0	72	3	1				8.5	15	5	9	9.66667	1	6	4	3.66667	PBRM1WTCD8Low	PBRM1WTCD163Low
N172358	***	A83476	52	1	1	Clear cell renal cell carcinoma	1	2	1a	0	0	1	2017-08-22	0	69	0	69	2			1		4	19	17	17	17.6667	4	5	2	3.66667	PBRM1WTCD8Low	PBRM1WTCD163Low
N172575	***	A86655	69	1	1	Clear cell renal cell carcinoma	1	1	1a	0	0	1	2017-09-07	0	69	0	69	1			1		3.5	32	24	29	28.3333	4	9	7	6.66667	PBRM1WTCD8Low	PBRM1WTCD163Low
N173434	***	A98620	64	0	0	Clear cell renal cell carcinoma	0	2	3a	0	0	3	2017-11-16	1	25	1	37	2	1				4	56	47	48	50.3333	2	2	1	1.66667	PBRM1WTCD8High	PBRM1WTCD163Low
N160409	***	986372	57	1	1	Clear cell renal cell carcinoma	1	3	1a	0	0	1	2016-02-19	0	53	1	53	3					2.5	50	46	41	45.6667	10	14	18	14	PBRM1WTCD8High	PBRM1WTCD163Low
N173539	***	B00502	34	0	0	Clear cell renal cell carcinoma	0	1	1a	0	0	1	2017-11-23	1	7	1	63	1	1		1		2	63	56	54	57.6667	8	11	7	8.66667	PBRM1WTCD8High	PBRM1WTCD163Low
N173103	***	A94388	69	1	1	Clear cell renal cell carcinoma	1	4	1a	0	0	1	2017-10-24	1	35	1	67	4	1				3.8	45	39	40	41.3333	9	12	6	9	PBRM1WTCD8High	PBRM1WTCD163Low
N160405	***	986240	88	1	0	Clear cell renal cell carcinoma	1	2	1a	0	0	1	2016-02-19	0	70	1	70	2	1	1		1	3.5	34	29	44	35.6667	11	15	11	12.3333	PBRM1WTCD8High	PBRM1WTCD163Low
N162359	***	A20693	60	1	1	Clear cell renal cell carcinoma	1	2	3a	0	0	3	2016-09-01	0	81	0	81	2	1				11	72	68	67	69	5	6	5	5.33333	PBRM1WTCD8High	PBRM1WTCD163Low
N173699	***	B02698	62	0	1	Clear cell renal cell carcinoma	1	2	3a	0	0	1	2017-12-05	0	66	0	66	2					4.7	49	42	47	46	0	5	2	2.33333	PBRM1WTCD8High	PBRM1WTCD163Low
N162236	***	A18319	65	1	1	Clear cell renal cell carcinoma	1	2	1b	0	0	1	2016-08-18	0	82	0	82	2	1				5.5	50	43	44	45.6667	9	14	11	11.3333	PBRM1WTCD8High	PBRM1WTCD163Low
N173237	***	A95640	58	1	1	Clear cell renal cell carcinoma	1	4	3a	0	0	3	2017-11-02	0	40	0	40	4					5.5	40	37	35	37.3333	7	12	9	9.33333	PBRM1WTCD8High	PBRM1WTCD163Low
N171758	***	A73393	47	1	1	Clear cell renal cell carcinoma	1	2	1b	0	0	1	2017-06-29	0	71	0	71	2					5	43	28	34	35	2	6	5	4.33333	PBRM1WTCD8High	PBRM1WTCD163Low
N172261	***	A80498	48	1	1	Clear cell renal cell carcinoma	1	2	3a	0	0	3	2017-08-14	0	70	0	70	2	1		1		4.5	50	39	47	45.3333	1	2	4	2.33333	PBRM1WTCD8High	PBRM1WTCD163Low
N181085	***	B22966	62	0	1	Clear cell renal cell carcinoma	1	2	1a	0	0	1	2018-04-03	0	62	0	62	2					1.5	40	30	37	35.6667	13	15	11	13	PBRM1WTCD8High	PBRM1WTCD163Low
N160916	***	995404	53	1	1	Clear cell renal cell carcinoma	1	2	1a	0	0	1	2016-04-08	0	86	0	86	2	1				2	48	43	38	43	4	9	8	7	PBRM1WTCD8High	PBRM1WTCD163Low
N162140	***	A15994	77	1	1	Clear cell renal cell carcinoma	1	2	1a	0	0	1	2016-08-10	0	82	0	82	2					3.2	62	59	59	60	9	12	7	9.33333	PBRM1WTCD8High	PBRM1WTCD163Low
N172412	***	A84175	67	0	1	Clear cell renal cell carcinoma	1	2	2a	0	0	2	2017-08-25	0	69	0	69	2					7.5	35	44	26	35	4	8	5	5.66667	PBRM1WTCD8High	PBRM1WTCD163Low
N172844	***	A90071	54	0	1	Clear cell renal cell carcinoma	1	2	2a	0	0	2	2017-09-27	0	42	0	42	2					7.5	42	33	33	36	20	25	24	23	PBRM1WTCD8High	PBRM1WTCD163Low
N173095	***	A91849	73	1	1	Clear cell renal cell carcinoma	1	2	1a	0	0	1	2017-10-23	0	67	0	67	2			1		2.8	61	59	56	58.6667	16	21	16	17.6667	PBRM1WTCD8High	PBRM1WTCD163Low
N160886	***	995164	57	1	1	Clear cell renal cell carcinoma	1	2	1a	0	0	1	2016-04-07	0	86	0	86	2					4	44	39	33	38.6667	6	8	5	6.33333	PBRM1WTCD8High	PBRM1WTCD163Low
N181414	***	B28505	54	1	1	Clear cell renal cell carcinoma	1	2	1a	0	0	1	2018-04-28	0	61	0	61	2		1			3	34	26	47	35.6667	1	5	2	2.66667	PBRM1WTCD8High	PBRM1WTCD163Low
N170192	***	A45163	38	0	1	Clear cell renal cell carcinoma	1	2	1a	0	0	1	2017-01-19	0	76	0	76	2					3.5	50	47	44	47	11	15	12	12.6667	PBRM1WTCD8High	PBRM1WTCD163Low
N180638	***	798948	60	0	1	Clear cell renal cell carcinoma	1	3	1b	0	0	1	2018-02-28	0	63	0	63	3					6	58	49	51	52.6667	19	21	17	19	PBRM1WTCD8High	PBRM1WTCD163Low
N162425	***	A22300	66	0	1	Clear cell renal cell carcinoma	1	2	1a	0	0	1	2016-09-08	0	81	0	81	2					4	58	47	48	51	2	7	8	5.66667	PBRM1WTCD8High	PBRM1WTCD163Low
N173869	***	B04535	54	1	1	Clear cell renal cell carcinoma	1	1	3a	0	0	3	2017-12-15	0	66	0	66	1	1				7	32	48	25	35	2	5	6	4.33333	PBRM1WTCD8High	PBRM1WTCD163Low
N172555	***	A86388	46	1	1	Clear cell renal cell carcinoma	1	2	1a	0	0	1	2017-09-06	0	69	0	69	2			1		1.5	35	53	25	37.6667	3	4	7	4.66667	PBRM1WTCD8High	PBRM1WTCD163Low
N173471	***	A99489	54	0	1	Clear cell renal cell carcinoma	1	2	1a	0	0	1	2017-11-20	0	66	0	66	2					3	52	44	49	48.3333	11	12	17	13.3333	PBRM1WTCD8High	PBRM1WTCD163Low
N181956	***	917818	67	1	1	Clear cell renal cell carcinoma	1	2	3a	0	0	3	2018-06-07	1	23	0	60	2					2.5	37	39	32	36	15	16	12	14.3333	PBRM1WTCD8High	PBRM1WTCD163Low
N173394	***	A98318	55	0	1	Clear cell renal cell carcinoma	1	1	1b	0	0	1	2017-11-14	0	67	0	67	1					5	53	47	45	48.3333	11	15	10	12	PBRM1WTCD8High	PBRM1WTCD163Low
N180827	***	B19273	55	0	1	Clear cell renal cell carcinoma	1	2	1b	0	0	1	2018-03-14	0	63	0	63	2	1		1		4.6	54	45	44	47.6667	18	23	17	19.3333	PBRM1WTCD8High	PBRM1WTCD163Low
N170949	***	A60552	42	1	1	Clear cell renal cell carcinoma	1	2	1a	0	0	1	2017-04-19	0	73	0	73	2			1		4	53	51	47	50.3333	9	11	8	9.33333	PBRM1WTCD8High	PBRM1WTCD163Low
N172841	***	A90264	38	1	0	Clear cell renal cell carcinoma	0	1	1b	0	0	1	2017-09-26	0	68	0	68	1			1		6	42	31	38	37	7	10	6	7.66667	PBRM1WTCD8High	PBRM1WTCD163Low
N173099	***	A93776	52	0	1	Clear cell renal cell carcinoma	1	2	1a	0	0	1	2017-10-23	0	67	0	67	2					2.2	44	40	37	40.3333	5	9	4	6	PBRM1WTCD8High	PBRM1WTCD163Low
N181598	***	B30420	46	1	1	Clear cell renal cell carcinoma	1	2	1b	0	0	1	2018-05-14	0	61	0	61	2	1				6.5	59	54	52	55	3	5	2	3.33333	PBRM1WTCD8High	PBRM1WTCD163Low
N181928	***	B35232	75	0	1	Clear cell renal cell carcinoma	1	2	1a	0	0	1	2018-06-06	0	60	0	60	2	1				3.5	52	42	48	47.3333	2	6	1	3	PBRM1WTCD8High	PBRM1WTCD163Low
N172231	***	A80419	26	1	0	Eosinophilic adenoma combined with clear cell carcinoma	0	1	1b	0	0	1	2017-08-10	0	70	0	70	1			1		4	30	28	55	37.6667	0	2	0	0.666667	PBRM1WTCD8High	PBRM1WTCD163Low
N160720	***	991608	67	1	1	Clear cell renal cell carcinoma	1	2	1a	0	0	1	2016-03-21	0	60	0	60	2					3	53	42	46	47	11	12	10	11	PBRM1WTCD8High	PBRM1WTCD163Low
N182030	***	B37303	57	0	1	Clear cell renal cell carcinoma	1	2	1a	0	0	1	2018-06-13	0	33	0	33	2					3.5	63	60	61	61.3333	7	11	8	8.66667	PBRM1WTCD8High	PBRM1WTCD163Low
N181595	***	B26603	39	0	1	Clear cell renal cell carcinoma	1	2	1a	0	0	1	2018-05-11	0	61	0	61	2					4	45	41	40	42	10	14	11	11.6667	PBRM1WTCD8High	PBRM1WTCD163Low
N173028	***	A93140	50	0	1	Clear cell renal cell carcinoma	1	2	1a	0	0	1	2017-10-18	0	68	0	68	2					3.3	68	60	58	62	13	15	7	11.6667	PBRM1WTCD8High	PBRM1WTCD163Low
N161699	***	297749	58	0	1	Clear cell renal cell carcinoma	1	2	1a	0	0	1	2016-06-29	0	83	0	83	2					3	62	56	55	57.6667	7	9	7	7.66667	PBRM1WTCD8High	PBRM1WTCD163Low
N172232	***	A80813	43	1	1	Clear cell renal cell carcinoma	1	2	1a	0	0	1	2017-08-10	0	70	0	70	2					2.5	44	34	33	37	1	0	2	1	PBRM1WTCD8High	PBRM1WTCD163Low
N180397	***	B13089	41	1	1	Clear cell renal cell carcinoma	1	2	1a	0	0	1	2018-01-31	0	64	0	64	2					4	40	37	34	37	6	7	5	6	PBRM1WTCD8High	PBRM1WTCD163Low
N172485	***	A85200	68	0	1	Clear cell renal cell carcinoma	1	2	1a	0	0	1	2017-08-31	0	69	0	69	2					2.5	46	41	37	41.3333	10	12	14	12	PBRM1WTCD8High	PBRM1WTCD163Low
N170732	***	A55685	71	1	0	Clear cell renal cell carcinoma	0	2	1a	0	0	1	2017-03-28	0	74	0	74	2					3	31	32	44	35.6667	7	11	15	11	PBRM1WTCD8High	PBRM1WTCD163Low
N160815	***	993891	49	1	1	Clear cell renal cell carcinoma	1	2	1a	0	0	1	2016-03-29	0	86	0	86	2					2	25	43	39	35.6667	5	8	6	6.33333	PBRM1WTCD8High	PBRM1WTCD163Low
N163144	***	A36085	51	1	1	Clear cell renal cell carcinoma	1	3	1b	0	0	1	2016-11-28	0	78	0	78	3					5	44	44	32	40	11	12	10	11	PBRM1WTCD8High	PBRM1WTCD163Low
N172258	***	A80913	49	1	1	Clear cell renal cell carcinoma	1	2	1a	0	0	1	2017-08-14	0	70	0	70	2			1		3	20	65	25	36.6667	49	54	51	51.3333	PBRM1WTCD8High	PBRM1WTCD163High
N180766	***	B17993	50	1	1	Clear cell renal cell carcinoma	1	3	1b	0	0	1	2018-03-08	0	36	0	36	3	1				4.5	29	56	48	44.3333	46	49	53	49.3333	PBRM1WTCD8High	PBRM1WTCD163High
N173410	***	A98332	54	1	1	Clear cell renal cell carcinoma	1	2	1a	0	0	1	2017-11-14	0	40	0	40	2					2.5	36	35	38	36.3333	38	46	44	42.6667	PBRM1WTCD8High	PBRM1WTCD163High
N170016	***	A42697	67	1	1	Clear cell renal cell carcinoma	1	2	1b	0	0	1	2017-01-04	0	77	0	77	2					5.3	25	42	39	35.3333	64	67	64	65	PBRM1WTCD8High	PBRM1WTCD163High
N171760	***	A73425	47	1	1	Clear cell renal cell carcinoma	1	2	1a	0	0	1	2017-06-29	0	71	0	71	2					4	39	31	36	35.3333	30	35	37	34	PBRM1WTCD8High	PBRM1WTCD163High
N173937	***	645065	63	0	1	Clear cell renal cell carcinoma	1	2	1b	0	0	1	2017-12-21	1	48	0	65	2					5	35	35	37	35.6667	48	56	57	53.6667	PBRM1WTCD8High	PBRM1WTCD163High
N173664	***	B02092	44	1	0	Clear cell renal cell carcinoma	0	2	1a	0	0	1	2017-12-04	0	66	0	66	2					4	32	30	43	35	40	46	45	43.6667	PBRM1WTCD8High	PBRM1WTCD163High
N172260	***	A79318	56	1	1	Clear cell renal cell carcinoma	1	2	1b	0	0	1	2017-08-14	0	70	0	70	2					7	25	40	40	35	20	26	32	26	PBRM1WTCD8High	PBRM1WTCD163High
N181248	***	B26132	70	0	1	Clear cell renal cell carcinoma	1	2	1a	0	0	1	2018-04-18	0	62	0	62	2	1		1		2.8	30	43	33	35.3333	60	69	68	65.6667	PBRM1WTCD8High	PBRM1WTCD163High
N163143	***	A35813	35	1	1	Clear cell renal cell carcinoma	1	3	1a	0	0	1	2016-11-28	0	78	0	78	3					3	27	40	39	35.3333	38	46	45	43	PBRM1WTCD8High	PBRM1WTCD163High
N160831	***	993804	53	1	1	Clear cell renal cell carcinoma	1	3	3a	0	0	3	2016-03-31	0	86	0	86	3					3.5	41	35	34	36.6667	27	35	41	34.3333	PBRM1WTCD8High	PBRM1WTCD163High
N180475	***	B12625	54	1	1	Clear cell renal cell carcinoma	1	2	3a	0	0	3	2018-02-06	0	37	0	37	2	1				10.5	44	44	18	35.3333	29	34	36	33	PBRM1WTCD8High	PBRM1WTCD163High
N180141	***	B09013	67	1	1	Clear cell renal cell carcinoma	1	2	1a	0	0	1	2018-01-12	0	65	0	65	2	1				3.5	35	37	38	36.6667	20	34	27	27	PBRM1WTCD8High	PBRM1WTCD163High
N181250	***	B25869	37	1	1	Clear cell renal cell carcinoma	1	2	1a	0	0	1	2018-04-18	0	62	0	62	2	1				2.2	44	35	29	36	25	39	20	28	PBRM1WTCD8High	PBRM1WTCD163High
N180390	***	B12566	69	1	1	Clear cell renal cell carcinoma	1	4	2a	0	0	2	2018-01-30	0	64	0	64	4	1				9	43	44	17	34.6667	17	42	21	26.6667	PBRM1WTCD8High	PBRM1WTCD163High
N173117	***	A94749	43	1	1	Clear cell renal cell carcinoma	1	2	1a	0	0	1	2017-10-25	0	41	0	41	2					2.7	26	44	39	36.3333	38	45	43	42	PBRM1WTCD8High	PBRM1WTCD163High
N162087	***	A16265	58	0	1	Clear cell renal cell carcinoma	1	2	1b	0	0	1	2016-08-04	0	82	0	82	2					4.2	31	40	40	37	43	46	44	44.3333	PBRM1WTCD8High	PBRM1WTCD163High
N181618	***	B31773	48	1	1	Clear cell renal cell carcinoma	1	2	1a	0	0	1	2018-05-15	0	61	0	61	2					3.8	41	38	35	38	30	36	32	32.6667	PBRM1WTCD8High	PBRM1WTCD163High
N173934	***	B05229	51	1	1	Clear cell renal cell carcinoma	1	2	1a	0	0	1	2017-12-21	0	65	0	65	2					3	53	26	27	35.3333	27	32	30	29.6667	PBRM1WTCD8High	PBRM1WTCD163High
N181656	***	B31680	44	1	1	Clear cell renal cell carcinoma	1	2	3a	0	0	3	2018-05-17	0	34	0	34	2			1		8.6	30	54	23	35.6667	40	42	38	40	PBRM1WTCD8High	PBRM1WTCD163High
N171152	***	A64480	42	1	1	Clear cell renal cell carcinoma	1	2	1a	0	0	1	2017-05-09	0	73	0	73	2					1.2	24	45	45	38	34	41	39	38	PBRM1WTCD8High	PBRM1WTCD163High
N173029	***	A93156	64	1	1	Clear cell renal cell carcinoma	1	1	1b	0	0	1	2017-10-18	0	68	0	68	1					4.2	20	46	39	35	17	44	19	26.6667	PBRM1WTCD8High	PBRM1WTCD163High
N172553	***	A55814	63	0	1	Clear cell renal cell carcinoma	1	1	1a	0	0	1	2017-09-06	0	69	0	69	1			1		2.5	44	42	19	35	37	43	47	42.3333	PBRM1WTCD8High	PBRM1WTCD163High
N161073	***	997907	43	0	1	Clear cell renal cell carcinoma	1	2	1b	0	0	1	2016-04-25	0	85	0	85	2			1		5.5	56	24	39	39.6667	42	44	49	45	PBRM1WTCD8High	PBRM1WTCD163High
N181353	***	B27518	64	1	1	Clear cell renal cell carcinoma	1	2	1a	0	0	1	2018-04-24	0	61	0	61	2					2.8	34	48	24	35.3333	48	56	58	54	PBRM1WTCD8High	PBRM1WTCD163High
N180712	***	B17418	59	0	1	Clear cell renal cell carcinoma	1	2	1b	0	0	1	2018-03-06	0	36	0	36	2					5	44	42	29	38.3333	20	23	36	26.3333	PBRM1WTCD8High	PBRM1WTCD163High
N180762	***	B17936	51	1	1	Clear cell renal cell carcinoma	1	2	1b	0	0	1	2018-03-07	1	17	0	63	2~3					4.5	53	64	45	54	25	25	30	26.6667	PBRM1WTCD8High	PBRM1WTCD163High
N172871	***	A89736	68	0	1	Clear cell renal cell carcinoma	1	4	3a	0	0	3	2017-09-28	0	42	0	42	4	1				10	28	37	34	33	27	32	21	26.6667	PBRM1WTCD8High	PBRM1WTCD163High
N173433	***	A98661	47	1	1	Clear cell renal cell carcinoma	1	2	1a	0	0	1	2017-11-15	0	40	0	40	2					2.3	34	35	34	34.3333	21	27	31	26.3333	PBRM1WTCD8High	PBRM1WTCD163High
N180139	***	B09391	32	0	1	Clear cell renal cell carcinoma	1	2	1a	0	0	1	2018-01-11	0	65	0	65	2					2.5	20	44	45	36.3333	33	23	31	29	PBRM1WTCD8High	PBRM1WTCD163High
N161449	***	A05717	51	1	1	Clear cell renal cell carcinoma	1	2	1a	0	0	1	2016-06-03	0	84	0	84	2					2	39	35	28	34	37	10	44	30.3333	PBRM1WTCD8High	PBRM1WTCD163High
N162208	***	A18044	48	1	1	Clear cell renal cell carcinoma	1	3	1a	0	0	1	2016-08-15	0	82	0	82	3					3.2	17	50	42	36.3333	37	45	47	43	PBRM1WTCD8High	PBRM1WTCD163High
N173616	***	B00416	61	1	1	Clear cell renal cell carcinoma	1	4	3a	0	0	2	2017-11-29	0	66	0	66	4	1				8	39	33	35	35.6667	32	39	36	35.6667	PBRM1WTCD8High	PBRM1WTCD163High
N162975	***	A32936	62	0	1	Clear cell renal cell carcinoma	1	2	1a	0	0	1	2016-11-11	0	52	0	52	2					3.5	53	27	20	33.3333	35	37	37	36.3333	PBRM1WTCD8High	PBRM1WTCD163High
N160397	***	986170	53	1	1	Clear cell renal cell carcinoma	1	2	1a	0	0	1	2016-02-18	0	88	0	88	2			1		1.5	33	21	50	34.6667	40	47	49	45.3333	PBRM1WTCD8High	PBRM1WTCD163High
N171352	***	928678	54	1	1	Clear cell renal cell carcinoma	1	2	1a	0	0	1	2017-05-25	0	72	0	72	2					3	29	42	37	36	33	20	28	27	PBRM1WTCD8High	PBRM1WTCD163High
N160888	***	995011	69	0	1	Clear cell renal cell carcinoma	1	2	1b	0	0	1	2016-04-07	0	86	0	86	2	1				5.5	39	33	31	34.3333	22	28	29	26.3333	PBRM1WTCD8High	PBRM1WTCD163High
N160407	***	70312	66	1	1	Clear cell renal cell carcinoma	1	2	1a	0	0	1	2016-02-19	0	87	0	87	2					3.2	48	32	20	33.3333	40	43	41	41.3333	PBRM1WTCD8High	PBRM1WTCD163High
N173102	***	A93731	28	1	1	Clear cell renal cell carcinoma	1	2	1a	0	0	1	2017-10-24	0	67	0	67	2	1		1		3	35	40	41	38.6667	46	52	54	50.6667	PBRM1WTCD8High	PBRM1WTCD163High
N173754	***	B02964	44	1	1	Clear cell renal cell carcinoma	1	2	1b	0	0	1	2017-12-08	0	66	0	66	2					5	16	39	44	33	34	37	31	34	PBRM1WTCD8High	PBRM1WTCD163High
N170951	***	A60724	55	1	0	Clear cell renal cell carcinoma	0	2	1b	0	0	1	2017-04-20	0	47	0	47	2	1				7	45	47	41	44.3333	54	61	64	59.6667	PBRM1WTCD8High	PBRM1WTCD163High
N181266	***	B25960	64	1	1	Clear cell renal cell carcinoma	1	2	2a	0	0	2	2018-04-19	0	61	0	61	2	1		1		8	47	51	40	46	44	51	50	48.3333	PBRM1WTCD8High	PBRM1WTCD163High
N181832	***	B34631	53	0	1	Clear cell renal cell carcinoma	1	2	1a	0	0	1	2018-05-30	0	60	0	60	2					3.5	41	51	32	41.3333	26	31	22	26.3333	PBRM1WTCD8High	PBRM1WTCD163High
N170176	***	A45438	63	0	1	Clear cell renal cell carcinoma	1	2	1b	0	0	1	2017-01-19	0	76	0	76	2	1				5	36	44	27	35.6667	22	29	27	26	PBRM1WTCD8High	PBRM1WTCD163High
N181352	***	B27520	27	1	1	Clear cell renal cell carcinoma	1	2	1a	0	0	1	2018-04-24	0	61	0	61	2					3	36	39	32	35.6667	22	35	25	27.3333	PBRM1WTCD8High	PBRM1WTCD163High
N160749	***	917695	53	1	1	Clear cell renal cell carcinoma	1	2	1a	0	0	1	2016-03-23	0	86	0	86	2			1		2.5	39	48	32	39.6667	23	31	29	27.6667	PBRM1WTCD8High	PBRM1WTCD163High
N181849	***	B26145	61	1	1	Clear cell renal cell carcinoma	1	2	1a	0	0	1	2018-05-30	0	60	0	60	2					2.7	38	35	32	35	30	35	38	34.3333	PBRM1WTCD8High	PBRM1WTCD163High
N163137	***	A35100	55	1	1	Clear cell renal cell carcinoma	1	2	3a	0	0	3	2016-11-28	0	78	0	78	2					4.5	40	33	29	34	24	32	33	29.6667	PBRM1WTCD8High	PBRM1WTCD163High
N182062	***	B37430	67	1	1	Clear cell renal cell carcinoma	1	2	1a	0	0	1	2018-06-14	0	60	0	60	2	1				2.5	52	41	48	47	13	38	29	26.6667	PBRM1WTCD8High	PBRM1WTCD163High
N160129	***	982070	35	1	1	Clear cell renal cell carcinoma	1	3	1a	0	0	1	2016-01-13	0	89	0	89	3					2	31	39	31	33.6667	44	16	21	27	PBRM1WTCD8High	PBRM1WTCD163High
N173648	***	B01770	54	1	1	Clear cell renal cell carcinoma	1	2	1b	0	0	1	2017-12-01	0	66	0	66	2	1				4.6	38	42	31	37	20	21	39	26.6667	PBRM1WTCD8High	PBRM1WTCD163High
N162294	***	A19952	70	1	1	Clear cell renal cell carcinoma	1	2	1b	0	0	1	2016-08-25	0	81	0	81	2	1		1	1	6.5	40	30	37	35.6667	26	27	29	27.3333	PBRM1WTCD8High	PBRM1WTCD163High
N172768	***	A88947	67	1	1	Clear cell renal cell carcinoma	1	2	3a	0	0	3	2017-09-21	0	68	0	68	2	1		1		5	50	44	42	45.3333	18	31	29	26	PBRM1WTCD8High	PBRM1WTCD163High
N161948	***	A13592	76	1	1	Clear cell renal cell carcinoma	1	2	1a	0	0	1	2016-07-21	0	82	0	82	2	1				4	39	36	32	35.6667	24	29	25	26	PBRM1WTCD8High	PBRM1WTCD163High
N173107	***	A93574	59	1	1	Clear cell renal cell carcinoma	1	3	3a	0	0	3	2017-10-24	0	67	0	67	3	1				9	60	54	51	55	22	26	27	25	PBRM1WTCD8High	PBRM1WTCD163High
N173438	***	A98227	61	1	1	Clear cell renal cell carcinoma	1	2	1b	0	0	1	2017-11-16	0	40	0	40	2					4.5	54	64	51	56.3333	32	34	35	33.6667	PBRM1WTCD8High	PBRM1WTCD163High
N160527	***	988550	32	0	1	Clear cell renal cell carcinoma	1	2	1a	0	0	1	2016-03-01	0	61	0	61	2					2	39	28	37	34.6667	25	27	28	26.6667	PBRM1WTCD8High	PBRM1WTCD163High
N181265	***	B26410	52	0	1	Clear cell renal cell carcinoma	1	2	1b	0	0	1	2018-04-19	0	61	0	61	2					5.8	56	47	52	51.6667	10	44	27	27	PBRM1WTCD8High	PBRM1WTCD163High
N181728	***	B33151	48	1	1	Clear cell renal cell carcinoma	1	2	1a	0	0	1	2018-05-22	0	60	0	60	2					3.5	43	37	40	40	7	41	32	26.6667	PBRM1WTCD8High	PBRM1WTCD163High
N171791	***	A73612	67	1	1	Clear cell renal cell carcinoma	1	2	1b	0	0	1	2017-07-03	0	71	0	71	2					5	52	49	45	48.6667	15	33	29	25.6667	PBRM1WTCD8High	PBRM1WTCD163High
N181020	***	B21698	53	1	1	Clear cell renal cell carcinoma	1	1	1a	0	0	1	2018-03-29	0	62	0	62	1					2	46	52	40	46	24	32	30	28.6667	PBRM1WTCD8High	PBRM1WTCD163High
N180368	***	B12626	39	1	1	Clear cell renal cell carcinoma	1	2	2b	0	0	2	2018-01-30	1	34	0	64	2					13	43	39	40	40.6667	38	41	41	40	PBRM1WTCD8High	PBRM1WTCD163High
N163028	***	A33894	59	1	1	Clear cell renal cell carcinoma	1	1	1a	0	0	1	2016-11-16	0	79	0	79	1					3.1	44	39	33	38.6667	34	23	21	26	PBRM1WTCD8High	PBRM1WTCD163High
N172653	***	A87253	53	0	1	Clear cell renal cell carcinoma	1	2	1a	0	0	1	2017-09-12	1	49	0	69	2				1	3	66	61	57	61.3333	37	30	13	26.6667	PBRM1WTCD8High	PBRM1WTCD163High
N172023	***	A77883	46	1	1	Clear cell renal cell carcinoma	1	4	3a	0	0	2	2017-07-20	1	7	1	7	4	1		1		10	25	33	39	32.3333	52	55	51	52.6667	PBRM1DeficiencyCD8Low	PBRM1DeficiencyCD163High
N180892	***	B20261	73	1	1	Clear cell renal cell carcinoma	1	3	3a	0	0	3	2018-03-20	1	9	1	9	3	1				12	34	26	24	28	54	58	52	54.6667	PBRM1DeficiencyCD8Low	PBRM1DeficiencyCD163High
N181980	***	B36149	59	1	0	Clear cell renal cell carcinoma	0	2	3c	0	0	3	2018-06-08	1	10	1	10	2	1				7.3	28	24	22	24.6667	44	53	45	47.3333	PBRM1DeficiencyCD8Low	PBRM1DeficiencyCD163High
N180324	***	B00379	58	1	0	Clear cell renal cell carcinoma	0	2	1a	0	0	1	2018-01-25	1	13	1	13	2	1				4	35	29	33	32.3333	68	76	74	72.6667	PBRM1DeficiencyCD8Low	PBRM1DeficiencyCD163High
N172868	***	A90770	77	0	1	Clear cell renal cell carcinoma	1	3	1b	0	0	1	2017-09-28	1	1	1	15	3					7	32	29	23	28	38	43	40	40.3333	PBRM1DeficiencyCD8Low	PBRM1DeficiencyCD163High
N161184	***	A00080	86	1	1	Clear cell renal cell carcinoma	1	2	1b	0	0	1	2016-05-06	1	24	1	24	2					4.5	31	29	27	29	52	61	59	57.3333	PBRM1DeficiencyCD8Low	PBRM1DeficiencyCD163High
N173219	***	A95987	46	0	1	Clear cell renal cell carcinoma	1	3	2b	0	0	2	2017-11-01	1	25	1	25	3	1				18	17	6	6	9.66667	43	46	42	43.6667	PBRM1DeficiencyCD8Low	PBRM1DeficiencyCD163High
N181496	***	B29120	67	1	1	Clear cell renal cell carcinoma	1	3	3a	0	0	3	2018-05-07	1	25	1	25	3	1				15	17	33	48	32.6667	23	31	25	26.3333	PBRM1DeficiencyCD8Low	PBRM1DeficiencyCD163High
N174045	***	B06663	66	1	1	Clear cell renal cell carcinoma	1	2	1b	0	0	1	2017-12-28	0	28	1	28	2					4.8	38	31	28	32.3333	65	71	65	67	PBRM1DeficiencyCD8Low	PBRM1DeficiencyCD163High
N181577	***	B25107	75	1	1	Clear cell renal cell carcinoma	1	2	3a	0	0	3	2018-05-11	1	30	1	30	2	1				4	35	31	26	30.6667	41	49	43	44.3333	PBRM1DeficiencyCD8Low	PBRM1DeficiencyCD163High
N173698	***	B01906	53	1	1	Clear cell renal cell carcinoma	1	3	3b	1	0	3	2017-12-05	1	29	1	37	3	1				10.5	24	18	13	18.3333	36	44	41	40.3333	PBRM1DeficiencyCD8Low	PBRM1DeficiencyCD163High
N173084	***	A92668	73	1	1	Clear cell renal cell carcinoma	1	2	1b	0	0	1	2017-10-31	1	38	1	40	2	1				5	36	34	26	32	35	39	37	37	PBRM1DeficiencyCD8Low	PBRM1DeficiencyCD163High
N170839	***	A58416	68	1	1	Clear cell renal cell carcinoma	1	2	2b	0	0	2	2017-04-11	1	5	1	41	2					7.5	39	28	28	31.6667	29	36	34	33	PBRM1DeficiencyCD8Low	PBRM1DeficiencyCD163High
N160145	***	982185	72	0	0	Suspicious for clear cell renal cell carcinoma	0	3	3a	0	0	3	2016-01-15	1	35	1	47	3	1				9.6	19	9	8	12	33	41	38	37.3333	PBRM1DeficiencyCD8Low	PBRM1DeficiencyCD163High
N161216	***	A00378	53	1	0	Clear cell renal cell carcinoma with focal rhabdoid differentiation	1	3	2b	0	0	2	2016-05-10	1	53	1	53	3	1			1	11.5	53	64	45	54	22	26	21	23	PBRM1DeficiencyCD8Low	PBRM1DeficiencyCD163High
N171444	***	A68800	51	0	1	Clear cell renal cell carcinoma	1	2	1a	0	0	1	2017-06-05	0	45	0	45	2					4	53	27	20	33.3333	45	47	44	45.3333	PBRM1DeficiencyCD8Low	PBRM1DeficiencyCD163High
N172870	***	A90739	51	1	1	Clear cell renal cell carcinoma	1	4	1b	0	0	1	2017-09-28	0	68	0	68	4	1				7	33	21	50	34.6667	50	55	48	51	PBRM1DeficiencyCD8Low	PBRM1DeficiencyCD163High
N173235	***	A95618	69	0	1	Clear cell renal cell carcinoma	1	2	1b	0	0	1	2017-11-02	0	40	0	40	2					5.5	21	15	13	16.3333	32	35	32	33	PBRM1DeficiencyCD8Low	PBRM1DeficiencyCD163High
N163405	***	A39927	48	0	1	Clear cell renal cell carcinoma	1	1	1b	0	0	1	2016-12-20	0	77	0	77	1	1				7	26	16	18	20	29	35	29	31	PBRM1DeficiencyCD8Low	PBRM1DeficiencyCD163High
N181680	***	B31540	63	1	1	Clear cell renal cell carcinoma	1	2	1b	0	0	1	2018-05-18	0	61	0	61	2			1		5	32	27	30	29.6667	43	49	43	45	PBRM1DeficiencyCD8Low	PBRM1DeficiencyCD163High
N171641	***	A72026	43	1	1	Clear cell renal cell carcinoma	1	1	1a	0	0	1	2017-06-21	0	45	0	45	1	1				1.2	22	20	12	18	39	45	43	42.3333	PBRM1DeficiencyCD8Low	PBRM1DeficiencyCD163High
N170984	***	A61161	55	1	1	Clear cell renal cell carcinoma	1	2	1a	0	0	1	2017-04-24	0	73	0	73	2	1				4	32	28	23	27.6667	24	29	27	26.6667	PBRM1DeficiencyCD8Low	PBRM1DeficiencyCD163High
N181603	***	B30771	44	1	1	Clear cell renal cell carcinoma	1	2	1b	0	0	1	2018-05-14	0	61	0	61	2	1				7	39	33	31	34.3333	43	50	45	46	PBRM1DeficiencyCD8Low	PBRM1DeficiencyCD163High
N180320	***	B11736	31	0	1	Clear cell renal cell carcinoma	1	2	1a	0	0	1	2018-01-24	0	64	0	64	2					0.5	35	31	32	32.6667	51	59	53	54.3333	PBRM1DeficiencyCD8Low	PBRM1DeficiencyCD163High
N160235	***	984110	59	1	1	Clear cell renal cell carcinoma	1	2	3a	0	0	3	2016-01-25	0	88	0	88	2					6.8	35	24	25	28	57	63	57	59	PBRM1DeficiencyCD8Low	PBRM1DeficiencyCD163High
N173409	***	A98637	51	1	1	Clear cell renal cell carcinoma	1	2	1a	0	0	1	2017-11-14	0	40	0	40	2					2	20	40	36	32	22	30	22	24.6667	PBRM1DeficiencyCD8Low	PBRM1DeficiencyCD163High
N173100	***	A93596	55	1	1	Clear cell renal cell carcinoma	1	2	1b	0	0	1	2017-10-23	0	67	0	67	2					4.5	48	32	20	33.3333	30	38	35	34.3333	PBRM1DeficiencyCD8Low	PBRM1DeficiencyCD163High
N181065	***	B22278	37	1	1	Clear cell renal cell carcinoma	1	3	3b	0	0	3	2018-04-03	0	62	0	62	3	1				18	35	29	31	31.6667	36	43	41	40	PBRM1DeficiencyCD8Low	PBRM1DeficiencyCD163High
N180507	***	B14588	71	1	1	Clear cell renal cell carcinoma	1	2	1b	0	0	1	2018-02-08	0	64	0	64	2					4.5	27	16	24	22.3333	26	33	28	29	PBRM1DeficiencyCD8Low	PBRM1DeficiencyCD163High
N172916	***	A87253	53	0	1	Clear cell renal cell carcinoma	1	2	1a	0	0	1	2017-10-10	1	48	0	68	2	1	1		1	4	38	35	32	35	35	44	39	39.3333	PBRM1DeficiencyCD8Low	PBRM1DeficiencyCD163High
N172962	***	A91919	55	1	1	Clear cell renal cell carcinoma	1	2	1a	0	0	1	2017-10-12	0	68	0	68	2			1		3.5	40	33	29	34	39	47	44	43.3333	PBRM1DeficiencyCD8Low	PBRM1DeficiencyCD163High
N181651	***	B31530	48	1	1	Clear cell renal cell carcinoma	1	2	1a	0	0	1	2018-05-16	0	61	0	61	2					3.3	34	15	30	26.3333	44	49	46	46.3333	PBRM1DeficiencyCD8Low	PBRM1DeficiencyCD163High
N171802	***	A74169	58	1	0	Clear cell renal cell carcinoma	0	1	1a	0	0	1	2017-07-03	0	71	0	71	1					2.5	59	18	17	31.3333	35	41	34	36.6667	PBRM1DeficiencyCD8Low	PBRM1DeficiencyCD163High
N173094	***	A93707	57	0	0	Clear cell renal cell carcinoma	0	1	1a	0	0	1	2017-10-23	0	67	0	67	1			1		2.5	48	20	21	29.6667	42	44	40	42	PBRM1DeficiencyCD8Low	PBRM1DeficiencyCD163High
N180618	***	B15903	47	0	1	Clear cell renal cell carcinoma	1	4	1b	0	0	1	2018-02-27	1	22	0	63	4	1				5.8	21	35	31	29	45	50	45	46.6667	PBRM1DeficiencyCD8Low	PBRM1DeficiencyCD163High
N172538	***	A86048	55	0	0	TFE-3 gene fusion-associated renal cell carcinoma，Clear cell renal cell carcinoma	0	1	1b	0	0	1	2017-09-05	0	69	0	69	1			1		7	23	18	18	19.6667	37	46	39	40.6667	PBRM1DeficiencyCD8Low	PBRM1DeficiencyCD163High
N181038	***	B22390	66	1	1	Clear cell renal cell carcinoma	1	2	1a	0	0	1	2018-04-02	0	62	0	62	2					3.5	19	11	14	14.6667	26	31	25	27.3333	PBRM1DeficiencyCD8Low	PBRM1DeficiencyCD163High
N160915	***	995150	46	1	1	Clear cell renal cell carcinoma	1	2	1a	0	0	1	2016-04-08	0	86	0	86	2	1				1.7	22	11	19	17.3333	42	51	47	46.6667	PBRM1DeficiencyCD8Low	PBRM1DeficiencyCD163High
N172795	***	A89508	66	0	1	Clear cell renal cell carcinoma	1	2	2a	0	0	2	2017-09-22	0	68	0	68	2					8	38	27	29	31.3333	50	58	52	53.3333	PBRM1DeficiencyCD8Low	PBRM1DeficiencyCD163High
N173215	***	A95981	38	1	1	Clear cell renal cell carcinoma	1	2	1a	0	0	1	2017-11-01	0	67	0	67	2					2.5	34	29	26	29.6667	36	38	31	35	PBRM1DeficiencyCD8Low	PBRM1DeficiencyCD163High
N172598	***	A86521	60	1	1	Clear cell renal cell carcinoma	1	2	3a	0	0	3	2017-09-08	0	69	0	69	2					6	34	29	25	29.3333	60	62	55	59	PBRM1DeficiencyCD8Low	PBRM1DeficiencyCD163High
N160528	***	988885	81	1	1	Clear cell renal cell carcinoma	1	1	1a	0	0	1	2016-03-01	0	87	0	87	1					3	49	18	31	32.6667	50	53	48	50.3333	PBRM1DeficiencyCD8Low	PBRM1DeficiencyCD163High
N171980	***	A77454	45	0	1	Clear cell renal cell carcinoma	1	1	1b	0	0	1	2017-07-17	0	71	0	71	1					4.5	19	12	8	13	34	39	33	35.3333	PBRM1DeficiencyCD8Low	PBRM1DeficiencyCD163High
N160408	***	986096	60	1	1	Clear cell renal cell carcinoma	1	2	1a	0	0	1	2016-02-19	0	87	0	87	2					4	34	31	32	32.3333	27	34	25	28.6667	PBRM1DeficiencyCD8Low	PBRM1DeficiencyCD163High
N171583	***	A70915	52	1	1	Clear cell renal cell carcinoma	1	1	1a	0	0	1	2017-06-16	0	72	0	72	1					3	24	17	22	21	24	32	28	28	PBRM1DeficiencyCD8Low	PBRM1DeficiencyCD163High
N180975	***	B21447	56	2	1	Clear cell renal cell carcinoma	1	2	1a	0	0	1	2018-03-26	0	62	0	62	2					4	25	22	22	23	25	34	32	30.3333	PBRM1DeficiencyCD8Low	PBRM1DeficiencyCD163High
N180665	***	B16377	41	1	1	Clear cell renal cell carcinoma	1	2	1b	0	0	1	2018-03-01	0	63	0	63	2				1	7	34	26	25	28.3333	35	43	35	37.6667	PBRM1DeficiencyCD8Low	PBRM1DeficiencyCD163High
N172062	***	A77655	65	1	1	Clear cell renal cell carcinoma	1	2	1a	0	0	1	2017-07-21	0	70	0	70	2					2.5	31	39	31	33.6667	32	35	28	31.6667	PBRM1DeficiencyCD8Low	PBRM1DeficiencyCD163High
N171071	***	A63304	62	0	1	Clear cell renal cell carcinoma	1	2	1a	0	0	1	2017-05-03	0	73	0	73	2	1				4	28	18	20	22	29	20	20	23	PBRM1DeficiencyCD8Low	PBRM1DeficiencyCD163High
N180927	***	A79360	69	0	1	Clear cell renal cell carcinoma	1	2	1a	0	0	1	2018-03-21	0	62	0	62	2					1.5	21	15	17	17.6667	49	54	51	51.3333	PBRM1DeficiencyCD8Low	PBRM1DeficiencyCD163High
N173096	***	A93964	63	0	1	Clear cell renal cell carcinoma	1	2	1a	0	0	1	2017-10-23	0	41	0	41	2					2	39	28	37	34.6667	23	26	24	24.3333	PBRM1DeficiencyCD8Low	PBRM1DeficiencyCD163High
N181235	***	B25535	55	1	1	Clear cell renal cell carcinoma	1	2	1a	0	0	1	2018-04-17	1	30	0	62	2					2.5	27	19	25	23.6667	34	36	32	34	PBRM1DeficiencyCD8Low	PBRM1DeficiencyCD163High
N173436	***	A98261	49	1	1	Clear cell renal cell carcinoma	1	2	1a	0	0	1	2017-11-16	0	67	0	67	2	1				3.6	25	16	16	19	26	32	27	28.3333	PBRM1DeficiencyCD8Low	PBRM1DeficiencyCD163High
N173821	***	527699	60	1	1	Clear cell renal cell carcinoma	0	3	1b	0	0	1	2017-12-13	1	66	0	66	2~3	1				4.5	39	26	31	32	27	32	27	28.6667	PBRM1DeficiencyCD8Low	PBRM1DeficiencyCD163High
N173098	***	A93519	28	1	1	Clear cell renal cell carcinoma	1	2	1a	0	0	1	2017-10-23	0	67	0	67	2	1		1		2.2	20	33	40	31	31	38	31	33.3333	PBRM1DeficiencyCD8Low	PBRM1DeficiencyCD163High
N171572	***	A71022	39	1	1	Clear cell renal cell carcinoma	1	2	3a	0	0	2	2017-06-15	0	72	0	72	2	1				9	30	28	33	30.3333	41	46	38	41.6667	PBRM1DeficiencyCD8Low	PBRM1DeficiencyCD163High
N160502	***	988441	67	1	1	Clear cell renal cell carcinoma	1	2	1b	0	0	1	2016-02-29	1	63	0	87	2	1				5	32	24	30	28.6667	29	33	29	30.3333	PBRM1DeficiencyCD8Low	PBRM1DeficiencyCD163High
N172573	***	A86421	51	0	0	Clear cell renal cell carcinoma	0	2	1b	0	0	1	2017-09-07	0	69	0	69	2	1				4.5	29	23	24	25.3333	25	25	21	23.6667	PBRM1DeficiencyCD8Low	PBRM1DeficiencyCD163High
N173414	***	A98549	42	1	1	Clear cell renal cell carcinoma	1	2	1b	0	0	1	2017-11-15	0	67	0	67	2			1		7	23	18	17	19.3333	33	14	28	25	PBRM1DeficiencyCD8Low	PBRM1DeficiencyCD163High
N171841	***	A74896	27	0	1	Clear cell renal cell carcinoma	1	2	1a	0	0	1	2017-07-05	0	71	0	71	2			1		1	31	29	21	27	21	28	22	23.6667	PBRM1DeficiencyCD8Low	PBRM1DeficiencyCD163High
N180194	***	B10359	32	1	1	Clear cell renal cell carcinoma	1	2	1b	0	0	1	2018-01-17	0	65	0	65	2	1				4.5	24	22	19	21.6667	26	30	22	26	PBRM1DeficiencyCD8Low	PBRM1DeficiencyCD163High
N173936	***	B05243	43	1	1	Clear cell renal cell carcinoma	1	2	1a	0	0	1	2017-12-21	0	65	0	65	2			1		3	20	10	9	13	47	52	46	48.3333	PBRM1DeficiencyCD8Low	PBRM1DeficiencyCD163High
N160472	***	988022	41	1	0	TFE-3 gene fusion-associated renal cell carcinoma，Clear cell renal cell carcinoma	0	1	1a	0	0	1	2016-02-25	1	87	0	87	1					2	15	12	12	13	39	42	38	39.6667	PBRM1DeficiencyCD8Low	PBRM1DeficiencyCD163High
N182018	***	B37245	63	0	1	Clear cell renal cell carcinoma	1	2	1b	0	0	1	2018-06-12	0	33	0	33	2					4.5	14	11	10	11.6667	40	42	38	40	PBRM1DeficiencyCD8Low	PBRM1DeficiencyCD163High
N173296	***	A97423	52	1	1	Clear cell renal cell carcinoma	1	2	1a	0	0	1	2017-11-07	0	67	0	67	2					1.2	21	11	13	15	31	26	15	24	PBRM1DeficiencyCD8Low	PBRM1DeficiencyCD163High
N171925	***	A76458	68	1	1	Clear cell renal cell carcinoma	1	2	1a	0	0	1	2017-07-12	0	71	0	71	2					1.4	20	12	10	14	30	18	20	22.6667	PBRM1DeficiencyCD8Low	PBRM1DeficiencyCD163High
N172373	***	A83473	74	0	1	Clear cell renal cell carcinoma	1	2	1b	0	0	1	2017-08-23	0	43	0	43	2					5.5	17	9	13	13	23	26	21	23.3333	PBRM1DeficiencyCD8Low	PBRM1DeficiencyCD163High
N173591	***	B00884	67	1	1	Clear cell renal cell carcinoma	1	2	1b	0	0	1	2017-11-28	0	66	0	66	2					4.5	34	29	33	32	31	35	26	30.6667	PBRM1DeficiencyCD8Low	PBRM1DeficiencyCD163High
N181175	***	B23729	68	1	1	Clear cell renal cell carcinoma	1	2	1a	0	0	1	2018-04-17	0	62	0	62	2					3	24	19	17	20	24	28	16	22.6667	PBRM1DeficiencyCD8Low	PBRM1DeficiencyCD163High
N171619	***	A71496	57	1	1	Clear cell renal cell carcinoma	1	2	3b	0	0	3	2017-06-20	1	53	0	71	2	1				7	30	30	26	28.6667	20	17	29	22	PBRM1DeficiencyCD8Low	PBRM1DeficiencyCD163High
N170175	***	A44750	54	1	1	Clear cell renal cell carcinoma	1	2	1a	0	0	1	2017-01-18	0	77	0	77	2					3	18	7	15	13.3333	15	22	30	22.3333	PBRM1DeficiencyCD8Low	PBRM1DeficiencyCD163High
N163033	***	A34260	42	1	1	Clear cell renal cell carcinoma	1	3	2b	0	0	2	2016-11-17	1	6	1	13	3	1				11	88	86	86	86.6667	20	27	24	23.6667	PBRM1DeficiencyCD8High	PBRM1DeficiencyCD163High
N181145	***	B23014	56	1	1	Clear cell renal cell carcinoma	1	2	1b	0	0	1	2018-04-10	1	20	1	20	2	1				6.5	54	51	51	52	30	19	19	22.6667	PBRM1DeficiencyCD8High	PBRM1DeficiencyCD163High
N173194	***	A95646	59	1	1	Clear cell renal cell carcinoma	1	2	1a	0	0	1	2017-10-31	1	24	1	24	2	1				3	77	72	70	73	28	14	27	23	PBRM1DeficiencyCD8High	PBRM1DeficiencyCD163High
N173596	***	B01062	54	0	1	Clear cell renal cell carcinoma	1	3	3a	0	0	3	2017-11-28	1	8	1	26	3	1				8	56	50	48	51.3333	23	23	18	21.3333	PBRM1DeficiencyCD8High	PBRM1DeficiencyCD163Low
N161375	***	A04059	73	1	1	Clear cell renal cell carcinoma	1	2	1a	0	0	1	2016-05-27	0	37	1	37	2					3.8	39	36	36	37	15	16	33	21.3333	PBRM1DeficiencyCD8High	PBRM1DeficiencyCD163Low
N180870	***	B17928	44	1	0	Clear cell renal cell carcinoma	0	2	1b	0	0	1	2018-03-16	1	9	1	40	2	1				7	83	78	79	80	15	21	21	19	PBRM1DeficiencyCD8High	PBRM1DeficiencyCD163Low
N173638	***	B01550	81	1	0	Clear cell renal cell carcinoma	0	1	3a	0	0	1	2017-11-30	1	50	1	51	1					4	60	57	53	56.6667	6	10	9	8.33333	PBRM1DeficiencyCD8High	PBRM1DeficiencyCD163Low
N181958	***	B35938	61	1	1	Clear cell renal cell carcinoma	1	3	3a	0	0	3	2018-06-07	1	28	1	57	3	1			1	7	58	49	56	54.3333	4	12	9	8.33333	PBRM1DeficiencyCD8High	PBRM1DeficiencyCD163Low
N181614	***	B30479	21	1	0	Clear cell renal cell carcinoma	0	2	3b	0	0	3	2018-05-15	1	10	1	60	2	1				14.5	49	45	43	45.6667	3	7	7	5.66667	PBRM1DeficiencyCD8High	PBRM1DeficiencyCD163Low
N163146	***	A35566	53	0	1	Clear cell renal cell carcinoma	1	2	1b	0	0	1	2016-11-28	0	52	0	52	2					6.5	49	45	41	45	8	11	15	11.3333	PBRM1DeficiencyCD8High	PBRM1DeficiencyCD163Low
N180122	***	B09102	78	1	1	Clear cell renal cell carcinoma	1	2	1a	0	0	1	2018-01-10	0	65	0	65	2					2.8	56	54	53	54.3333	6	2	3	3.66667	PBRM1DeficiencyCD8High	PBRM1DeficiencyCD163Low
N181655	***	B31777	53	1	1	Clear cell renal cell carcinoma	1	2	1a	0	0	1	2018-05-17	0	61	0	61	2					3.3	42	38	37	39	13	18	16	15.6667	PBRM1DeficiencyCD8High	PBRM1DeficiencyCD163Low
N180297	***	B11747	55	1	1	Clear cell renal cell carcinoma	1	1	1a	0	0	1	2018-01-24	0	64	0	64	1					3.5	57	48	48	51	5	8	3	5.33333	PBRM1DeficiencyCD8High	PBRM1DeficiencyCD163Low
N180993	***	B22146	56	0	1	Clear cell renal cell carcinoma	1	2	1a	0	0	1	2018-03-28	0	62	0	62	2					3.5	66	58	61	61.6667	18	23	23	21.3333	PBRM1DeficiencyCD8High	PBRM1DeficiencyCD163Low
N173714	***	B02746	67	0	1	Clear cell renal cell carcinoma	1	2	1b	0	0	1	2017-12-06	0	66	0	66	2					4.3	46	40	44	43.3333	16	22	19	19	PBRM1DeficiencyCD8High	PBRM1DeficiencyCD163Low
N181833	***	B34127	41	0	1	Clear cell renal cell carcinoma	1	2	1b	0	0	1	2018-05-30	0	60	0	60	2					4.5	48	42	41	43.6667	8	17	16	13.6667	PBRM1DeficiencyCD8High	PBRM1DeficiencyCD163Low
N172956	***	A91879	47	0	1	Clear cell renal cell carcinoma	1	2	1a	0	0	1	2017-10-11	0	68	0	68	1~2					2	64	59	57	60	13	21	22	18.6667	PBRM1DeficiencyCD8High	PBRM1DeficiencyCD163Low
N173536	***	A99965	51	1	1	Clear cell renal cell carcinoma	1	2	1a	0	0	1	2017-11-23	0	66	0	66	2					3.7	53	48	51	50.6667	7	5	9	7	PBRM1DeficiencyCD8High	PBRM1DeficiencyCD163Low
N180508	***	B14441	56	1	1	Clear cell renal cell carcinoma	1	3	1a	0	0	1	2018-02-08	0	64	0	64	3	1				2.5	41	34	32	35.6667	4	3	4	3.66667	PBRM1DeficiencyCD8High	PBRM1DeficiencyCD163Low
N160514	***	987874	47	0	0	TFE-3 gene fusion-associated renal cell carcinoma，Clear cell renal cell carcinoma	0	3	3a	0	0	3	2016-03-01	1	45	0	61	3	1		1		5.5	60	53	51	54.6667	13	20	16	16.3333	PBRM1DeficiencyCD8High	PBRM1DeficiencyCD163Low
N173106	***	A68377	59	0	1	Clear cell renal cell carcinoma with sarcomatoid differentiation	1	4	1a	0	0	1	2017-10-24	0	67	0	67	4	1	1			3.5	69	61	60	63.3333	12	14	18	14.6667	PBRM1DeficiencyCD8High	PBRM1DeficiencyCD163Low
N170379	***	A48894	49	0	1	Clear cell renal cell carcinoma	1	2	3a	0	0	3	2017-02-20	0	75	0	75	2			1		5	69	62	63	64.6667	12	14	20	15.3333	PBRM1DeficiencyCD8High	PBRM1DeficiencyCD163Low
N161550	***	679733	83	1	1	Clear cell renal cell carcinoma	1	2	1a	0	0	1	2016-06-15	0	84	0	84	2	1				3	36	32	33	33.6667	10	13	16	13	PBRM1DeficiencyCD8High	PBRM1DeficiencyCD163Low
N171931	***	A76554	68	0	0	Clear cell renal cell carcinoma	0	2	3a	0	0	2	2017-07-13	0	71	0	71	2	1				17	44	39	39	40.6667	13	18	13	14.6667	PBRM1DeficiencyCD8High	PBRM1DeficiencyCD163Low
N173560	***	B00284	54	1	1	Clear cell renal cell carcinoma	1	2	3b	0	0	1	2017-11-24	0	66	0	66	2	1				3	54	51	47	50.6667	9	16	14	13	PBRM1DeficiencyCD8High	PBRM1DeficiencyCD163Low
N171901	***	A75027	41	1	1	Clear cell renal cell carcinoma	1	1	1b	0	0	1	2017-07-11	0	71	0	71	1			1		5	45	39	40	41.3333	9	15	9	11	PBRM1DeficiencyCD8High	PBRM1DeficiencyCD163Low
N173195	***	A93349	67	1	1	Clear cell renal cell carcinoma	1	2	1b	0	0	1	2017-10-31	0	41	0	41	2					5	61	59	56	58.6667	6	8	10	8	PBRM1DeficiencyCD8High	PBRM1DeficiencyCD163Low
N170643	***	A54724	31	1	1	Clear cell renal cell carcinoma	1	2	1a	0	0	1	2017-03-16	0	48	0	48	2			1		3	56	52	52	53.3333	3	8	11	7.33333	PBRM1DeficiencyCD8High	PBRM1DeficiencyCD163Low
N170697	***	A55889	72	1	1	Clear cell renal cell carcinoma	1	2	3a	0	0	3	2017-03-24	1	69	0	69	2	1				11	63	56	60	59.6667	0	2	5	2.33333	PBRM1DeficiencyCD8High	PBRM1DeficiencyCD163Low
N171267	***	A65901	82	0	1	Clear cell renal cell carcinoma	1	1	1a	0	0	1	2017-05-19	0	72	0	72	1					3.6	51	49	45	48.3333	9	14	15	12.6667	PBRM1DeficiencyCD8High	PBRM1DeficiencyCD163Low
N172130	***	A79065	69	1	1	Clear cell renal cell carcinoma	1	3	1b	0	0	1	2017-07-27	0	70	0	70	3	1		1		5.5	52	47	47	48.6667	4	13	14	10.3333	PBRM1DeficiencyCD8High	PBRM1DeficiencyCD163Low
N172371	***	A84173	51	0	1	Clear cell renal cell carcinoma	1	2	1b	0	0	1	2017-08-23	0	69	0	69	2			1		5.5	62	55	54	57	18	23	20	20.3333	PBRM1DeficiencyCD8High	PBRM1DeficiencyCD163Low
N172067	***	A78341	51	1	1	Clear cell renal cell carcinoma	1	2	1a	0	0	1	2017-07-24	0	70	0	70	2					4	62	59	54	58.3333	2	4	5	3.66667	PBRM1DeficiencyCD8High	PBRM1DeficiencyCD163Low
N180296	***	B11248	66	0	1	Clear cell renal cell carcinoma	1	2	1a	0	0	1	2018-01-23	0	64	0	64	2					3.5	39	33	31	34.3333	4	6	7	5.66667	PBRM1DeficiencyCD8High	PBRM1DeficiencyCD163Low
N181516	***	B29269	41	1	0	Clear cell renal cell carcinoma	0	2	1b	0	0	1	2018-05-07	0	34	0	34	2					4.5	63	57	54	58	4	11	10	8.33333	PBRM1DeficiencyCD8High	PBRM1DeficiencyCD163Low
N181174	***	B24992	44	1	1	Clear cell renal cell carcinoma	1	2	1b	0	0	1	2018-04-12	0	62	0	62	2	1				5.5	67	65	64	65.3333	14	17	19	16.6667	PBRM1DeficiencyCD8High	PBRM1DeficiencyCD163Low
N172599	***	A86464	41	0	1	Clear cell renal cell carcinoma	1	2	2b	0	0	2	2017-09-08	1	33	0	69	2	1				11	48	43	39	43.3333	5	12	16	11	PBRM1DeficiencyCD8High	PBRM1DeficiencyCD163Low
N172619	***	A75024	65	1	1	Clear cell renal cell carcinoma	1	4	1b	0	0	1	2017-09-09	1	1	0	69	4			1		6.5	74	68	65	69	9	14	17	13.3333	PBRM1DeficiencyCD8High	PBRM1DeficiencyCD163Low
N172600	***	A86888	61	1	1	Clear cell renal cell carcinoma	1	4	3b	0	0	3	2017-09-08	0	69	0	69	4	1				7	70	65	67	67.3333	2	6	9	5.66667	PBRM1DeficiencyCD8High	PBRM1DeficiencyCD163Low
N161247	***	A00947	65	1	1	Clear cell renal cell carcinoma	1	4	2a	0	0	2	2016-05-12	0	58	0	58	4	1	1	1	1	9.5	48	40	46	44.6667	8	8	6	7.33333	PBRM1DeficiencyCD8High	PBRM1DeficiencyCD163Low
N181467	***	B28664	64	0	1	Clear cell renal cell carcinoma	1	2	1a	0	0	1	2018-05-04	0	61	0	61	2					3.5	43	35	37	38.3333	2	4	5	3.66667	PBRM1DeficiencyCD8High	PBRM1DeficiencyCD163Low
