# Supplementary material for: PBRM1 Deficiency Reshapes an Immune Suppressive Microenvironment Through Epigenetic Tuning of PBRM1‐KDM5C‐IL6 Axis in ccRCC
Source: Adv Sci (Weinh). 2026 Jan 9;13(16):e12627. doi: 10.1002/advs.202512627 (PMC13042695; doi:10.1002/advs.202512627)
Supplement: Supplementary file 3 — Supporting File 3: advs73755‐sup‐0003‐TableS2.xlsx. [file ADVS-13-e12627-s007.xlsx]

## Sheet: PBRM1_CD8_OS_univariate_Cox 
Variable	HR with 95%CI	p value
Age	1.053 (1.024-1.082)	0.000263434
Gender	1.266 (0.627-2.557)	0.510947
Clinical stage	2.651 (1.906-3.686)	6.80972841773581e-09
Grade (ISUP)	2.331 (1.621-3.353)	5.01961521756991e-06

## Sheet: PBRM1_CD8_OS_multivariate_Cox 
Variable	HR with 95%CI	p value
Age	1.057 (1.024-1.091)	0.00062591
Clinical stage	2.222 (1.578-3.129)	4.78191e-06
Grade (ISUP)	1.964 (1.301-2.966)	0.00132552
PBRM1DeficiencyCD8Low	6.633 (2.347-18.745)	0.00035694
PBRM1WTCD8Low	2.120 (0.717-6.268)	0.174102
PBRM1DeficiencyCD8High	3.765 (1.255-11.295)	0.018009

## Sheet: PBRM1_CD8_PFS_univariate_Cox 
Variable	HR with 95%CI	p value
Age	1.024 (1.001-1.047)	0.04182
Gender	1.045 (0.588-1.856)	0.881489
Clinical stage	2.874 (2.173-3.801)	1.34947464674729e-13
Grade (ISUP)	2.183 (1.583-3.011)	1.91248327202003e-06

## Sheet: PBRM1_CD8_PFS_multivariate_Cox 
Variable	HR with 95%CI	p value
PBRM1DeficiencyCD8Low	2.542 (1.254-5.154)	0.0096583
PBRM1WTCD8High	0.532 (0.219-1.289)	0.162223
PBRM1DeficiencyCD8High	1.920 (0.868-4.245)	0.107361
Age	1.017 (0.992-1.043)	0.181846
stage	2.397 (1.776-3.236)	1.10404e-08
ISUP	1.649 (1.141-2.382)	0.00771838

## Sheet: PBRM1_CD163_OS-univariate_Cox
Variable	HR with 95%CI	p value
Age	1.053 (1.024-1.082)	0.00026343
Gender	1.297 (0.632-2.662)	0.478633
Stage	2.651 (1.906-3.686)	6.80973e-09
ISUP	2.331 (1.621-3.353)	5.01962e-06

## Sheet: PBRM1_CD163_OS_multivariat_Cox 
Variable	HR with 95%CI	p value
typePBRM1DeficiencyCD163Low	7.412 (2.395-22.936)	0.00051013
typePBRM1WTCD163High	3.712 (1.263-10.911)	0.0171202
typePBRM1DeficiencyCD163High	6.136 (2.229-16.892)	0.00044593
Age	1.058 (1.025-1.092)	0.0005201
stage	2.212 (1.559-3.139)	8.81064e-06
ISUP	1.804 (1.218-2.674)	0.00327202

## Sheet: PBRM1_CD163_PFS-univariate_Cox
Variable	HR with 95%CI	p value
Age	1.024 (1.001-1.047)	0.04182
Gender	1.063 (0.592-1.907)	0.838315
Stage	2.874 (2.173-3.801)	1.34947464674733e-13
Grade (ISUP)	2.183 (1.583-3.011)	1.91248327202002e-06

## Sheet: PBRM1_CD163_PFS_multivaria_Cox 
Variable	HR with 95%CI	p value
Age	1.02 (0.995-1.046)	0.12082
Stage	2.472 (1.823 -3.352)	5.79586e-09
Grade (ISUP)	1.573 (1.103 -2.244)	0.0123547
PBRM1DeficiencyCD163Low	5.311 (2.321 -12.155)	7.7303e-05
PBRM1WTCD163High	1.663 (0.703 -3.938)	0.247109
PBRM1DeficiencyCD163High	3.189 (1.523 -6.677)	0.00210309
