# Supplementary material for: PBRM1 Deficiency Reshapes an Immune Suppressive Microenvironment Through Epigenetic Tuning of PBRM1‐KDM5C‐IL6 Axis in ccRCC
Source: Adv Sci (Weinh). 2026 Jan 9;13(16):e12627. doi: 10.1002/advs.202512627 (PMC13042695; doi:10.1002/advs.202512627)
Supplement: Supplementary file 5 — Supporting File 5: advs73755‐sup‐0005‐TableS4.xlsx. [file ADVS-13-e12627-s009.xlsx]

## Sheet: PBRM1KOsg1_vs_WT
Gene	baseMean	log2FoldChange	lfcSE	stat	pvalue	padj
IFI6	32935.4	4.52299	0.0893233	50.6362	0	0
COL6A3	22339.6	2.15465	0.0557827	38.6257	0	0
OAS1	4859.79	3.99478	0.0939412	42.5242	0	0
ANGPTL4	5969.24	3.4178	0.0815645	41.903	0	0
ISG15	7804.45	2.86048	0.0772582	37.025	4.54e-300	1.86e-296
IFI44L	4727.3	4.1322	0.11978	34.4982	8.55e-261	2.91e-257
MX2	1570.32	4.99827	0.146397	34.1418	1.77e-255	5.16e-252
OAS3	20156.5	2.58598	0.0761041	33.9796	4.46e-253	1.14e-249
EPSTI1	1271.82	3.51319	0.110664	31.7464	3.56e-221	8.08e-218
IFIT3	5322.48	2.45171	0.0792291	30.9446	3e-210	6.14e-207
OASL	1456.03	3.61493	0.119414	30.2723	2.65e-201	4.93e-198
IFIT1	3767.94	2.46569	0.0860461	28.6554	1.37e-180	2.34e-177
PLSCR1	6015.91	1.87179	0.0663233	28.2222	3.13e-175	4.91e-172
EREG	21970.7	1.55156	0.0567639	27.3335	1.7e-164	2.48e-161
PHLDA1	10210.6	1.99421	0.0741422	26.8971	2.37e-159	3.23e-156
IFI44	4271.4	2.80484	0.104339	26.882	3.57e-159	4.56e-156
HELZ2	9711.46	1.86693	0.0717014	26.0376	1.86e-149	2.23e-146
ETV5	2127.96	2.2571	0.0881932	25.5927	1.84e-144	2.09e-141
MCAM	2688.12	-1.95497	0.0765317	-25.5446	6.31e-144	6.78e-141
ANKRD1	2299.84	2.25711	0.0901185	25.046	1.93e-138	1.97e-135
MX1	1739.79	3.46172	0.139655	24.7877	1.22e-135	1.18e-132
IFITM3	27447.7	1.87159	0.0760073	24.6239	7.02e-134	6.52e-131
VCAM1	17422.9	1.72277	0.0701122	24.5716	2.54e-133	2.26e-130
FSTL1	49973.1	-1.30627	0.0538581	-24.254	6e-130	5.11e-127
GLUL	631.484	3.27123	0.143501	22.7959	5.03e-115	4.11e-112
ELF3	2723.66	-1.87715	0.082627	-22.7184	2.95e-114	2.32e-111
HERC5	1412.09	2.65236	0.116921	22.6851	6.29e-114	4.76e-111
HLA-B	39865.8	1.42754	0.0642893	22.2049	3.08e-109	2.25e-106
FOSL1	9251.48	1.74189	0.0792306	21.9851	4e-107	2.82e-104
CD74	1524.97	2.31035	0.105349	21.9305	1.33e-106	9.06e-104
TRIM14	5699.9	1.78768	0.0834719	21.4165	9.37e-102	6.18e-99
IFIT2	2082.65	2.12221	0.0997331	21.2789	1.78e-100	1.14e-97
STMN3	2232.13	1.71924	0.0821151	20.9369	2.47e-97	1.53e-94
UBE2L6	5051.48	1.40993	0.0674811	20.8937	6.11e-97	3.67e-94
SLC7A11	7213.9	1.30133	0.0622959	20.8895	6.67e-97	3.89e-94
IFI35	2051.23	2.13578	0.102631	20.8104	3.49e-96	1.98e-93
CHRDL1	4249.99	1.45477	0.0704389	20.6529	9.19e-95	5.07e-92
DUSP5	1562.7	2.12263	0.103245	20.5591	6.38e-94	3.43e-91
GFRA1	11081.9	-1.32982	0.0654733	-20.3109	1.03e-91	5.4e-89
COL8A1	14848.1	-1.21064	0.0597001	-20.2787	1.98e-91	1.01e-88
MIR155HG	1697.45	1.81258	0.0896448	20.2195	6.59e-91	3.28e-88
IL4I1	1056.01	2.70253	0.135416	19.9573	1.3e-88	6.3e-86
IFIH1	2623.64	2.03716	0.102364	19.9011	3.98e-88	1.89e-85
IL6	1272.76	1.97984	0.0996934	19.8593	9.17e-88	4.26e-85
DTX3L	7516.04	1.25883	0.0636594	19.7745	4.93e-87	2.24e-84
SLC38A5	993.813	2.28097	0.116351	19.6043	1.42e-85	6.31e-83
AMIGO2	10091	1.56129	0.0796871	19.5928	1.78e-85	7.74e-83
SLCO4A1	12447	1.34268	0.0685664	19.5822	2.19e-85	9.33e-83
HMGA1	1165.13	2.31903	0.119647	19.3822	1.09e-83	4.55e-81
LGALS9	409.842	6.95777	0.364338	19.0971	2.67e-81	1.09e-78
PARP9	4553.97	1.74786	0.0918378	19.032	9.26e-81	3.71e-78
NT5E	8497.45	1.312	0.0693788	18.9107	9.31e-80	3.66e-77
DUSP6	801.778	2.80179	0.14974	18.711	4.03e-78	1.55e-75
PTGES	1693.84	-2.08117	0.111831	-18.6099	2.67e-77	1.01e-74
DDX60	5338.74	1.58856	0.0864363	18.3784	1.96e-75	7.26e-73
SLC6A6	32152.7	-0.965823	0.0527216	-18.3193	5.81e-75	2.12e-72
HLA-C	18196.6	1.2071	0.066078	18.2678	1.49e-74	5.35e-72
L1CAM	830.121	2.78891	0.152797	18.2524	1.98e-74	6.98e-72
DDIT3	2339.94	2.27848	0.125888	18.0992	3.23e-73	1.12e-70
ETV1	1049.49	2.27073	0.126626	17.9325	6.57e-72	2.24e-69
SLC30A1	1921.69	1.5987	0.0896933	17.824	4.6e-71	1.54e-68
OAS2	5108.86	6.24649	0.353762	17.6573	8.93e-70	2.94e-67
MMP24	5540.54	-1.2784	0.0726724	-17.5913	2.87e-69	9.31e-67
CD24	112144	-0.931642	0.0530191	-17.5718	4.05e-69	1.29e-66
STC2	10721.2	1.6064	0.0914587	17.5642	4.63e-69	1.46e-66
SPOCD1	476.921	2.81939	0.160873	17.5256	9.14e-69	2.83e-66
PPP1R15A	5278.64	1.94741	0.111784	17.4213	5.69e-68	1.74e-65
H1-0	700.075	3.22829	0.187065	17.2576	9.81e-67	2.95e-64
RELN	1889.47	2.19895	0.127498	17.2469	1.18e-66	3.49e-64
EMP1	262.525	4.97582	0.290128	17.1504	6.24e-66	1.82e-63
SNTB1	5661.92	1.36371	0.0797438	17.1012	1.45e-65	4.18e-63
HLA-F	1199.21	1.87718	0.109879	17.0841	1.95e-65	5.53e-63
CDCP1	14694.4	1.01457	0.0595217	17.0453	3.79e-65	1.06e-62
PARP14	12670	1.23	0.0727805	16.9001	4.49e-64	1.24e-61
AK5	2958.46	1.34559	0.0797014	16.883	6.01e-64	1.64e-61
XAF1	1768.37	2.26737	0.134833	16.8161	1.86e-63	5e-61
SP100	6675.01	1.2468	0.0748151	16.6651	2.35e-62	6.24e-60
LGALS3BP	40401.6	1.01867	0.0617305	16.5018	3.56e-61	9.32e-59
TMEM47	4845.95	-1.25978	0.0764541	-16.4776	5.31e-61	1.37e-58
SLC37A2	604.431	2.33939	0.142709	16.3927	2.16e-60	5.51e-58
RSAD2	1099.61	5.54256	0.339131	16.3434	4.84e-60	1.22e-57
HERC6	915.83	2.16878	0.132747	16.3376	5.33e-60	1.33e-57
PSAT1	19701.2	1.43126	0.087778	16.3054	9.03e-60	2.22e-57
F3	6620.61	1.20277	0.0738015	16.2974	1.03e-59	2.5e-57
ANPEP	2962.05	1.1666	0.0717499	16.2592	1.92e-59	4.62e-57
GPRC5C	552.239	2.75247	0.169623	16.227	3.25e-59	7.73e-57
TMEM158	1444.03	2.21674	0.137341	16.1404	1.33e-58	3.12e-56
CTH	1059.56	2.01663	0.12591	16.0165	9.8e-58	2.28e-55
ZMAT3	3282.15	-1.41841	0.0887991	-15.9733	1.96e-57	4.5e-55
MACROD2	3047.24	-1.18927	0.0746242	-15.9368	3.52e-57	7.98e-55
ID1	11675.4	-1.16118	0.0728852	-15.9317	3.82e-57	8.58e-55
SIGLEC15	279.954	4.26037	0.268649	15.8585	1.23e-56	2.73e-54
SYT12	1003.54	2.06408	0.131544	15.6911	1.74e-55	3.82e-53
MAP7D2	3609.38	-1.26721	0.0810523	-15.6345	4.24e-55	9.22e-53
FAH	6180.34	1.01657	0.0650685	15.623	5.07e-55	1.09e-52
PARP12	4288.4	1.28726	0.0825083	15.6016	7.1e-55	1.51e-52
ISG20	367.027	2.92011	0.18753	15.5714	1.14e-54	2.4e-52
CD44	27669.9	0.858925	0.0553074	15.53	2.17e-54	4.53e-52
PRKCE	2107.61	1.66104	0.107146	15.5026	3.33e-54	6.87e-52
ZFYVE28	569.899	2.26752	0.146586	15.4689	5.63e-54	1.15e-51
MTHFD2	17791.6	1.0623	0.0691232	15.3682	2.68e-53	5.42e-51
USP18	1671.29	1.71712	0.112281	15.2931	8.5e-53	1.7e-50
CYRIA	2028.13	1.54534	0.101079	15.2884	9.13e-53	1.81e-50
LTBP3	3835.63	1.19635	0.0783817	15.2631	1.35e-52	2.65e-50
APOL6	7996.27	1.00747	0.0660251	15.2588	1.44e-52	2.8e-50
PXDN	1623.59	-1.53327	0.100616	-15.2388	1.95e-52	3.77e-50
JAG1	7496.63	0.970643	0.0639077	15.1882	4.23e-52	8.09e-50
SP110	1895.66	1.53899	0.102801	14.9705	1.14e-50	2.16e-48
IFIT5	2454.24	1.26849	0.0847589	14.9659	1.23e-50	2.3e-48
SEMA6B	1015.63	2.12495	0.142072	14.9569	1.4e-50	2.61e-48
F2RL1	1049.21	1.83477	0.12274	14.9484	1.59e-50	2.93e-48
HSPB8	6054.59	-1.08043	0.0725094	-14.9006	3.27e-50	5.96e-48
SLC5A3	6454.36	1.05657	0.0709861	14.8841	4.18e-50	7.56e-48
SLC15A3	429.447	2.7993	0.188095	14.8823	4.29e-50	7.69e-48
APOL3	550.236	2.24874	0.151301	14.8627	5.76e-50	1.02e-47
EIF2AK2	14510	1.23158	0.0828699	14.8616	5.85e-50	1.03e-47
MYH10	7016.71	-0.959977	0.064818	-14.8103	1.26e-49	2.19e-47
TRIM25	9627.01	0.890396	0.0602021	14.7901	1.7e-49	2.94e-47
SEMA3F	2769.49	1.21098	0.0819509	14.7769	2.07e-49	3.55e-47
SAA2	1939.82	-1.43705	0.0983641	-14.6095	2.44e-48	4.16e-46
GBP4	680.994	2.07609	0.142496	14.5694	4.39e-48	7.42e-46
HMGA2	1425.34	1.5666	0.107731	14.5418	6.58e-48	1.1e-45
SLC20A1	10698.9	0.841851	0.0580192	14.5099	1.05e-47	1.73e-45
LAP3	8712.63	1.01641	0.0700499	14.5099	1.05e-47	1.73e-45
CDH6	10538.7	-0.967691	0.0669015	-14.4644	2.03e-47	3.32e-45
CADM1	6574.56	-0.958963	0.0664252	-14.4367	3.04e-47	4.93e-45
SH2D5	850.695	1.584	0.110333	14.3566	9.69e-47	1.56e-44
SAMD9	4017.46	1.75532	0.122468	14.3328	1.36e-46	2.18e-44
ANXA4	35821.7	-0.923137	0.0644287	-14.328	1.46e-46	2.32e-44
SAMD11	4125	-1.16732	0.0815389	-14.3161	1.73e-46	2.73e-44
IFI16	6839.51	1.06358	0.0744798	14.2801	2.91e-46	4.54e-44
BST2	39642.3	0.999126	0.0699939	14.2745	3.16e-46	4.89e-44
GCNT1	4493.22	-0.972106	0.0681335	-14.2677	3.48e-46	5.35e-44
KLF4	879.149	1.87226	0.131315	14.2577	4.01e-46	6.12e-44
IL32	8956.09	-1.07155	0.075723	-14.151	1.84e-45	2.79e-43
ACSM2A	180.331	-5.95361	0.42143	-14.1271	2.58e-45	3.88e-43
SNHG1	5505.79	1.05021	0.0744149	14.1129	3.16e-45	4.68e-43
TNNT1	1559.92	1.53146	0.108512	14.1134	3.14e-45	4.68e-43
UBASH3B	4235.41	1.05672	0.0750191	14.086	4.63e-45	6.81e-43
PCSK5	5645.89	-0.986693	0.0704639	-14.0028	1.5e-44	2.19e-42
ALDH1A1	24368.8	-0.869768	0.06264	-13.8852	7.79e-44	1.13e-41
IRF1	4609.87	1.02632	0.0742939	13.8143	2.09e-43	3.01e-41
TP53INP1	1792.83	-1.41317	0.102325	-13.8106	2.2e-43	3.14e-41
AL589669.1	420.463	-2.31925	0.168574	-13.758	4.56e-43	6.47e-41
HES1	598.947	1.84199	0.134026	13.7435	5.57e-43	7.85e-41
PMAIP1	4339.65	0.985734	0.0719081	13.7082	9.06e-43	1.27e-40
CHAC1	710.231	1.93505	0.142351	13.5935	4.38e-42	6.08e-40
PEX5L	1185.06	1.35333	0.099813	13.5586	7.04e-42	9.72e-40
TALDO1	14397.8	-0.819164	0.0604875	-13.5427	8.75e-42	1.2e-39
HIF1A	2757.84	1.1722	0.0867898	13.5062	1.44e-41	1.96e-39
GEM	1202.37	1.32764	0.0983669	13.4969	1.63e-41	2.21e-39
PLEKHA4	625.908	1.81746	0.135404	13.4224	4.47e-41	6.01e-39
GSN	3217.15	-1.12159	0.0837454	-13.3929	6.65e-41	8.89e-39
FHL2	18406.2	0.949556	0.0713439	13.3096	2.04e-40	2.7e-38
AKR1B1	108958	-0.892773	0.0671576	-13.2937	2.52e-40	3.32e-38
HSH2D	147.324	5.38724	0.406555	13.251	4.45e-40	5.83e-38
ANO3	215.65	-3.10503	0.234559	-13.2378	5.31e-40	6.91e-38
TTYH3	27759.8	-0.860305	0.0649997	-13.2355	5.47e-40	7.07e-38
IFITM1	2417.63	6.17065	0.466927	13.2154	7.15e-40	9.18e-38
PDZK1	10758.3	-0.915607	0.0694289	-13.1877	1.03e-39	1.32e-37
NHSL1	1143.22	1.32157	0.10028	13.1788	1.16e-39	1.48e-37
ARHGEF2	5664.03	1.39819	0.106271	13.1568	1.55e-39	1.96e-37
SAMHD1	6090.59	1.13651	0.0864747	13.1426	1.88e-39	2.35e-37
MMP13	262.874	2.95108	0.224559	13.1417	1.9e-39	2.37e-37
TMCO3	14388.2	-0.735232	0.0561817	-13.0867	3.92e-39	4.86e-37
FLNC	48700.3	-0.736987	0.056332	-13.0829	4.12e-39	5.07e-37
PIK3AP1	217.144	2.98958	0.228802	13.0662	5.13e-39	6.28e-37
SEMA3A	1252.57	1.3378	0.102411	13.063	5.36e-39	6.51e-37
IMPA2	7118.77	-1.16055	0.0889347	-13.0495	6.4e-39	7.74e-37
KIF12	2313.48	-1.1941	0.0915995	-13.036	7.63e-39	9.17e-37
HDAC9	1018.85	1.69372	0.130985	12.9307	3.02e-38	3.61e-36
B2M	39898.4	0.852821	0.0660719	12.9075	4.09e-38	4.85e-36
SRGN	586.521	1.7556	0.136362	12.8746	6.26e-38	7.39e-36
TGM2	39632.1	0.891643	0.06937	12.8534	8.23e-38	9.66e-36
UPP1	2032.61	1.36473	0.106297	12.8389	9.92e-38	1.16e-35
ITGAV	18327.8	-0.796533	0.0624066	-12.7636	2.62e-37	3.04e-35
MLPH	346.512	2.96371	0.232881	12.7263	4.22e-37	4.88e-35
SH2B3	6445.09	0.844802	0.0667109	12.6636	9.41e-37	1.08e-34
TMEM156	151.514	4.08733	0.323668	12.6281	1.48e-36	1.69e-34
TFPI2	10397.9	0.719708	0.0570115	12.6239	1.56e-36	1.77e-34
MARS1	13438.9	0.868954	0.0688936	12.613	1.79e-36	2.02e-34
DNMBP	2994.83	0.989405	0.0785886	12.5897	2.41e-36	2.7e-34
CSF2	685.624	1.51043	0.120226	12.5633	3.36e-36	3.75e-34
COL27A1	2933.75	-0.999289	0.0796281	-12.5494	4e-36	4.45e-34
LOX	2400.24	-1.17626	0.0937837	-12.5423	4.38e-36	4.84e-34
HSPA9	22832.2	0.714844	0.0570245	12.5357	4.76e-36	5.23e-34
HAS3	2030.37	1.28478	0.102546	12.5288	5.2e-36	5.68e-34
EVA1A	2764.45	1.05372	0.084194	12.5154	6.15e-36	6.69e-34
KIF20A	9316.05	-0.904407	0.0722963	-12.5097	6.61e-36	7.14e-34
ATOH8	1886.43	-1.41532	0.113155	-12.5078	6.77e-36	7.28e-34
SEMA5B	4904.58	-1.12499	0.08995	-12.5068	6.85e-36	7.33e-34
MVD	5277.82	-0.97342	0.0778481	-12.5041	7.09e-36	7.54e-34
FBXO32	628.646	1.87116	0.14991	12.4818	9.38e-36	9.93e-34
GALNT2	19868.9	-0.725459	0.0583126	-12.4409	1.57e-35	1.65e-33
FOXQ1	270.39	3.04407	0.245128	12.4183	2.08e-35	2.18e-33
KCNJ16	2799.11	-1.23265	0.0993786	-12.4035	2.5e-35	2.61e-33
S1PR1	270.532	-2.44954	0.19751	-12.4021	2.55e-35	2.64e-33
NCOA4	17609.4	-0.752225	0.0606701	-12.3986	2.66e-35	2.74e-33
C15orf39	801.357	1.51552	0.122367	12.385	3.15e-35	3.23e-33
PRR11	10043.2	-0.726855	0.0589505	-12.3299	6.25e-35	6.39e-33
PLLP	288.902	2.69951	0.219753	12.2843	1.1e-34	1.12e-32
TMCC3	406.803	2.10005	0.171852	12.2201	2.43e-34	2.46e-32
TSPAN12	3385.63	-1.00738	0.0824417	-12.2193	2.45e-34	2.47e-32
PGF	467.563	2.30451	0.189174	12.1819	3.88e-34	3.89e-32
ZNF697	1732.38	1.24802	0.102474	12.1789	4.03e-34	4.01e-32
DHX58	1239.86	1.40714	0.115731	12.1587	5.16e-34	5.11e-32
GLS	49037.1	-0.843518	0.0695441	-12.1293	7.39e-34	7.3e-32
ENAH	13646.5	-0.818165	0.067837	-12.0607	1.7e-33	1.67e-31
KRT79	599.946	1.55443	0.129007	12.0492	1.96e-33	1.91e-31
CPS1	2230.09	-0.989263	0.0821329	-12.0447	2.07e-33	2.01e-31
CLIC4	32122.5	-0.690882	0.0573978	-12.0367	2.28e-33	2.21e-31
LINC00973	1225.65	1.16094	0.0971618	11.9485	6.61e-33	6.37e-31
IL7R	839.662	1.36022	0.113918	11.9403	7.3e-33	7e-31
HLA-A	91702	0.902279	0.0755928	11.9361	7.68e-33	7.33e-31
PALLD	15817.9	-0.681925	0.0571349	-11.9354	7.74e-33	7.34e-31
PARP10	4087.53	0.892732	0.0747982	11.9352	7.76e-33	7.34e-31
AKR1C3	1599.21	-1.23148	0.103186	-11.9345	7.82e-33	7.36e-31
SERPINE2	5421.95	0.895262	0.0750296	11.9321	8.05e-33	7.54e-31
UBE4B	3704.94	-0.840322	0.0705213	-11.9159	9.78e-33	9.13e-31
AC004585.1	160.691	3.28735	0.277417	11.8499	2.16e-32	2e-30
NEFL	4359.62	-1.06569	0.0901844	-11.8168	3.2e-32	2.95e-30
TUBE1	1165.48	1.18168	0.100201	11.7932	4.23e-32	3.9e-30
PHC2	9651.77	0.805088	0.0683386	11.7809	4.9e-32	4.49e-30
IRAK2	1285.04	1.14591	0.097422	11.7623	6.11e-32	5.57e-30
KCNK3	1064.78	1.2546	0.107066	11.718	1.03e-31	9.37e-30
ABL2	6620.55	0.759606	0.0648766	11.7085	1.15e-31	1.04e-29
RNF144A	825.34	1.33224	0.113929	11.6936	1.37e-31	1.24e-29
NR1D1	572.513	1.57508	0.134971	11.6698	1.82e-31	1.63e-29
INSIG1	19720.9	-0.757643	0.0649616	-11.6629	1.97e-31	1.76e-29
HMGCS1	12779.8	-0.995122	0.085498	-11.6391	2.61e-31	2.32e-29
NLRC5	1421.75	1.09791	0.0944914	11.6192	3.29e-31	2.91e-29
ABTB2	1770.74	1.09443	0.0944409	11.5885	4.71e-31	4.15e-29
ANKRD28	6051.61	0.712689	0.0618792	11.5174	1.08e-30	9.45e-29
LYST	2287.62	0.958423	0.0842034	11.3822	5.13e-30	4.48e-28
SEC14L1	10772.7	0.70924	0.0623727	11.371	5.83e-30	5.07e-28
SLC39A10	5245.76	-1.02182	0.0899057	-11.3654	6.22e-30	5.38e-28
SIK1B	2103.05	1.18953	0.105675	11.2565	2.15e-29	1.85e-27
ACO1	5644.73	-0.772553	0.068648	-11.2538	2.22e-29	1.9e-27
WLS	398.912	2.0485	0.182105	11.249	2.34e-29	2e-27
UPK1B	2974.38	0.988682	0.0879582	11.2404	2.58e-29	2.2e-27
NT5DC2	5778.46	-0.863903	0.076925	-11.2305	2.89e-29	2.45e-27
MAGED1	23518.2	-0.698469	0.0622303	-11.2239	3.11e-29	2.63e-27
JPH1	162.208	3.02656	0.270234	11.1998	4.09e-29	3.44e-27
GOLGA7B	130.124	3.61639	0.323068	11.1939	4.37e-29	3.66e-27
NPTXR	1368.7	1.39417	0.124622	11.1872	4.71e-29	3.93e-27
SEMA3C	7984.06	0.659513	0.0589924	11.1796	5.13e-29	4.26e-27
CLDN1	5298.99	0.756819	0.067759	11.1693	5.76e-29	4.77e-27
HEXB	8693.51	0.759131	0.068098	11.1476	7.35e-29	6.06e-27
FBN1	1033.6	1.26959	0.114042	11.1327	8.7e-29	7.14e-27
SLC2A3	5117.67	0.996143	0.0895582	11.1229	9.71e-29	7.94e-27
WNT7B	1311.85	1.26682	0.114186	11.0944	1.34e-28	1.09e-26
XRCC3	1638.94	0.97837	0.0882323	11.0886	1.43e-28	1.16e-26
GBE1	4813.64	-0.769515	0.0694001	-11.0881	1.43e-28	1.16e-26
SHC3	559.594	1.79382	0.162074	11.0679	1.8e-28	1.44e-26
SLCO2A1	184.418	2.85144	0.257694	11.0652	1.85e-28	1.48e-26
FILIP1L	606.845	-1.82958	0.165527	-11.0531	2.12e-28	1.69e-26
HMGCR	6349.01	-0.811019	0.0735655	-11.0245	2.91e-28	2.32e-26
AC005077.4	168.963	3.31472	0.300741	11.0218	3e-28	2.37e-26
FGFR2	1944.03	-0.980432	0.0891281	-11.0003	3.81e-28	3.01e-26
PTGFRN	21541	-0.63162	0.0574589	-10.9925	4.15e-28	3.26e-26
H3-3A	7822.57	-0.715252	0.0652324	-10.9647	5.65e-28	4.42e-26
INHBB	5153.5	-0.690817	0.0630889	-10.9499	6.65e-28	5.19e-26
SOGA1	8684.01	-0.708004	0.0647209	-10.9393	7.47e-28	5.81e-26
ZNF710-AS1	1355.42	-1.09728	0.100415	-10.9274	8.52e-28	6.6e-26
TMEM62	1962.72	0.895867	0.0820388	10.92	9.25e-28	7.13e-26
WSCD1	971.288	1.22088	0.111914	10.9091	1.04e-27	8.01e-26
AC005906.3	136.168	3.50658	0.321739	10.8988	1.17e-27	8.93e-26
LSR	1640.56	1.1229	0.103382	10.8616	1.76e-27	1.34e-25
DDX60L	2210.35	1.19645	0.110182	10.8588	1.81e-27	1.38e-25
GPC6	2702.51	-0.929587	0.0856151	-10.8577	1.83e-27	1.39e-25
ITGA3	87039.4	0.686504	0.0632562	10.8528	1.94e-27	1.46e-25
PPARG	1141.95	1.1496	0.106126	10.8324	2.42e-27	1.81e-25
SPRY4	97.4133	4.37659	0.404749	10.8131	2.98e-27	2.23e-25
GBP2	945.648	-1.17892	0.109082	-10.8076	3.17e-27	2.36e-25
NUAK1	3747.19	0.820401	0.075915	10.8068	3.2e-27	2.37e-25
FRMD3	404.376	1.82815	0.16981	10.7658	4.99e-27	3.69e-25
FZD8	2884.39	1.1385	0.105929	10.7477	6.08e-27	4.48e-25
DUSP4	181.437	2.99672	0.278878	10.7456	6.21e-27	4.57e-25
BCAT1	11708.1	0.679627	0.0632527	10.7446	6.28e-27	4.6e-25
TRIB2	203.22	3.2219	0.300729	10.7136	8.79e-27	6.41e-25
DNAJC22	5028.96	-0.748421	0.0700733	-10.6805	1.26e-26	9.13e-25
PTGS2	240.38	2.0938	0.19664	10.6479	1.78e-26	1.29e-24
DIRAS2	1520.7	-1.08225	0.101648	-10.6471	1.8e-26	1.3e-24
SSH1	5515.92	0.772537	0.0726854	10.6285	2.2e-26	1.58e-24
CP	9564.06	-0.823545	0.077586	-10.6146	2.55e-26	1.83e-24
LINC01929	357.334	1.82078	0.171756	10.601	2.95e-26	2.11e-24
AL671883.2	436.946	1.68584	0.159047	10.5996	2.99e-26	2.13e-24
EVI2A	223.528	2.47313	0.233412	10.5955	3.13e-26	2.22e-24
NPR3	270.177	2.19292	0.207125	10.5875	3.41e-26	2.41e-24
NACC2	6457.5	-0.737223	0.069752	-10.5692	4.14e-26	2.92e-24
TRIM21	1128.22	1.17515	0.111264	10.5619	4.48e-26	3.14e-24
SHFL	1715.23	0.961958	0.0911051	10.5588	4.63e-26	3.24e-24
LURAP1L	385.307	1.96544	0.186262	10.5521	4.97e-26	3.47e-24
AREG	414.076	1.93596	0.183651	10.5416	5.56e-26	3.86e-24
PLAT	157.427	3.2928	0.312905	10.5233	6.74e-26	4.67e-24
C10orf99	127.098	-3.49278	0.33245	-10.5062	8.09e-26	5.58e-24
PMP22	5033.23	0.711943	0.0678119	10.4988	8.75e-26	6.02e-24
LRRC41	8766.39	-0.699497	0.066758	-10.4781	1.09e-25	7.47e-24
IGSF3	7257.42	-0.658882	0.0629756	-10.4625	1.28e-25	8.78e-24
LINC02693	2759.56	0.902961	0.0863375	10.4585	1.34e-25	9.12e-24
ABCB1	3521.89	-0.765223	0.0732881	-10.4413	1.61e-25	1.09e-23
HSPG2	40645.6	-0.625113	0.0599288	-10.4309	1.79e-25	1.21e-23
TMEM98	298.184	2.11718	0.203075	10.4256	1.89e-25	1.28e-23
STAMBPL1	1185.38	1.14651	0.110009	10.422	1.97e-25	1.32e-23
PARP6	2634.29	0.978882	0.093975	10.4164	2.09e-25	1.4e-23
SLC37A3	3011.32	0.882815	0.0847889	10.4119	2.19e-25	1.46e-23
JUND	4764.87	-0.801344	0.0770128	-10.4053	2.34e-25	1.56e-23
DCAF6	8617.78	-0.639449	0.061518	-10.3945	2.63e-25	1.74e-23
DPYSL4	1240.29	-1.1259	0.108407	-10.3859	2.87e-25	1.9e-23
SIRPB1	212.871	2.41473	0.232626	10.3803	3.05e-25	2.01e-23
CHST1	329.02	2.59686	0.250273	10.3761	3.18e-25	2.09e-23
SMAD9	987.949	-1.38036	0.133083	-10.3722	3.32e-25	2.17e-23
MAPKAP1	7279.42	-0.716659	0.0690974	-10.3717	3.33e-25	2.18e-23
H2AZ2	14574.8	-0.625343	0.0603443	-10.3629	3.66e-25	2.38e-23
SLC48A1	641.923	1.42056	0.137181	10.3554	3.96e-25	2.57e-23
BTF3L4	4647.15	0.711591	0.0687402	10.3519	4.1e-25	2.65e-23
YARS1	15422.8	0.780153	0.0753695	10.351	4.14e-25	2.67e-23
DHRS2	638.588	5.73803	0.55471	10.3442	4.45e-25	2.86e-23
CHD3	8832.34	-0.650432	0.0629074	-10.3395	4.67e-25	2.99e-23
GDPD5	644.735	1.30034	0.125804	10.3363	4.83e-25	3.08e-23
SHISA9	2017.91	1.04724	0.101362	10.3317	5.07e-25	3.23e-23
POU3F3	259.86	1.97061	0.190889	10.3233	5.53e-25	3.51e-23
AC002480.1	411.029	1.54251	0.149566	10.3132	6.14e-25	3.88e-23
MAFF	1437.32	1.17841	0.114558	10.2866	8.1e-25	5.11e-23
CNDP2	25780.8	-0.653659	0.0636755	-10.2655	1.01e-24	6.34e-23
GDF15	4619.62	2.0153	0.19662	10.2497	1.19e-24	7.44e-23
HK2	5194.66	0.978252	0.095513	10.2421	1.28e-24	8.03e-23
PITPNM1	4056.14	-0.854059	0.0834635	-10.2327	1.41e-24	8.81e-23
CALM1	14451.8	-0.649324	0.0634692	-10.2305	1.45e-24	8.99e-23
RPLP0	113153	-0.618407	0.0604509	-10.2299	1.46e-24	9.02e-23
ADGRF4	223.456	2.44035	0.238771	10.2205	1.61e-24	9.91e-23
NAV2	6570.57	0.757372	0.0743752	10.1831	2.36e-24	1.45e-22
APOL2	26019.9	-0.637587	0.0626277	-10.1806	2.42e-24	1.49e-22
CPT1A	2664.17	0.777752	0.0764113	10.1785	2.47e-24	1.51e-22
TK2	1076.37	1.03417	0.101691	10.1697	2.71e-24	1.65e-22
MVK	2095.99	-0.811056	0.0797732	-10.167	2.78e-24	1.69e-22
ADD3	8292.66	-0.630078	0.0620099	-10.1609	2.96e-24	1.8e-22
CMPK2	837.833	5.07808	0.500633	10.1433	3.55e-24	2.14e-22
SPIRE1	3795.61	0.717449	0.0707358	10.1427	3.57e-24	2.15e-22
AC003092.1	4010.22	0.70113	0.0696433	10.0675	7.69e-24	4.62e-22
GADD45A	8921.33	0.93165	0.0925826	10.0629	8.06e-24	4.83e-22
SQLE	14136	-0.726812	0.0722343	-10.0619	8.14e-24	4.87e-22
UGGT1	11375.1	-0.650463	0.0648115	-10.0362	1.06e-23	6.29e-22
FAM107B	14265.9	0.623194	0.0621502	10.0272	1.16e-23	6.87e-22
ETV4	203.842	3.1843	0.317612	10.0258	1.17e-23	6.96e-22
N4BP3	212.477	2.2348	0.222966	10.023	1.21e-23	7.13e-22
RTP4	179.887	2.3234	0.232248	10.004	1.46e-23	8.62e-22
GBP3	6496.44	0.779185	0.0781756	9.96711	2.12e-23	1.25e-21
BX571818.1	951.745	-1.25245	0.125699	-9.96393	2.19e-23	1.28e-21
TSPAN15	1060.53	1.02477	0.102887	9.96012	2.28e-23	1.33e-21
KCNH1	151.549	3.1815	0.319948	9.9438	2.68e-23	1.56e-21
BATF2	99.3195	4.25139	0.428275	9.92676	3.18e-23	1.85e-21
LFNG	8495.81	-0.640603	0.0646969	-9.9016	4.1e-23	2.37e-21
BX640514.2	737.626	1.43808	0.145308	9.89678	4.3e-23	2.48e-21
CDK2AP2	3441.88	-0.831219	0.0842686	-9.86392	5.97e-23	3.43e-21
FBLN7	1439.88	-0.878182	0.0890408	-9.86269	6.04e-23	3.47e-21
TARS1	23580.7	0.567238	0.0576565	9.83823	7.71e-23	4.41e-21
KLHDC7A	1737.57	0.883582	0.0898908	9.82951	8.4e-23	4.8e-21
PCNX4	4288.54	0.670178	0.0681961	9.82723	8.6e-23	4.89e-21
AL355916.1	734.448	1.34608	0.137192	9.81161	1e-22	5.7e-21
NRXN3	1134.86	-1.1491	0.117142	-9.80944	1.03e-22	5.8e-21
GJB2	2404.91	0.967282	0.0988088	9.78944	1.25e-22	7.05e-21
MCFD2	14195.5	0.538232	0.0549839	9.78891	1.26e-22	7.07e-21
STX3	2506.38	0.826808	0.0845963	9.77356	1.46e-22	8.21e-21
C1S	1020.53	1.16675	0.119433	9.76909	1.53e-22	8.55e-21
CCN3	77.5163	5.46249	0.559489	9.76334	1.62e-22	9.03e-21
TGOLN2	42338.7	-0.520437	0.0533205	-9.76055	1.66e-22	9.26e-21
CEBPG	3085.19	0.769194	0.0788571	9.75428	1.77e-22	9.82e-21
MAN1A1	4110.77	-0.696305	0.0713873	-9.75392	1.77e-22	9.83e-21
CTSL	11457	0.608351	0.0625093	9.73216	2.2e-22	1.21e-20
ARHGEF37	330.482	1.83282	0.188475	9.72448	2.37e-22	1.31e-20
AC004816.1	600.774	1.49848	0.154235	9.71552	2.59e-22	1.42e-20
TMEM229B	88.7966	3.77859	0.389043	9.71253	2.67e-22	1.46e-20
ARL6IP1	36482.2	-0.537777	0.0553971	-9.70767	2.8e-22	1.53e-20
FIBCD1	654.772	1.36959	0.141114	9.70555	2.86e-22	1.56e-20
BIRC3	16345.3	-0.764684	0.0788165	-9.70208	2.95e-22	1.61e-20
HTT	9969.47	-0.569664	0.0587575	-9.69517	3.16e-22	1.71e-20
GXYLT2	1581.74	-1.01897	0.105202	-9.68584	3.46e-22	1.87e-20
PTK7	272.142	1.89475	0.19604	9.66513	4.24e-22	2.29e-20
ITGB3	4478.06	0.718194	0.0743261	9.66273	4.34e-22	2.33e-20
TNFSF13B	143.673	2.79361	0.28927	9.65744	4.57e-22	2.45e-20
EDN2	674.751	-1.8402	0.190807	-9.64433	5.2e-22	2.78e-20
SULT1C2	205.809	2.30931	0.239498	9.64228	5.3e-22	2.83e-20
PTOV1	5101.22	-0.729469	0.0756846	-9.63827	5.51e-22	2.93e-20
ESYT1	13701.8	-0.580877	0.0602778	-9.63668	5.6e-22	2.97e-20
WNT5B	172.355	2.35476	0.244454	9.6327	5.82e-22	3.08e-20
SOX4	5497.44	-0.748082	0.0777728	-9.61881	6.66e-22	3.52e-20
ACSL5	392.04	1.49321	0.155398	9.60894	7.33e-22	3.86e-20
KCNJ15	685.595	1.18371	0.123241	9.60484	7.63e-22	4.01e-20
TTC3	11447.6	-0.775477	0.0807981	-9.59772	8.17e-22	4.28e-20
DAPK1	8931.03	-0.725977	0.075701	-9.59006	8.8e-22	4.6e-20
ULBP1	263.853	2.54867	0.266104	9.57772	9.92e-22	5.17e-20
TUBB4B	56400.8	-0.645437	0.0674102	-9.57477	1.02e-21	5.31e-20
PDZK1IP1	15164.4	-0.801374	0.0838945	-9.55216	1.27e-21	6.59e-20
CDC20	14637.4	-0.578023	0.0605244	-9.55025	1.29e-21	6.69e-20
FAM43A	119.811	3.23445	0.338921	9.54336	1.38e-21	7.13e-20
COL5A2	692.948	-1.31125	0.137435	-9.54089	1.42e-21	7.29e-20
MSMO1	22838.4	-0.561102	0.0588791	-9.52974	1.58e-21	8.09e-20
SMOX	4393.36	0.797521	0.0836912	9.52932	1.58e-21	8.11e-20
MLEC	37475.4	-0.554604	0.0582062	-9.52827	1.6e-21	8.17e-20
DHCR7	7128.47	-0.757067	0.0795636	-9.51525	1.81e-21	9.24e-20
MATN2	1805.91	-0.98685	0.10375	-9.51181	1.87e-21	9.52e-20
TMEM140	947.281	1.33547	0.140439	9.50929	1.92e-21	9.73e-20
GARS1	23200	0.527731	0.0555056	9.50771	1.95e-21	9.86e-20
TRAM1	39016.7	-0.613209	0.0645344	-9.50206	2.06e-21	1.04e-19
RGS9	750.506	1.48267	0.156458	9.47646	2.63e-21	1.32e-19
HSPB1	59020.3	-0.668113	0.0705733	-9.46693	2.88e-21	1.45e-19
FUNDC2	2851.79	-0.723247	0.0764572	-9.45949	3.09e-21	1.55e-19
SYNC	650.366	1.18266	0.125293	9.43913	3.76e-21	1.88e-19
MYL6	30602.6	-0.858675	0.0910971	-9.42593	4.26e-21	2.12e-19
UBA6-AS1	1386.2	0.935723	0.0993342	9.41995	4.51e-21	2.24e-19
CXADR	270.699	1.81118	0.192767	9.39568	5.68e-21	2.82e-19
PLK1	10396.8	-0.576126	0.0613521	-9.39049	5.97e-21	2.95e-19
FARP1	6519.69	-0.61745	0.0658302	-9.37944	6.63e-21	3.27e-19
TLR4	97.9689	3.47871	0.371526	9.36331	7.73e-21	3.8e-19
ADCK2	3831.7	0.709938	0.0759689	9.34511	9.18e-21	4.51e-19
DAZAP2	8542.68	-0.551039	0.0589819	-9.34251	9.41e-21	4.61e-19
NTRK3	398.14	1.52608	0.163509	9.33331	1.03e-20	5.02e-19
IL15RA	1466.35	0.923149	0.0991056	9.3148	1.22e-20	5.96e-19
JPT2	21356.7	-0.535594	0.0575132	-9.31255	1.25e-20	6.07e-19
PAPLN	2087.54	-0.847881	0.0910499	-9.31227	1.25e-20	6.07e-19
MAPK8IP3	6155.7	-0.725651	0.0779396	-9.31043	1.27e-20	6.16e-19
AARS1	26652.2	0.775124	0.0833423	9.30048	1.4e-20	6.75e-19
SLC29A1	3549.03	0.64671	0.0697615	9.2703	1.86e-20	8.95e-19
IDH1	10853.9	-0.560672	0.0605131	-9.26531	1.95e-20	9.35e-19
FLG-AS1	508.64	-1.57828	0.170702	-9.24577	2.34e-20	1.12e-18
CARD6	328.342	-1.55051	0.167742	-9.24344	2.39e-20	1.14e-18
TENM2	625.206	-1.26792	0.13726	-9.23737	2.53e-20	1.21e-18
NOC3L	2234.09	0.805139	0.0872906	9.22366	2.87e-20	1.37e-18
IDI1	8107.44	-0.666639	0.072288	-9.22198	2.92e-20	1.39e-18
CREB3L2	19918.1	-0.552155	0.0599481	-9.21055	3.24e-20	1.54e-18
SYT11	325.633	-1.70984	0.185698	-9.20766	3.33e-20	1.58e-18
FGFR3	1199.76	-1.05968	0.115095	-9.20705	3.35e-20	1.58e-18
MANCR	696.541	1.28862	0.140033	9.20224	3.51e-20	1.65e-18
IFITM2	2221.35	0.845036	0.0920447	9.18071	4.28e-20	2.01e-18
MPZL1	15099.8	-0.503075	0.0548829	-9.16634	4.89e-20	2.29e-18
VCAN	59348.5	-0.699734	0.0764047	-9.15825	5.27e-20	2.47e-18
SUN2	20523.4	-0.840428	0.0918574	-9.14927	5.73e-20	2.67e-18
PGBD5	1229.67	-0.929868	0.101708	-9.1425	6.1e-20	2.84e-18
STK10	2843.8	0.701359	0.0767936	9.13303	6.66e-20	3.09e-18
TIMP1	9700.82	0.701947	0.0768711	9.13149	6.76e-20	3.13e-18
IL18R1	669.41	1.13751	0.124643	9.12616	7.1e-20	3.28e-18
PCYOX1	6675.51	-0.604067	0.0662174	-9.12247	7.34e-20	3.39e-18
DKK3	5778.81	0.668282	0.0734092	9.10351	8.75e-20	4.02e-18
NUPR1	185.68	2.55941	0.281503	9.09197	9.73e-20	4.47e-18
LEPR	1820.5	-0.951917	0.104766	-9.08612	1.03e-19	4.7e-18
ELOVL5	13257.2	-0.516293	0.0568267	-9.08539	1.03e-19	4.72e-18
MXD3	2015.32	-0.933282	0.102836	-9.07543	1.13e-19	5.16e-18
PGAP3	514.728	-1.37191	0.151177	-9.07491	1.14e-19	5.18e-18
DAAM2	376.229	1.64687	0.181988	9.04932	1.44e-19	6.53e-18
TNS1	4246.56	-0.743104	0.0821264	-9.04829	1.45e-19	6.58e-18
LSS	892.456	-0.995088	0.110076	-9.03999	1.57e-19	7.08e-18
F2R	1987.25	0.871945	0.0964698	9.03853	1.59e-19	7.16e-18
EPHA2	18915.7	0.603431	0.0668641	9.02474	1.8e-19	8.11e-18
RAB5B	8293.07	-0.585292	0.0649711	-9.0085	2.09e-19	9.38e-18
DERA	4095.39	-0.636507	0.0706884	-9.00441	2.17e-19	9.72e-18
CLEC2B	1234.18	0.979862	0.108825	9.00398	2.18e-19	9.73e-18
NNT	7299.88	-0.561856	0.0624263	-9.00031	2.25e-19	1e-17
CASTOR2	923.676	-0.970953	0.108157	-8.97727	2.78e-19	1.24e-17
JAK1	23598.1	-0.571467	0.0637623	-8.96247	3.17e-19	1.41e-17
GPT2	6252.45	0.781297	0.0872867	8.95093	3.53e-19	1.56e-17
STAT6	9220.43	-0.563926	0.0630058	-8.95038	3.54e-19	1.57e-17
NT5C3A	1994.76	0.735585	0.0822666	8.94148	3.84e-19	1.69e-17
SARS1	12762.5	0.755801	0.0845487	8.93923	3.92e-19	1.73e-17
B4GALT5	10609.6	-0.542259	0.0606757	-8.93701	4e-19	1.76e-17
ADAMTS12	262.994	1.74374	0.195136	8.93601	4.03e-19	1.77e-17
BAHCC1	441.376	1.46267	0.164005	8.91847	4.73e-19	2.07e-17
KLF10	7048.3	0.601735	0.067483	8.91684	4.8e-19	2.09e-17
SEPTIN6	491.755	1.25747	0.141051	8.91498	4.88e-19	2.13e-17
CDHR1	435.234	-1.72475	0.193505	-8.91323	4.96e-19	2.15e-17
ETS1	17306.9	0.637582	0.0716044	8.90423	5.38e-19	2.33e-17
SHH	226.536	1.80033	0.202293	8.89965	5.6e-19	2.43e-17
STEAP1	179.247	2.29456	0.25784	8.89915	5.63e-19	2.43e-17
ARHGAP22	1203.15	0.882817	0.0992118	8.89831	5.67e-19	2.44e-17
CREG2	128.75	2.66762	0.299971	8.89293	5.95e-19	2.56e-17
LAMP2	18758.8	-0.505378	0.0568779	-8.88531	6.37e-19	2.74e-17
CCRL2	95.5354	3.19252	0.359469	8.88123	6.61e-19	2.83e-17
P2RY6	1394.35	-0.82425	0.092893	-8.87311	7.11e-19	3.04e-17
LINC01234	382.058	1.55887	0.175728	8.87095	7.25e-19	3.09e-17
EIF4E2	6994.01	-0.614158	0.0692571	-8.8678	7.46e-19	3.18e-17
PAPSS2	11749.4	-0.532267	0.0601	-8.85636	8.27e-19	3.51e-17
GPC1	8280.02	-0.729092	0.0823541	-8.85313	8.51e-19	3.61e-17
PLXNA3	4890.64	-0.70087	0.0792058	-8.84871	8.85e-19	3.75e-17
LACC1	618.01	1.23537	0.139713	8.84226	9.38e-19	3.96e-17
FASN	18349.2	-0.684941	0.0775325	-8.83424	1.01e-18	4.25e-17
GART	8471.28	0.534376	0.0605134	8.83069	1.04e-18	4.37e-17
CCDC85C	3721.98	-0.657029	0.0744529	-8.82477	1.1e-18	4.6e-17
SYTL3	6063.33	-0.577109	0.0655094	-8.80956	1.26e-18	5.26e-17
VAV3	2478.02	-0.759131	0.0864613	-8.78	1.63e-18	6.83e-17
ARSJ	1918.68	0.761397	0.0867545	8.77645	1.69e-18	7.03e-17
MOB3A	7467	0.633406	0.072198	8.77318	1.74e-18	7.23e-17
FAM83D	5441.25	-0.659385	0.0753355	-8.75265	2.08e-18	8.65e-17
DNAJB6	15370.2	0.541807	0.0619544	8.74526	2.23e-18	9.22e-17
MRAS	6243.92	-0.581599	0.0665747	-8.73605	2.41e-18	9.98e-17
AC010198.2	470.666	1.35265	0.15511	8.72056	2.77e-18	1.14e-16
MAPKAPK3	6563.14	0.595305	0.0683023	8.71574	2.89e-18	1.19e-16
JPT1	11320	-0.659114	0.0757056	-8.70628	3.14e-18	1.29e-16
CEMIP2	6374.35	-0.741321	0.0851512	-8.70594	3.15e-18	1.29e-16
GREB1	70.2975	3.92872	0.451512	8.70125	3.28e-18	1.34e-16
RPL7	61920.8	-0.495689	0.0569795	-8.69942	3.34e-18	1.36e-16
GPRC5A	2012.11	0.883616	0.101768	8.68264	3.87e-18	1.58e-16
NEBL	229.358	-1.76749	0.2038	-8.67266	4.22e-18	1.72e-16
MT-ATP8	946.467	-1.16121	0.133932	-8.67016	4.32e-18	1.75e-16
DAB2IP	663.892	1.08346	0.124978	8.66919	4.35e-18	1.76e-16
BCAR3	3178.76	0.638888	0.0737492	8.66299	4.6e-18	1.86e-16
HKDC1	5651.54	0.710277	0.0820754	8.65396	4.97e-18	2.01e-16
GTPBP2	6281.26	0.645753	0.0746388	8.65171	5.07e-18	2.04e-16
RTL8C	5198.67	-0.654888	0.0757394	-8.6466	5.31e-18	2.13e-16
USB1	4335.8	-0.706726	0.0817906	-8.64067	5.59e-18	2.24e-16
DLGAP1-AS2	569.013	1.37103	0.159014	8.62209	6.57e-18	2.63e-16
CLEC4E	1173.47	0.882413	0.102374	8.61954	6.72e-18	2.69e-16
PSPH	3584.81	0.818111	0.0949999	8.6117	7.2e-18	2.87e-16
BTN3A1	2843.95	0.730888	0.0849049	8.60831	7.41e-18	2.95e-16
CTSH	1398.73	0.975025	0.113359	8.60121	7.89e-18	3.14e-16
EPN2	644.114	1.17138	0.136263	8.59651	8.22e-18	3.26e-16
LDLR	12744.8	-0.601914	0.0700497	-8.59267	8.5e-18	3.36e-16
ARNT2	1886.31	0.741176	0.0862805	8.5903	8.67e-18	3.43e-16
PATJ	2865.11	-0.741941	0.0864409	-8.58322	9.23e-18	3.64e-16
AGFG1	7533.11	-0.525841	0.0613038	-8.57762	9.69e-18	3.81e-16
TRIML2	66.3762	5.07531	0.592621	8.56416	1.09e-17	4.28e-16
ZDHHC7	10073.5	-0.544919	0.0636622	-8.55954	1.13e-17	4.44e-16
ANXA3	2665.33	-0.720215	0.0842281	-8.55077	1.22e-17	4.79e-16
HDLBP	62226.4	-0.455497	0.0533168	-8.54322	1.31e-17	5.1e-16
MARCKS	10956.1	-0.563402	0.0659631	-8.54116	1.33e-17	5.18e-16
IMPDH1	9240.09	-0.622872	0.072964	-8.5367	1.38e-17	5.37e-16
ROBO1	1820.93	-0.781278	0.0915345	-8.53535	1.4e-17	5.43e-16
NFIL3	6559.97	0.616175	0.0722349	8.53015	1.46e-17	5.67e-16
SCD	48381	-0.61128	0.0717133	-8.52394	1.54e-17	5.97e-16
MYEOV	8675.7	0.764385	0.0898369	8.50859	1.76e-17	6.8e-16
SPRED1	2456.15	0.707235	0.0831954	8.5009	1.88e-17	7.25e-16
BICC1	15572.6	-0.691389	0.0814697	-8.48645	2.13e-17	8.19e-16
HABP2	547.97	1.42807	0.168281	8.48627	2.13e-17	8.19e-16
MYO1D	544.11	1.26633	0.149278	8.48302	2.19e-17	8.41e-16
LINC00662	1617.48	0.799353	0.094316	8.47527	2.35e-17	8.97e-16
NLGN1	1334.51	-0.876993	0.103551	-8.46918	2.47e-17	9.44e-16
SYNGR1	128.407	2.44231	0.288681	8.46023	2.67e-17	1.02e-15
ATP2B4	14788.8	-0.491652	0.0581313	-8.4576	2.73e-17	1.04e-15
RNF144B	1664.98	-0.802921	0.094993	-8.45242	2.85e-17	1.08e-15
IL22RA1	113.908	2.59207	0.306802	8.44868	2.95e-17	1.12e-15
DIAPH1	13747.7	-0.476464	0.0564401	-8.44195	3.12e-17	1.18e-15
TPD52L1	1690.4	-0.853499	0.101249	-8.42971	3.47e-17	1.31e-15
KLF2	326.138	1.49426	0.177267	8.42946	3.47e-17	1.31e-15
NCR3LG1	577.817	1.16726	0.138522	8.42658	3.56e-17	1.34e-15
TMEM268	831.205	1.0204	0.121173	8.42107	3.73e-17	1.4e-15
EIF4B	22484.5	-0.46882	0.0558063	-8.40083	4.43e-17	1.66e-15
CROCC	1726.26	-0.75779	0.0902269	-8.39872	4.51e-17	1.69e-15
GPAT3	1222.92	0.901924	0.107409	8.39708	4.58e-17	1.71e-15
FAM234B	351.358	1.54027	0.183498	8.39393	4.7e-17	1.75e-15
RCHY1	1423.59	0.780864	0.0930702	8.39005	4.86e-17	1.81e-15
NARS1	12575.6	0.475893	0.0567197	8.39027	4.85e-17	1.81e-15
SNHG17	1038.44	0.975483	0.116305	8.38725	4.98e-17	1.85e-15
AL079338.1	803.105	-1.14961	0.137186	-8.37996	5.29e-17	1.96e-15
SHISA5	11014.3	0.547294	0.0653371	8.37646	5.45e-17	2.02e-15
AHNAK	132734	-0.498011	0.0594624	-8.37522	5.51e-17	2.03e-15
CBX5	15851.6	-0.571051	0.0681829	-8.37528	5.51e-17	2.03e-15
CPE	7068.26	0.812454	0.0970094	8.375	5.52e-17	2.03e-15
VGF	182.78	2.17932	0.26025	8.37397	5.57e-17	2.04e-15
SLFN5	3647.6	0.794682	0.0951444	8.35237	6.69e-17	2.45e-15
SGSH	492.139	1.32253	0.158571	8.3403	7.41e-17	2.71e-15
STAT1	36067.7	0.596574	0.0715626	8.33639	7.66e-17	2.79e-15
PLXDC2	2127.46	-0.689022	0.0826552	-8.3361	7.68e-17	2.8e-15
C19orf48	3315.12	0.766412	0.0919605	8.33415	7.81e-17	2.84e-15
SLC43A3	6823.39	0.564249	0.0677132	8.33292	7.89e-17	2.86e-15
COL13A1	155.798	2.11897	0.254448	8.32771	8.24e-17	2.99e-15
PTPRD	4358.11	-0.704075	0.084667	-8.31581	9.11e-17	3.29e-15
SSH3	2888.52	-0.663747	0.0798178	-8.31578	9.11e-17	3.29e-15
PTCHD4	1589.72	-0.91994	0.110729	-8.30803	9.73e-17	3.51e-15
GSDMB	965.859	-0.893029	0.107498	-8.30738	9.78e-17	3.52e-15
EPHB4	208.356	1.88148	0.226581	8.30381	1.01e-16	3.62e-15
MAP3K21	5219.73	-0.63833	0.0769528	-8.29508	1.09e-16	3.89e-15
COL6A1	5517.37	0.72005	0.0868244	8.29317	1.1e-16	3.95e-15
THAP9-AS1	3006.83	0.661492	0.0798055	8.28881	1.14e-16	4.09e-15
DHCR24	40025.1	-0.471173	0.0568736	-8.28457	1.19e-16	4.23e-15
GMPR	127.649	2.45271	0.296251	8.27918	1.24e-16	4.41e-15
RYR2	192.958	1.9417	0.234791	8.26992	1.34e-16	4.76e-15
MVP	16323.9	-0.542677	0.0656458	-8.26674	1.38e-16	4.88e-15
SLC15A4	4346.92	0.57367	0.0694078	8.26521	1.39e-16	4.94e-15
ACTG1	206461	-0.582651	0.0705046	-8.26402	1.41e-16	4.98e-15
ABLIM3	8736.15	0.579456	0.0702381	8.24988	1.59e-16	5.6e-15
LOXL2	40203.6	-0.495868	0.0601274	-8.24695	1.62e-16	5.72e-15
RHEBL1	315.841	1.64697	0.200198	8.22672	1.92e-16	6.77e-15
LAMB1	38091.5	0.524702	0.0637867	8.22589	1.94e-16	6.8e-15
CALM3	19800.1	-0.514456	0.0625523	-8.22441	1.96e-16	6.87e-15
ADAMTS15	792.257	-1.02921	0.125225	-8.21894	2.05e-16	7.18e-15
CARS1	1266.55	0.881271	0.107229	8.21859	2.06e-16	7.19e-15
E2F7	5596.41	0.579984	0.0707352	8.19937	2.42e-16	8.43e-15
TRABD2B	1435.18	-0.820744	0.100186	-8.19224	2.56e-16	8.91e-15
ADM2	1474.89	0.932613	0.113842	8.19218	2.57e-16	8.91e-15
KCNH2	548.592	-1.13733	0.138925	-8.18668	2.69e-16	9.32e-15
IL1R2	911.53	1.02409	0.125235	8.17732	2.9e-16	1.01e-14
AKNA	1568.68	0.791613	0.0969654	8.16388	3.24e-16	1.12e-14
CDCA7L	5363.22	0.597828	0.0732564	8.16076	3.33e-16	1.15e-14
CERNA2	4371.23	-0.632114	0.0775554	-8.15049	3.62e-16	1.25e-14
TRIM9	3211.45	0.650124	0.0798037	8.14654	3.74e-16	1.29e-14
EGFL7	2791.76	0.777401	0.0956277	8.12946	4.31e-16	1.48e-14
MT-CO3	256132	-0.60583	0.0745326	-8.1284	4.35e-16	1.49e-14
SEMA5A	9417.8	-0.527262	0.0648725	-8.12767	4.38e-16	1.5e-14
CSDE1	30561.1	-0.455555	0.0561764	-8.10936	5.09e-16	1.74e-14
PDP1	3690.74	0.645498	0.0796142	8.10782	5.15e-16	1.76e-14
ADAM9	25303.8	-0.537796	0.0663323	-8.1076	5.16e-16	1.76e-14
FZD7	3349.6	-0.59085	0.0729538	-8.09896	5.54e-16	1.88e-14
RPSA	59318.4	-0.565164	0.069824	-8.09412	5.77e-16	1.96e-14
RFFL	1766.31	0.709817	0.0877139	8.09241	5.85e-16	1.98e-14
ZFPM2-AS1	1109.19	0.868918	0.107479	8.08457	6.24e-16	2.11e-14
SELENOM	6133.96	-0.651163	0.0806555	-8.07339	6.84e-16	2.31e-14
ITPKA	466.052	1.48818	0.184452	8.06814	7.14e-16	2.41e-14
PTX3	734.524	1.12507	0.139688	8.05414	8e-16	2.69e-14
SCN1B	367.758	1.3479	0.1675	8.04719	8.47e-16	2.85e-14
ALDH18A1	16473.8	-0.443533	0.055121	-8.04654	8.52e-16	2.85e-14
CDC42EP1	4123.76	0.60661	0.0753873	8.04659	8.51e-16	2.85e-14
GABARAPL1	5840.26	-0.833107	0.10364	-8.03849	9.1e-16	3.04e-14
CERK	3242.5	-0.629162	0.0783866	-8.02639	1e-15	3.35e-14
SLITRK4	1204.06	0.995652	0.124063	8.02535	1.01e-15	3.37e-14
EPHB1	94.8709	2.76153	0.344243	8.02202	1.04e-15	3.46e-14
CALD1	18492.9	-0.526189	0.0656304	-8.01746	1.08e-15	3.59e-14
CA9	64.8341	4.32588	0.539811	8.0137	1.11e-15	3.69e-14
CLMP	4165.89	0.56459	0.0704952	8.00892	1.16e-15	3.83e-14
CPNE1	9001.46	-0.579649	0.0724357	-8.00225	1.22e-15	4.04e-14
CCNF	3916.12	-0.608503	0.0760471	-8.00167	1.23e-15	4.05e-14
PRUNE2	640.062	-1.18445	0.148056	-8.00005	1.24e-15	4.1e-14
SLC7A2	3734.6	-0.624654	0.0780964	-7.9985	1.26e-15	4.14e-14
CLTCL1	2095.45	0.984626	0.123145	7.99568	1.29e-15	4.23e-14
GYS1	2795.88	-0.751075	0.0939495	-7.99446	1.3e-15	4.26e-14
MAVS	7872.17	-0.515063	0.0644263	-7.99461	1.3e-15	4.26e-14
PSMG3	1889.75	0.730268	0.0913623	7.9931	1.32e-15	4.29e-14
PHF11	935.65	0.847117	0.105979	7.99322	1.31e-15	4.29e-14
PHKB	5922.84	-0.54132	0.0677418	-7.99094	1.34e-15	4.36e-14
RPS3A	29554.9	-0.521758	0.0653297	-7.98653	1.39e-15	4.51e-14
DCLK1	583.899	-1.4283	0.178838	-7.98657	1.39e-15	4.51e-14
SREBF2	20442	-0.504913	0.0632263	-7.98582	1.4e-15	4.53e-14
KDM3B	6066.11	-0.491353	0.0615878	-7.97808	1.49e-15	4.81e-14
IQCB1	2863.77	0.722814	0.0906041	7.97771	1.49e-15	4.82e-14
GRTP1	99.6537	2.58369	0.32401	7.97411	1.53e-15	4.95e-14
ABCA1	10909.9	0.525267	0.0659231	7.96787	1.61e-15	5.2e-14
GNB2	25534.7	-0.544383	0.068372	-7.96207	1.69e-15	5.44e-14
SLC16A6	204.796	1.92279	0.241578	7.9593	1.73e-15	5.56e-14
MLLT11	3738.54	-0.682583	0.0858057	-7.95499	1.79e-15	5.75e-14
TINAG	796.393	1.09635	0.137851	7.95315	1.82e-15	5.82e-14
PABPC1	90018.4	-0.470829	0.0592087	-7.95202	1.83e-15	5.87e-14
CAPG	32340.3	0.626143	0.0787749	7.9485	1.89e-15	6.02e-14
GORASP2	9168.55	-0.482365	0.0606856	-7.94859	1.89e-15	6.02e-14
TNFRSF19	2830.67	-0.732855	0.0922222	-7.94662	1.92e-15	6.1e-14
SDC2	5131.72	-0.537716	0.0676801	-7.94497	1.94e-15	6.17e-14
CARHSP1	6961.93	-0.677802	0.0853407	-7.94231	1.98e-15	6.3e-14
RALBP1	6194.06	-0.485809	0.0611792	-7.94075	2.01e-15	6.37e-14
NFKBIA	3895.12	-0.563502	0.0709793	-7.93897	2.04e-15	6.45e-14
AC078850.1	240.645	-1.80026	0.227257	-7.92167	2.34e-15	7.4e-14
TSPAN13	5728.52	-0.618067	0.0780347	-7.92042	2.37e-15	7.46e-14
MAP3K1	2398.07	-0.728466	0.0920541	-7.91346	2.5e-15	7.88e-14
YWHAG	29949.4	-0.451744	0.0571005	-7.91139	2.55e-15	8e-14
TSPAN14	6510.97	-0.571964	0.0723058	-7.91035	2.57e-15	8.06e-14
KIF1C	7073.98	-0.585778	0.0740758	-7.90781	2.62e-15	8.21e-14
TANC1	3209.21	-0.578785	0.0731939	-7.90756	2.62e-15	8.21e-14
C1QL4	1298.37	-0.844676	0.106846	-7.90556	2.67e-15	8.33e-14
ANXA11	12238.2	-0.486021	0.061531	-7.89879	2.82e-15	8.79e-14
TNFAIP8L1	3260.88	-0.659031	0.0834393	-7.89832	2.83e-15	8.8e-14
NSDHL	3404.57	-0.751644	0.0951995	-7.89545	2.89e-15	9e-14
CUX1	10038.3	-0.511886	0.0648351	-7.8952	2.9e-15	9e-14
SUDS3	4049.98	-0.51834	0.065729	-7.886	3.12e-15	9.67e-14
PPCDC	822.169	0.945572	0.119939	7.88381	3.18e-15	9.83e-14
IQGAP3	9481.55	-0.46345	0.0588034	-7.88135	3.24e-15	1e-13
ZNF792	234.069	1.56334	0.198488	7.87624	3.37e-15	1.04e-13
CEBPD	7885.22	-0.696545	0.088448	-7.87519	3.4e-15	1.05e-13
TGFBR2	7534.01	0.535865	0.0680623	7.87315	3.46e-15	1.06e-13
TMEM245	17782	-0.425897	0.0541262	-7.86858	3.59e-15	1.1e-13
H3P6	1308.68	-0.837255	0.106521	-7.85999	3.84e-15	1.18e-13
TGFA	65148.7	0.57521	0.0732361	7.85419	4.02e-15	1.23e-13
OTUD6B-AS1	1996.5	-0.677453	0.0862838	-7.85145	4.11e-15	1.26e-13
CDC42EP3	10338.6	0.570382	0.0726498	7.85111	4.12e-15	1.26e-13
EVI2B	55.0476	4.14983	0.528905	7.84608	4.29e-15	1.31e-13
SLC23A1	187.328	-1.85271	0.23617	-7.84479	4.34e-15	1.32e-13
GRB10	4694.19	0.612154	0.0780333	7.84478	4.34e-15	1.32e-13
ARL6IP5	7938.18	-0.462941	0.0590824	-7.83551	4.67e-15	1.42e-13
AC021218.1	161.972	1.8847	0.240557	7.83475	4.7e-15	1.42e-13
IMPAD1	19924.4	-0.516491	0.0659311	-7.83381	4.73e-15	1.43e-13
DSG2	12343.9	-0.491072	0.0627256	-7.8289	4.92e-15	1.49e-13
PTPRF	42325.8	-0.439699	0.0561814	-7.82642	5.02e-15	1.51e-13
MYH9	185371	-0.396155	0.0506188	-7.82623	5.03e-15	1.51e-13
GALNT18	367.757	1.50995	0.193043	7.82184	5.21e-15	1.57e-13
SHB	2231.02	0.809711	0.103532	7.8209	5.24e-15	1.58e-13
FNBP1	3333.75	-0.550836	0.0705006	-7.81322	5.57e-15	1.67e-13
CTHRC1	1745.43	0.927822	0.118941	7.8007	6.16e-15	1.84e-13
MORC4	4413.78	0.623003	0.0798659	7.80061	6.16e-15	1.84e-13
ANK2	832.478	0.882792	0.11318	7.79987	6.2e-15	1.85e-13
NPEPPS	8317.97	-0.514255	0.0659879	-7.79317	6.54e-15	1.95e-13
ALDH1A3	1236.89	0.735368	0.0944327	7.78722	6.85e-15	2.04e-13
KPNA2	19578.8	-0.650005	0.0834697	-7.78732	6.84e-15	2.04e-13
INSYN2B	214.726	1.7362	0.223163	7.77994	7.26e-15	2.15e-13
ALPK3	2059.07	-0.641332	0.0824877	-7.77488	7.55e-15	2.24e-13
CHPF2	7554.43	-0.708364	0.0911359	-7.77261	7.69e-15	2.28e-13
ZC3H12A	2180.48	-0.646207	0.0832095	-7.76603	8.1e-15	2.39e-13
C11orf68	4121.88	0.58266	0.0750358	7.76509	8.16e-15	2.41e-13
NPAS2	593.724	1.15746	0.149102	7.76283	8.31e-15	2.45e-13
MAP4	31928.2	-0.432282	0.0556968	-7.76133	8.4e-15	2.47e-13
TSPYL1	3449.31	-0.556065	0.0716768	-7.75795	8.63e-15	2.54e-13
TRAPPC1	3048.36	-0.575333	0.0741792	-7.75599	8.77e-15	2.57e-13
GMCL1	3477.02	-0.559784	0.0722357	-7.7494	9.23e-15	2.71e-13
ADAR	25464.2	0.501382	0.0647041	7.74885	9.27e-15	2.71e-13
MOCOS	3149.54	0.650946	0.084014	7.74807	9.33e-15	2.73e-13
CHMP5	5165.98	0.556503	0.0718977	7.74021	9.92e-15	2.9e-13
RMI2	1758.87	0.730206	0.0943788	7.73697	1.02e-14	2.97e-13
MYC	6871.63	0.527244	0.0682195	7.72863	1.09e-14	3.16e-13
DMBX1	173.437	1.74223	0.225486	7.72657	1.1e-14	3.21e-13
NOG	139.245	2.69032	0.348379	7.72239	1.14e-14	3.31e-13
LINC02376	319.553	1.4356	0.185939	7.72081	1.16e-14	3.35e-13
ATP9A	2098.42	-0.674701	0.087415	-7.71837	1.18e-14	3.41e-13
IGFBP3	155129	-0.570719	0.0739626	-7.71631	1.2e-14	3.46e-13
ZNF252P	1054.18	0.858383	0.111385	7.70648	1.29e-14	3.73e-13
HCN2	449.209	1.14543	0.148733	7.70128	1.35e-14	3.88e-13
GNAI2	30371.3	-0.500427	0.0649865	-7.70048	1.36e-14	3.9e-13
BTC	111.14	2.39517	0.311221	7.69602	1.4e-14	4.03e-13
CYB5A	533.504	-1.12271	0.145886	-7.69584	1.41e-14	4.03e-13
PRDX6	14236.8	-0.537753	0.0698941	-7.69383	1.43e-14	4.09e-13
SEPTIN2	46867.4	-0.411227	0.053479	-7.6895	1.48e-14	4.23e-13
SNHG15	1356.65	0.789211	0.102688	7.68552	1.52e-14	4.35e-13
PDK3	2928.05	-0.591155	0.0769285	-7.68447	1.54e-14	4.38e-13
SUMF1	2256.01	-0.763257	0.0993669	-7.6812	1.58e-14	4.49e-13
GALNT7	7335.45	-0.568555	0.0740445	-7.67856	1.61e-14	4.58e-13
ADGRB2	574.853	1.17243	0.152762	7.6749	1.66e-14	4.7e-13
MAP3K9	2141.82	0.64348	0.0838756	7.67184	1.7e-14	4.81e-13
LTBP2	647.005	0.961219	0.125377	7.66663	1.77e-14	5e-13
SYTL2	2806.7	0.558662	0.0729631	7.65678	1.91e-14	5.4e-13
LAMA5	2953.67	-0.625746	0.0817544	-7.65398	1.95e-14	5.51e-13
JCAD	19925.2	0.442282	0.0578224	7.64897	2.03e-14	5.72e-13
TMEM30A	16241.9	-0.446929	0.0584495	-7.64642	2.07e-14	5.82e-13
LPP	14937.9	-0.569132	0.074555	-7.63373	2.28e-14	6.42e-13
GNAS	55878.7	-0.519988	0.0681498	-7.63007	2.35e-14	6.59e-13
MXRA7	14266.3	-0.589668	0.0773175	-7.62658	2.41e-14	6.77e-13
DNAJB1	6928.61	-0.625127	0.0819827	-7.62511	2.44e-14	6.83e-13
TBC1D14	5522.35	-0.561813	0.0737237	-7.62052	2.53e-14	7.07e-13
CSRNP1	1023.02	0.781466	0.102557	7.61978	2.54e-14	7.1e-13
CFAP97	1536.95	0.887065	0.116527	7.61255	2.69e-14	7.5e-13
TNC	6030.53	-0.624381	0.0820844	-7.60658	2.81e-14	7.85e-13
AC010186.3	345.866	1.32735	0.174572	7.60347	2.88e-14	8.03e-13
LMNB1	11754.1	-0.53042	0.0697679	-7.60263	2.9e-14	8.07e-13
DOK4	3917.19	-0.625424	0.0822808	-7.60109	2.94e-14	8.15e-13
WDR17	168.878	1.80394	0.237356	7.60016	2.96e-14	8.2e-13
PRDX1	43304.6	-0.435147	0.0573016	-7.59397	3.1e-14	8.59e-13
CAMSAP3	962.149	-0.836846	0.110289	-7.58777	3.25e-14	9e-13
AJAP1	96.8355	2.97714	0.392614	7.58289	3.38e-14	9.33e-13
HOGA1	985.786	-0.914948	0.120688	-7.58111	3.43e-14	9.45e-13
EIF4EBP2	5588.46	-0.521908	0.0688857	-7.57644	3.55e-14	9.78e-13
GRAMD1C	532.35	1.06458	0.140635	7.56981	3.74e-14	1.03e-12
LGALS3	3290.16	0.737509	0.0974603	7.56728	3.81e-14	1.05e-12
GSTP1	16426	-0.581184	0.0768188	-7.56566	3.86e-14	1.06e-12
TMC6	57.0367	3.62273	0.478899	7.56471	3.89e-14	1.06e-12
PABPC4	15122.1	-0.435466	0.0576076	-7.55918	4.06e-14	1.11e-12
ZCCHC17	3008.73	-0.54214	0.0717272	-7.55837	4.08e-14	1.11e-12
PTMS	19891.7	-0.651015	0.0862331	-7.54948	4.37e-14	1.19e-12
ANKRD52	9176.17	-0.556149	0.0738582	-7.52995	5.08e-14	1.38e-12
MAPK11	1457.39	0.76664	0.101814	7.52979	5.08e-14	1.38e-12
SLC9A3R1	6701.29	-0.549437	0.0729839	-7.5282	5.14e-14	1.4e-12
STAC	6752.43	-0.533187	0.0708282	-7.5279	5.16e-14	1.4e-12
TMEM51	3586.31	0.608941	0.0809101	7.52614	5.23e-14	1.42e-12
NR1D2	1798.31	0.761769	0.101269	7.52225	5.38e-14	1.46e-12
FRMD4B	2210.41	-0.68781	0.0914915	-7.51774	5.57e-14	1.51e-12
TUBA1C	72917.8	-0.448129	0.0596283	-7.51538	5.67e-14	1.53e-12
SBDSP1	2082.82	0.642274	0.0854695	7.51466	5.71e-14	1.54e-12
HEY1	225.614	1.5544	0.206959	7.51064	5.88e-14	1.58e-12
AP006333.1	158.779	2.03342	0.270746	7.51041	5.89e-14	1.58e-12
IGF2R	24694.6	-0.417135	0.0555721	-7.50619	6.09e-14	1.63e-12
NRBP1	8502.56	-0.459339	0.06122	-7.50308	6.23e-14	1.67e-12
AP005233.2	1130.02	0.801162	0.106792	7.50206	6.28e-14	1.68e-12
RAPGEF3	671.264	1.00458	0.133975	7.49828	6.47e-14	1.73e-12
FGFR1	7089.63	0.495081	0.0660355	7.4972	6.52e-14	1.74e-12
UAP1L1	1646.51	0.727749	0.0971027	7.49464	6.65e-14	1.77e-12
SLC4A4	5411.92	-0.524353	0.069984	-7.49248	6.76e-14	1.8e-12
AL645608.7	238.982	1.45633	0.194477	7.48846	6.97e-14	1.85e-12
TNIP1	17396.3	-0.451304	0.0602886	-7.48573	7.11e-14	1.89e-12
ANLN	22829.4	-0.631325	0.084409	-7.47936	7.47e-14	1.98e-12
ADAMTS2	612.768	-0.95441	0.127654	-7.47655	7.63e-14	2.02e-12
P2RX7	158.83	2.25705	0.301949	7.47495	7.72e-14	2.04e-12
FRMD6	2967.72	0.61125	0.0818423	7.46863	8.1e-14	2.14e-12
GPX3	279.911	-1.45616	0.194999	-7.4675	8.17e-14	2.16e-12
CSGALNACT2	2836.97	0.655932	0.0879474	7.45823	8.77e-14	2.31e-12
STMP1	5579.95	-0.487301	0.0653517	-7.4566	8.88e-14	2.34e-12
TNFRSF9	3509.07	-0.554288	0.0743568	-7.45444	9.03e-14	2.37e-12
SND1	28943.4	-0.452163	0.0606916	-7.45017	9.32e-14	2.45e-12
DOCK2	833.322	-0.951905	0.127811	-7.44775	9.49e-14	2.49e-12
SDK1	270.603	1.53224	0.205799	7.44534	9.67e-14	2.53e-12
TSR1	4896.16	0.503429	0.0676318	7.44367	9.79e-14	2.56e-12
RIN1	1388.12	0.719081	0.0966229	7.44214	9.91e-14	2.59e-12
ATP1B1	30130	-0.524151	0.0705203	-7.43262	1.06e-13	2.78e-12
FOXA2	1036.36	0.905419	0.121856	7.43023	1.08e-13	2.83e-12
PLIN3	14195.3	-0.45331	0.0610108	-7.43	1.09e-13	2.83e-12
RHOQ	6016.25	-0.468514	0.0630795	-7.42736	1.11e-13	2.88e-12
YBX1	53389.1	-0.487747	0.0656836	-7.4257	1.12e-13	2.91e-12
HSPA13	6560.08	0.469462	0.0632511	7.4222	1.15e-13	2.99e-12
CEP70	2689.19	-0.595627	0.0802957	-7.41791	1.19e-13	3.08e-12
NCOA7	1244.65	0.75902	0.102408	7.41171	1.25e-13	3.22e-12
XPOT	16558.8	0.498767	0.0673347	7.40728	1.29e-13	3.33e-12
CCNG1	8211.73	-0.444333	0.060033	-7.40149	1.35e-13	3.47e-12
CTSD	32609.1	0.595212	0.08047	7.39669	1.4e-13	3.6e-12
G0S2	2674.98	0.690361	0.0934177	7.39004	1.47e-13	3.78e-12
MYH13	444.861	-1.16863	0.158144	-7.38967	1.47e-13	3.78e-12
HNF1B	1819.21	-0.68669	0.0929757	-7.38569	1.52e-13	3.89e-12
FAM174B	147.006	2.14172	0.290047	7.38404	1.54e-13	3.94e-12
AP3M2	1695.61	0.761609	0.103229	7.37787	1.61e-13	4.12e-12
FLNA	258565	-0.412374	0.0558996	-7.37705	1.62e-13	4.14e-12
PRKAR2A	5476.48	-0.520448	0.0705541	-7.37658	1.62e-13	4.15e-12
EPB41L4A-AS1	893.802	0.847822	0.115069	7.36795	1.73e-13	4.42e-12
EPHX1	5513.6	-0.579849	0.0787033	-7.36754	1.74e-13	4.43e-12
ATP8B1	1688.9	0.734945	0.0998281	7.3621	1.81e-13	4.61e-12
CIITA	144.992	1.98432	0.269739	7.35646	1.89e-13	4.8e-12
PLAUR	2617.48	0.582345	0.0792486	7.34833	2.01e-13	5.09e-12
CCNB1	8217.95	-0.482527	0.0656727	-7.34746	2.02e-13	5.12e-12
WDFY1	7698.57	0.485815	0.0661989	7.33871	2.16e-13	5.46e-12
PRDX2	10579.1	-0.504914	0.0688273	-7.33596	2.2e-13	5.57e-12
TTC9	202.404	1.72589	0.235349	7.33331	2.25e-13	5.67e-12
HTRA1	6940.88	0.633081	0.0863595	7.33076	2.29e-13	5.77e-12
BCL3	2228.05	-0.727391	0.0992612	-7.32805	2.34e-13	5.88e-12
NUAK2	1186.34	0.711929	0.0972153	7.32322	2.42e-13	6.09e-12
OPN3	3418.52	-0.593373	0.0810542	-7.3207	2.47e-13	6.2e-12
FAM20B	5367.46	-0.582157	0.0795254	-7.32039	2.47e-13	6.21e-12
CLCN3	6278.55	-0.503689	0.0688362	-7.31722	2.53e-13	6.35e-12
KCNN4	113.253	2.53796	0.346862	7.31692	2.54e-13	6.35e-12
NMT2	3126.58	-0.550749	0.0752732	-7.31667	2.54e-13	6.36e-12
PRMT2	4072.78	-0.520126	0.0711097	-7.31442	2.58e-13	6.46e-12
WDR6	4561.82	-0.591809	0.0810974	-7.29751	2.93e-13	7.31e-12
PLIN2	36927	0.573597	0.0786137	7.29641	2.96e-13	7.36e-12
TM4SF19	108.66	2.10564	0.288724	7.29294	3.03e-13	7.55e-12
UHRF1BP1	3708.72	0.522704	0.0717892	7.28109	3.31e-13	8.23e-12
FMNL1	2649.85	0.582165	0.0799726	7.27956	3.35e-13	8.31e-12
MPC2	7030.47	-0.505385	0.069565	-7.26493	3.73e-13	9.25e-12
POLR1B	2375.3	0.620189	0.0853703	7.26469	3.74e-13	9.26e-12
NCKAP5	291.515	-1.53114	0.210791	-7.26377	3.76e-13	9.31e-12
HAS2	63.9857	2.85762	0.393489	7.26227	3.81e-13	9.4e-12
PALM2AKAP2	13665.2	0.437983	0.0604216	7.24879	4.21e-13	1.04e-11
CNIH3	300.274	1.44921	0.200005	7.2459	4.3e-13	1.06e-11
KANK2	5880.83	-0.536929	0.0741008	-7.24594	4.29e-13	1.06e-11
PDCD1LG2	355.169	1.19598	0.165073	7.24516	4.32e-13	1.06e-11
ANKRD29	713.566	1.02397	0.141358	7.24383	4.36e-13	1.07e-11
AMOT	1777.41	-0.645378	0.0892128	-7.23414	4.68e-13	1.15e-11
WASF3	171.971	1.9055	0.263628	7.228	4.9e-13	1.2e-11
NUCKS1	32681.2	-0.40538	0.0561008	-7.22591	4.98e-13	1.22e-11
IRF1-AS1	526.01	1.03122	0.142871	7.21782	5.28e-13	1.29e-11
POR	11209.4	-0.489781	0.067897	-7.21359	5.45e-13	1.33e-11
RPL6	41140.4	-0.392547	0.0544502	-7.20929	5.62e-13	1.37e-11
LINC00472	1480.4	0.824652	0.114404	7.20823	5.67e-13	1.38e-11
PFDN2	4358.28	0.623111	0.0864505	7.20773	5.69e-13	1.38e-11
SLC1A5	26415.8	0.503692	0.069884	7.20755	5.7e-13	1.38e-11
TBX15	1033.92	0.790649	0.10973	7.20542	5.79e-13	1.4e-11
RPF2	2072.04	0.610689	0.084776	7.20356	5.87e-13	1.42e-11
SLC25A3	22361.4	-0.410464	0.0569855	-7.20296	5.89e-13	1.43e-11
TMEM79	573.093	1.08972	0.151369	7.19912	6.06e-13	1.47e-11
ITGA6	2375.8	0.597929	0.0831813	7.18826	6.56e-13	1.58e-11
ZNF618	4303.81	-0.510117	0.0709884	-7.18592	6.68e-13	1.61e-11
LRRC1	1303.47	-0.70312	0.0978785	-7.1836	6.79e-13	1.64e-11
MON1B	3533.55	-0.498374	0.0693944	-7.18176	6.88e-13	1.66e-11
SPTAN1	26989.7	-0.389166	0.0542284	-7.17642	7.16e-13	1.72e-11
RASGRP3	42.1115	5.09195	0.709728	7.17451	7.26e-13	1.74e-11
CBS	577.124	1.04345	0.145488	7.1721	7.39e-13	1.77e-11
NRBP2	4526.61	-0.512299	0.0714831	-7.16671	7.68e-13	1.84e-11
TRIM22	4219.53	0.489143	0.0682585	7.16603	7.72e-13	1.85e-11
LMAN1	32152.3	-0.435769	0.0608872	-7.15699	8.25e-13	1.97e-11
SMIM3	8631.53	0.48998	0.0684832	7.15475	8.38e-13	2e-11
FJX1	1972.94	0.573519	0.0802037	7.15078	8.63e-13	2.06e-11
GRPEL2	2106.41	0.674412	0.0943688	7.14655	8.9e-13	2.12e-11
FGF2	4148.02	0.530752	0.0742988	7.14348	9.1e-13	2.16e-11
SPP1	31554.7	0.474805	0.0664784	7.14224	9.18e-13	2.18e-11
LINC02454	54.6401	3.75297	0.525613	7.14018	9.32e-13	2.21e-11
MAL2	1786.18	0.759644	0.106414	7.13857	9.43e-13	2.24e-11
C6orf62	7521.96	0.427651	0.059931	7.13573	9.63e-13	2.28e-11
PLEKHG4B	1284.02	0.863252	0.120999	7.13438	9.72e-13	2.3e-11
ARHGAP18	3108.25	0.684733	0.0960326	7.13022	1e-12	2.37e-11
ADORA2B	494.233	1.19433	0.167586	7.12671	1.03e-12	2.43e-11
NMI	2304.32	0.623805	0.0875412	7.12584	1.03e-12	2.44e-11
SQOR	2595	0.593411	0.0833022	7.12359	1.05e-12	2.48e-11
SKI	2564.32	-0.573421	0.0805275	-7.12082	1.07e-12	2.52e-11
EIF4EBP1	4792.41	0.694991	0.097606	7.12038	1.08e-12	2.53e-11
LIN7A	316.532	-1.38026	0.193866	-7.11964	1.08e-12	2.54e-11
ZNF608	5871.77	-0.495137	0.0695635	-7.11777	1.1e-12	2.57e-11
DANCR	939.852	-0.824593	0.11586	-7.11714	1.1e-12	2.58e-11
HHIPL2	471.177	-1.19625	0.168268	-7.10916	1.17e-12	2.73e-11
HLF	176.521	1.65778	0.233346	7.10439	1.21e-12	2.82e-11
PTHLH	2684.38	-0.555095	0.0782011	-7.0983	1.26e-12	2.95e-11
MYO5B	446.021	1.1224	0.158179	7.09576	1.29e-12	3e-11
ARPC5	14420.4	-0.44879	0.063265	-7.09382	1.3e-12	3.04e-11
NNMT	20639.5	-0.611674	0.0862829	-7.08916	1.35e-12	3.14e-11
RPL4	67593.4	-0.390265	0.0550771	-7.08579	1.38e-12	3.21e-11
ALDH4A1	1713.87	-0.700368	0.0988611	-7.08436	1.4e-12	3.24e-11
PROM2	244.449	1.48653	0.209843	7.08401	1.4e-12	3.24e-11
PER3	1076.66	0.794745	0.112368	7.0727	1.52e-12	3.52e-11
MT-ND5	171146	-0.469716	0.0664145	-7.07249	1.52e-12	3.52e-11
PTGER2	900.095	0.876819	0.123995	7.0714	1.53e-12	3.54e-11
PEBP1	20035.7	-0.454178	0.0643177	-7.06148	1.65e-12	3.8e-11
CTSW	103.669	2.10293	0.297957	7.05783	1.69e-12	3.9e-11
FAM149A	1359.06	-0.775695	0.109922	-7.05675	1.7e-12	3.92e-11
RNASET2	25071.6	-0.525481	0.0744872	-7.05465	1.73e-12	3.98e-11
MEIS3	51.584	3.59566	0.509737	7.05395	1.74e-12	3.99e-11
EEF1A1	327974	-0.400791	0.0568304	-7.05242	1.76e-12	4.03e-11
WDR72	663.627	-0.976957	0.138655	-7.04598	1.84e-12	4.22e-11
DGCR2	7505.37	-0.454888	0.0646481	-7.03636	1.97e-12	4.51e-11
RAB2A	16011.8	-0.431943	0.0613945	-7.03553	1.99e-12	4.54e-11
SPOCK1	7509.69	0.436273	0.062057	7.0302	2.06e-12	4.71e-11
CXCL8	8457.04	0.492324	0.070075	7.02568	2.13e-12	4.85e-11
RTN4RL2	1582.78	0.693307	0.0986805	7.02577	2.13e-12	4.85e-11
FAM171A1	4136.78	-0.549388	0.0782019	-7.02525	2.14e-12	4.86e-11
PHPT1	10582.7	-0.542218	0.0773365	-7.01115	2.36e-12	5.37e-11
AC099066.2	140.747	-2.05943	0.294069	-7.00322	2.5e-12	5.68e-11
BRSK1	43.6863	4.00058	0.571555	6.99947	2.57e-12	5.83e-11
FAM172A	467.416	-1.0087	0.144121	-6.99896	2.58e-12	5.84e-11
CDCA3	4297.96	-0.513342	0.0734459	-6.98939	2.76e-12	6.25e-11
MET	48245.1	0.400088	0.0572485	6.98862	2.78e-12	6.27e-11
GTF2IP7	61.2244	3.2985	0.472343	6.98328	2.88e-12	6.51e-11
ZNF699	1231.62	0.712535	0.10234	6.96244	3.34e-12	7.53e-11
YWHAH	9122.08	-0.530079	0.0761336	-6.96248	3.34e-12	7.53e-11
ADGRE1	46.5045	6.48016	0.930852	6.96154	3.37e-12	7.57e-11
SHROOM4	1268.57	-0.697495	0.100239	-6.95829	3.44e-12	7.74e-11
ATP8A1	664.125	-0.959922	0.137998	-6.95608	3.5e-12	7.86e-11
GAS5	11122.7	0.646066	0.0928951	6.95479	3.53e-12	7.92e-11
TGFBR3	103.57	2.2976	0.33038	6.95442	3.54e-12	7.93e-11
HSD17B7	1244.8	-0.791202	0.1138	-6.95254	3.59e-12	8.03e-11
ACTB	219750	-0.460527	0.0662847	-6.94771	3.71e-12	8.3e-11
CNBP	16882.6	0.409314	0.0589228	6.94661	3.74e-12	8.36e-11
CNN2	18119.2	-0.402904	0.0580023	-6.94634	3.75e-12	8.36e-11
NFKBIZ	9271.63	-0.601047	0.0866269	-6.93834	3.97e-12	8.84e-11
PLAAT4	962.827	0.917664	0.132284	6.93709	4e-12	8.91e-11
FIGNL1	1202.81	0.682107	0.0983343	6.93661	4.02e-12	8.93e-11
SACS	9343.29	-0.635309	0.0916064	-6.9352	4.06e-12	9.01e-11
CD274	926.773	0.79856	0.115151	6.93489	4.07e-12	9.02e-11
RAP1GAP2	441.303	1.30598	0.188383	6.93258	4.13e-12	9.16e-11
ASNS	231.476	1.55392	0.224155	6.93233	4.14e-12	9.16e-11
CXCL5	9227.89	-0.433619	0.0625521	-6.93212	4.15e-12	9.17e-11
TSPAN18	102.946	2.1834	0.314996	6.93151	4.16e-12	9.2e-11
TPGS2	7118.56	-0.451006	0.065118	-6.92598	4.33e-12	9.55e-11
STK40	3430.94	0.557393	0.0805849	6.91684	4.62e-12	1.02e-10
NRCAM	927.397	-0.819717	0.118573	-6.91316	4.74e-12	1.04e-10
PATL1	5492.99	0.469304	0.0679163	6.91004	4.85e-12	1.07e-10
AGT	180.343	1.56662	0.226746	6.90913	4.88e-12	1.07e-10
EPDR1	9748.59	-0.458485	0.0664012	-6.90477	5.03e-12	1.1e-10
ATP1A1	38724.4	-0.385095	0.0557777	-6.9041	5.05e-12	1.11e-10
TUBA1B	160750	-0.438136	0.063485	-6.90141	5.15e-12	1.13e-10
KDM5B	3148.5	-0.555998	0.0805789	-6.90004	5.2e-12	1.14e-10
SPRED2	1948.92	0.640308	0.0929395	6.88952	5.6e-12	1.22e-10
C22orf46	1057.09	0.749114	0.108766	6.88741	5.68e-12	1.24e-10
ADM	10228.7	0.6039	0.0876938	6.88646	5.72e-12	1.25e-10
ENOPH1	3720.8	0.485054	0.0704629	6.88382	5.83e-12	1.27e-10
PTCH1	539.1	0.973797	0.141537	6.88016	5.98e-12	1.3e-10
GSTM4	702.141	-0.941156	0.136823	-6.87863	6.04e-12	1.31e-10
MTMR2	5365.2	-0.466055	0.0677759	-6.87641	6.14e-12	1.33e-10
PHLDB2	8727.52	-0.506	0.0736145	-6.87364	6.26e-12	1.36e-10
SLC2A10	2294.93	-0.630159	0.091774	-6.86642	6.58e-12	1.43e-10
SGMS2	3294.82	-0.553161	0.0805901	-6.86389	6.7e-12	1.45e-10
THEMIS2	106.355	2.22892	0.324811	6.86221	6.78e-12	1.47e-10
LIMD1	2215.06	0.621689	0.0906326	6.85944	6.91e-12	1.49e-10
MGMT	1785.41	-0.68123	0.0993525	-6.85669	7.05e-12	1.52e-10
RNF13	2928.83	0.572121	0.0834606	6.85498	7.13e-12	1.54e-10
FARP2	4923.45	-0.478447	0.0698245	-6.85213	7.28e-12	1.57e-10
OSBPL10	3013.73	0.501953	0.0733241	6.84567	7.61e-12	1.64e-10
MT-ATP6	166549	-0.512733	0.0749039	-6.8452	7.64e-12	1.64e-10
NECAB3	2041.37	-0.585956	0.0856499	-6.84129	7.85e-12	1.68e-10
AC002480.2	149.92	1.77359	0.259333	6.83903	7.97e-12	1.71e-10
PIP4P2	1635.32	0.691173	0.101062	6.83909	7.97e-12	1.71e-10
C12orf49	2436.99	-0.54448	0.0796252	-6.83805	8.03e-12	1.72e-10
LY6E-DT	48.4447	3.94332	0.576976	6.83445	8.23e-12	1.76e-10
VEGFC	1833.42	0.609997	0.0893511	6.82697	8.67e-12	1.85e-10
MAD1L1	42.4637	3.94907	0.578759	6.82334	8.89e-12	1.9e-10
INHBA	2853.1	0.684459	0.100346	6.82102	9.04e-12	1.93e-10
HIVEP3	346.994	1.17616	0.172591	6.81469	9.45e-12	2.01e-10
ACP5	63.4398	8.41684	1.23533	6.81345	9.53e-12	2.03e-10
PAG1	3316.15	0.638543	0.0937564	6.81066	9.71e-12	2.06e-10
JDP2	459.949	1.27271	0.187194	6.79887	1.05e-11	2.24e-10
CRYM	48.6239	4.6362	0.681984	6.7981	1.06e-11	2.25e-10
PLD6	334.771	1.21367	0.178557	6.79712	1.07e-11	2.26e-10
TTC39B	888.952	0.747703	0.110022	6.79593	1.08e-11	2.28e-10
MFGE8	5498.75	0.569512	0.0838211	6.79438	1.09e-11	2.3e-10
RND3	4823.74	0.503355	0.0741103	6.79197	1.11e-11	2.33e-10
SERPINH1	6748.08	0.489027	0.0720138	6.79074	1.12e-11	2.35e-10
MICAL3	7710.64	-0.452535	0.0666644	-6.78825	1.14e-11	2.39e-10
GRIK4	172.989	1.48833	0.219319	6.78611	1.15e-11	2.42e-10
WARS1	5366.64	0.59669	0.0879276	6.78615	1.15e-11	2.42e-10
ZNF562	1417.77	0.706094	0.104064	6.7852	1.16e-11	2.43e-10
CFLAR	10221.4	-0.404786	0.0597696	-6.77243	1.27e-11	2.66e-10
PTGS1	316.198	1.45714	0.215171	6.77203	1.27e-11	2.66e-10
NPC2	2883.28	0.588714	0.0869704	6.76913	1.3e-11	2.71e-10
POLR3G	534.43	0.955011	0.141113	6.76771	1.31e-11	2.74e-10
TNFRSF10B	10287.7	0.463696	0.068538	6.76553	1.33e-11	2.77e-10
SLC3A2	38401.3	0.509937	0.0754393	6.75957	1.38e-11	2.89e-10
ARTN	1844.91	-0.749376	0.110867	-6.7592	1.39e-11	2.89e-10
SLC22A15	1745.79	0.724693	0.107217	6.7591	1.39e-11	2.89e-10
PICART1	306.964	1.18367	0.175134	6.75863	1.39e-11	2.9e-10
AC011313.1	317.283	1.2313	0.182232	6.75678	1.41e-11	2.93e-10
GOT1	5529.15	0.549476	0.0813296	6.75616	1.42e-11	2.94e-10
LINC02593	2097.67	-0.596897	0.0885168	-6.74332	1.55e-11	3.21e-10
MIR600HG	418.636	-1.18718	0.176275	-6.73483	1.64e-11	3.4e-10
PTPRR	282.781	1.34313	0.199511	6.73212	1.67e-11	3.46e-10
PGM1	7334.03	-0.479805	0.0712829	-6.731	1.68e-11	3.48e-10
TRANK1	1133.47	0.682194	0.101383	6.72887	1.71e-11	3.53e-10
CCDC86	2036.71	0.596788	0.0887058	6.72772	1.72e-11	3.56e-10
GLCCI1	1814.36	-0.705204	0.104855	-6.72552	1.75e-11	3.61e-10
BDNF	1030.21	0.705893	0.105008	6.72229	1.79e-11	3.68e-10
CDON	1707.39	0.693526	0.103271	6.71558	1.87e-11	3.85e-10
MXD4	3219.69	-0.544849	0.0812226	-6.70811	1.97e-11	4.05e-10
SMIM29	692.45	0.856485	0.127766	6.70357	2.03e-11	4.18e-10
DYNLT1	9171.65	-0.481461	0.0718584	-6.70013	2.08e-11	4.27e-10
RPL3	86855.6	-0.425991	0.0635854	-6.6995	2.09e-11	4.29e-10
DPY19L1	4710.94	-0.501611	0.0749173	-6.69553	2.15e-11	4.4e-10
IDH3G	3267.29	-0.536637	0.0801509	-6.69534	2.15e-11	4.4e-10
AC092645.1	413.497	-0.966678	0.144523	-6.68876	2.25e-11	4.6e-10
RASL11A	354.27	-1.18549	0.177261	-6.6878	2.27e-11	4.62e-10
KDM1A	8677.55	-0.403757	0.0603964	-6.68512	2.31e-11	4.7e-10
DMAC2	2025.87	-0.536478	0.0802826	-6.68237	2.35e-11	4.79e-10
EPRS1	23092.9	0.400065	0.0598907	6.67991	2.39e-11	4.87e-10
MROH1	3174.44	-0.496526	0.074346	-6.67859	2.41e-11	4.9e-10
MKNK2	12875.3	0.58207	0.0871732	6.67717	2.44e-11	4.95e-10
ALDH9A1	3062	0.588752	0.0882144	6.6741	2.49e-11	5.05e-10
TAPBPL	1205	0.839281	0.125781	6.67255	2.51e-11	5.1e-10
FAM201A	407.472	1.05252	0.157844	6.66806	2.59e-11	5.25e-10
RRAGC	1242.48	0.687338	0.103211	6.65953	2.75e-11	5.56e-10
CANT1	5906.68	-0.481301	0.0723032	-6.65671	2.8e-11	5.65e-10
AP1S2	2228.31	0.523422	0.0786299	6.65678	2.8e-11	5.65e-10
UBQLN2	2299.21	-0.52588	0.0790205	-6.65498	2.83e-11	5.71e-10
G3BP1	11442.2	-0.456448	0.068593	-6.65444	2.84e-11	5.73e-10
SOX13	167.041	1.6244	0.244597	6.64112	3.11e-11	6.27e-10
GALNT10	6084.33	-0.456435	0.0687507	-6.63898	3.16e-11	6.35e-10
NSMCE4A	1462.92	0.620629	0.0935473	6.63438	3.26e-11	6.55e-10
CHN1	632.015	0.873784	0.131716	6.63383	3.27e-11	6.56e-10
LCP1	655.44	1.01321	0.152732	6.63387	3.27e-11	6.56e-10
FAM89A	92.0406	2.48987	0.375361	6.63326	3.28e-11	6.58e-10
DOCK4	819.123	1.01452	0.15295	6.63298	3.29e-11	6.58e-10
CNN3	15934.6	-0.395142	0.0596184	-6.62785	3.41e-11	6.81e-10
CAPNS1	12355	-0.389861	0.0588364	-6.62619	3.44e-11	6.88e-10
MRFAP1	20552.7	-0.389147	0.0587892	-6.61936	3.61e-11	7.2e-10
ADIRF-AS1	973.873	0.758334	0.114573	6.61879	3.62e-11	7.21e-10
MID1IP1	2969.04	0.579234	0.0875122	6.6189	3.62e-11	7.21e-10
JUP	355.827	1.16852	0.176646	6.61504	3.71e-11	7.39e-10
WDR1	44078	-0.359995	0.0544264	-6.61434	3.73e-11	7.42e-10
SLC66A1	1608.36	0.615451	0.0930959	6.61094	3.82e-11	7.58e-10
HOOK3	2653.4	-0.511004	0.0772994	-6.61071	3.82e-11	7.59e-10
RPS6	49465.8	-0.402056	0.060863	-6.60593	3.95e-11	7.83e-10
MIR4435-2HG	2343.41	0.559322	0.0847028	6.60334	4.02e-11	7.96e-10
RPL22	4219.51	-0.534895	0.0810098	-6.60284	4.03e-11	7.98e-10
LIMA1	3602.41	0.523569	0.0793257	6.60025	4.1e-11	8.11e-10
HAVCR1	17677.6	-0.432124	0.065479	-6.59943	4.13e-11	8.15e-10
GDAP1	90.7735	2.45158	0.371555	6.59817	4.16e-11	8.19e-10
ARFGAP1	9818.27	-0.419485	0.0635754	-6.59823	4.16e-11	8.19e-10
ZNF736P9Y	340.448	-1.13021	0.171288	-6.59832	4.16e-11	8.19e-10
POGLUT1	1145.15	0.722951	0.109658	6.59279	4.32e-11	8.49e-10
RXRA	7416.6	-0.46073	0.0698987	-6.59139	4.36e-11	8.55e-10
ISM1	516.242	0.992963	0.150645	6.59142	4.36e-11	8.55e-10
NDFIP2	7050.7	-0.408492	0.0619882	-6.58984	4.4e-11	8.63e-10
NGFR	37.88	4.93832	0.750524	6.57983	4.71e-11	9.23e-10
USP1	7347.64	0.452847	0.068833	6.57893	4.74e-11	9.27e-10
NOTCH1	5317.05	-0.424774	0.0645752	-6.57798	4.77e-11	9.32e-10
ITSN1	4608.67	-0.536301	0.0816091	-6.57158	4.98e-11	9.72e-10
PRKCQ-AS1	524.669	0.907391	0.138143	6.56851	5.08e-11	9.92e-10
EXOC4	6980.79	-0.43378	0.0660507	-6.56738	5.12e-11	9.98e-10
NBPF1	1153.21	0.663867	0.101106	6.56607	5.17e-11	1.01e-09
BCL2L15	722.64	-0.97054	0.147819	-6.56571	5.18e-11	1.01e-09
GNG12	19052	-0.382581	0.0582993	-6.56237	5.3e-11	1.03e-09
DIAPH3	4232.57	-0.57918	0.0883007	-6.55918	5.41e-11	1.05e-09
SPHK1	2438.36	0.606695	0.0926048	6.55145	5.7e-11	1.11e-09
LINC00475	1087.94	-1.02833	0.157003	-6.54978	5.76e-11	1.12e-09
SLC25A1	9189.92	-0.53834	0.0822973	-6.5414	6.09e-11	1.18e-09
PTPRJ	7973.5	0.417611	0.0638607	6.53941	6.18e-11	1.2e-09
JMJD8	4368.12	-0.544253	0.0832444	-6.53801	6.23e-11	1.21e-09
RAB7B	108.957	-2.65476	0.406805	-6.52587	6.76e-11	1.31e-09
RAB40C	2318.93	-0.630213	0.0967606	-6.51311	7.36e-11	1.42e-09
FAM114A1	11127.8	-0.379078	0.0582065	-6.51264	7.38e-11	1.42e-09
JPH2	375.79	1.1047	0.169728	6.50865	7.58e-11	1.46e-09
FZR1	4799.54	-0.443203	0.0681418	-6.50413	7.81e-11	1.5e-09
INHBE	91.2245	2.5469	0.391756	6.50123	7.97e-11	1.53e-09
HNRNPUL1	13317.7	-0.377453	0.05806	-6.50109	7.97e-11	1.53e-09
ALDH2	4571.99	-0.56503	0.0870991	-6.48721	8.74e-11	1.68e-09
RPL22L1	1117.24	0.709851	0.109529	6.48092	9.12e-11	1.75e-09
BISPR	564.36	0.89356	0.137883	6.48055	9.14e-11	1.75e-09
ABCD3	5180.59	-0.494445	0.0763563	-6.47549	9.45e-11	1.81e-09
TMEM184B	6788.14	-0.492459	0.0760746	-6.47337	9.58e-11	1.83e-09
DDX3X	13183.3	-0.531134	0.0820846	-6.47057	9.76e-11	1.86e-09
RPL10	71623.5	-0.420729	0.0650639	-6.46639	1e-10	1.91e-09
IDH2	10309.1	-0.44254	0.0685086	-6.45963	1.05e-10	2e-09
USP22	12164.7	-0.361071	0.055896	-6.45968	1.05e-10	2e-09
ABLIM1	9166.74	-0.444844	0.0688697	-6.45921	1.05e-10	2e-09
RRAGD	64.9993	2.80024	0.43372	6.45633	1.07e-10	2.04e-09
ANXA2	88191.3	-0.368454	0.0570942	-6.45344	1.09e-10	2.08e-09
CERT1	2134.34	-0.574536	0.0890305	-6.45325	1.09e-10	2.08e-09
PPP1R14C	754.473	0.839758	0.130216	6.44895	1.13e-10	2.13e-09
MBNL1-AS1	83.1791	-2.17137	0.336826	-6.44656	1.14e-10	2.17e-09
COL6A2	11772	0.484359	0.0751482	6.44539	1.15e-10	2.18e-09
ARF1	28606	-0.391229	0.060702	-6.44507	1.16e-10	2.18e-09
AC009549.1	440.716	1.02567	0.15917	6.44386	1.16e-10	2.2e-09
SEC11C	960.585	0.701352	0.108848	6.44339	1.17e-10	2.2e-09
TSPAN5	3199.56	0.487225	0.0756278	6.4424	1.18e-10	2.22e-09
ZFP36L2	2602.78	0.600548	0.0932464	6.44044	1.19e-10	2.24e-09
KCNQ5	946.249	0.756811	0.117537	6.4389	1.2e-10	2.26e-09
MTPN	23971.2	-0.344243	0.0534836	-6.43644	1.22e-10	2.3e-09
CHP1	3799.03	-0.472323	0.0733927	-6.43557	1.23e-10	2.31e-09
RAB6B	172.779	1.45678	0.226577	6.42952	1.28e-10	2.4e-09
PBRM1	1926.57	-0.576415	0.089703	-6.42581	1.31e-10	2.46e-09
NTNG2	192.146	1.39343	0.216887	6.42468	1.32e-10	2.47e-09
TNFRSF10D	2043.52	-0.637971	0.0993343	-6.42246	1.34e-10	2.51e-09
LARP6	2169.37	0.735785	0.114598	6.42059	1.36e-10	2.54e-09
RBL2	7643.8	-0.418347	0.0651841	-6.41793	1.38e-10	2.58e-09
SLC16A7	1539.01	-0.709652	0.110605	-6.41607	1.4e-10	2.61e-09
EIF3L	6277.76	-0.411827	0.0641862	-6.41613	1.4e-10	2.61e-09
EFEMP1	1238.09	-0.770292	0.120078	-6.41493	1.41e-10	2.62e-09
KRBA1	1747.1	-0.561418	0.0875247	-6.4144	1.41e-10	2.63e-09
GINS4	1470.43	-0.632991	0.0986861	-6.41418	1.42e-10	2.63e-09
RIPOR1	14811.3	-0.360008	0.0562108	-6.40461	1.51e-10	2.8e-09
TOX	702.4	0.831758	0.129882	6.40397	1.51e-10	2.81e-09
HNRNPA0	9588.81	-0.463848	0.0724421	-6.40302	1.52e-10	2.82e-09
TTLL7	1057.56	-0.76529	0.119531	-6.40243	1.53e-10	2.83e-09
CHMP1A	8156.27	-0.387593	0.0605463	-6.4016	1.54e-10	2.85e-09
EGR1	819.914	-0.84947	0.132759	-6.39858	1.57e-10	2.9e-09
POP1	3704.43	-0.554753	0.0867412	-6.3955	1.6e-10	2.96e-09
CD83	515.747	0.86935	0.136026	6.39108	1.65e-10	3.04e-09
ADI1	1362.58	-0.706051	0.110479	-6.39084	1.65e-10	3.04e-09
VEGFA	46947.2	0.488842	0.0765032	6.38983	1.66e-10	3.06e-09
EEF1A2	9855.58	-0.509684	0.0797833	-6.38836	1.68e-10	3.09e-09
LINC02532	3542.28	-0.67555	0.105765	-6.38726	1.69e-10	3.11e-09
SCD5	104.4	1.88817	0.295677	6.38592	1.7e-10	3.13e-09
ZMIZ1	8293.29	-0.408362	0.0639955	-6.3811	1.76e-10	3.23e-09
RNASE1	52.211	-2.93444	0.460049	-6.37852	1.79e-10	3.28e-09
GLG1	15974.7	-0.361502	0.0567401	-6.3712	1.88e-10	3.44e-09
SH3RF1	2633.55	0.480199	0.0753722	6.37103	1.88e-10	3.44e-09
ARPC2	26119.6	-0.334749	0.0525679	-6.36793	1.92e-10	3.5e-09
TAGLN2	47097.4	-0.422418	0.0663704	-6.36455	1.96e-10	3.58e-09
CTXN1	810.069	-0.827601	0.13004	-6.36421	1.96e-10	3.58e-09
RTN3	11270.8	-0.408093	0.0641403	-6.36251	1.98e-10	3.62e-09
MIR1915HG	823.674	0.82152	0.129146	6.36116	2e-10	3.65e-09
CHMP3	3960.68	-0.472294	0.0743605	-6.35141	2.13e-10	3.89e-09
TNFRSF11B	380.745	1.08788	0.171342	6.34914	2.17e-10	3.94e-09
LAMP3	27.8449	8.1949	1.29093	6.34808	2.18e-10	3.96e-09
AP000695.2	99.432	1.91646	0.301991	6.34609	2.21e-10	4.01e-09
LPXN	3079	0.506592	0.0799045	6.33997	2.3e-10	4.17e-09
NADSYN1	2974.89	-0.45989	0.0725374	-6.34004	2.3e-10	4.17e-09
CNOT2	3537.89	-0.490539	0.0773934	-6.33826	2.32e-10	4.21e-09
VLDLR-AS1	162.35	1.51327	0.238837	6.336	2.36e-10	4.27e-09
ITGAX	58.8405	2.72712	0.430678	6.33217	2.42e-10	4.37e-09
NRP2	22304.8	-0.412137	0.0651226	-6.32863	2.47e-10	4.47e-09
SLC16A9	99.4927	2.4055	0.380531	6.32144	2.59e-10	4.68e-09
OAF	3147.85	0.556324	0.0880426	6.3188	2.64e-10	4.75e-09
CALCOCO1	1494.73	-0.751471	0.118939	-6.31811	2.65e-10	4.77e-09
AC078923.1	34.8818	6.05562	0.958604	6.31712	2.66e-10	4.8e-09
PTPN14	12830.9	0.380552	0.060276	6.3135	2.73e-10	4.91e-09
IL1R1	4935.54	0.492549	0.0780293	6.31237	2.75e-10	4.94e-09
SPCS3	10315.4	-0.399378	0.0632965	-6.30964	2.8e-10	5.02e-09
GALNT1	9249.37	-0.435316	0.069013	-6.30774	2.83e-10	5.08e-09
DLG4	585.178	0.99602	0.157915	6.3073	2.84e-10	5.09e-09
XPO5	4626.75	0.424197	0.0672807	6.30489	2.88e-10	5.16e-09
TBC1D4	2557.84	-0.509148	0.0807875	-6.30231	2.93e-10	5.25e-09
DNMT3B	1877.49	0.603046	0.0957245	6.29981	2.98e-10	5.33e-09
DNAJB4	2076.45	-0.673888	0.107053	-6.29491	3.08e-10	5.49e-09
MTERF3	1760.59	0.587437	0.0933211	6.29479	3.08e-10	5.49e-09
GNPDA1	3672.26	0.538305	0.0855371	6.29324	3.11e-10	5.54e-09
ZNF175	1060.84	0.846073	0.13446	6.29236	3.13e-10	5.57e-09
ACSL3	12498.9	-0.413624	0.0657561	-6.29027	3.17e-10	5.64e-09
TUBB2A	1620.45	-0.616978	0.0980928	-6.28974	3.18e-10	5.65e-09
SNRNP200	16412.3	-0.368112	0.0585477	-6.28738	3.23e-10	5.74e-09
PHLDB1	4459.07	-0.456536	0.0727173	-6.27823	3.42e-10	6.08e-09
MRPS10	4617.82	0.448448	0.0714433	6.27697	3.45e-10	6.11e-09
CADPS2	525.906	0.937209	0.149309	6.27699	3.45e-10	6.11e-09
GAS6	9497.09	-0.458083	0.0729768	-6.27711	3.45e-10	6.11e-09
COX11	3267.61	-0.439953	0.0701343	-6.27301	3.54e-10	6.26e-09
SORL1	108.386	1.95824	0.312189	6.27261	3.55e-10	6.28e-09
SYAP1	6848.54	-0.443653	0.070755	-6.27027	3.6e-10	6.36e-09
PGM2L1	892.181	-0.70762	0.11297	-6.26378	3.76e-10	6.63e-09
C5orf15	13018.8	-0.368922	0.0589039	-6.2631	3.77e-10	6.65e-09
FKBP5	8313.48	-0.411956	0.0657823	-6.26241	3.79e-10	6.68e-09
PIF1	1103.45	-0.696334	0.111203	-6.26183	3.8e-10	6.7e-09
HSP90AB1	82433.7	-0.446473	0.0713217	-6.25999	3.85e-10	6.77e-09
EHD3	95.8459	1.92654	0.307905	6.25693	3.93e-10	6.89e-09
SNHG26	435.261	1.01875	0.162817	6.25703	3.92e-10	6.89e-09
MMAA	541.142	-0.822087	0.131424	-6.25521	3.97e-10	6.96e-09
COL4A5	842.433	-0.706316	0.113075	-6.24644	4.2e-10	7.36e-09
SMARCA1	3044.42	-0.516584	0.0827055	-6.24607	4.21e-10	7.37e-09
GET1	1824.4	-0.569165	0.0911713	-6.24281	4.3e-10	7.52e-09
SNRPD3	2629.96	-0.484621	0.0776412	-6.2418	4.33e-10	7.56e-09
TPST1	3620.45	-0.486918	0.0780401	-6.23932	4.39e-10	7.67e-09
TP53I11	71.04	2.40846	0.386121	6.23758	4.44e-10	7.75e-09
UBQLN1	17985.5	-0.400086	0.0641445	-6.23726	4.45e-10	7.76e-09
IER5	4120.59	-0.509432	0.0816821	-6.23677	4.47e-10	7.78e-09
TUBB6	10395.9	-0.422702	0.0678582	-6.2292	4.69e-10	8.16e-09
TROAP	3672.98	-0.483198	0.0776258	-6.22471	4.82e-10	8.39e-09
APCDD1L	892.781	0.808726	0.129929	6.22438	4.83e-10	8.4e-09
LY96	361.891	1.22535	0.196914	6.22276	4.88e-10	8.48e-09
RHOT2	4401.44	-0.460324	0.0739843	-6.22191	4.91e-10	8.52e-09
FAM168B	12346.2	-0.360666	0.0580422	-6.21386	5.17e-10	8.96e-09
SOD3	785.685	-0.800573	0.128875	-6.21203	5.23e-10	9.06e-09
ATF6	4629.91	-0.402895	0.064874	-6.21043	5.28e-10	9.14e-09
CDH16	772.588	-0.815437	0.131342	-6.20849	5.35e-10	9.25e-09
VAMP3	11174	-0.359436	0.0579623	-6.20121	5.6e-10	9.68e-09
ABCA12	1272.54	-0.673878	0.108692	-6.1999	5.65e-10	9.75e-09
PTPN9	3340.09	0.500075	0.0806674	6.19922	5.67e-10	9.78e-09
TMEM168	2473.79	-0.523688	0.0845458	-6.19413	5.86e-10	1.01e-08
UGT1A6	10034	-0.433833	0.0700515	-6.19306	5.9e-10	1.02e-08
EIF2S2	16842.2	0.375269	0.060598	6.19276	5.91e-10	1.02e-08
SIRPA	13682.6	-0.405754	0.0655275	-6.19212	5.94e-10	1.02e-08
C21orf91	1049.41	0.686569	0.110887	6.19159	5.96e-10	1.02e-08
EMC7	4174.69	0.445344	0.0719454	6.19003	6.02e-10	1.03e-08
FUCA1	4580.4	0.543433	0.087799	6.18951	6.03e-10	1.03e-08
ENPEP	14918.7	-0.402699	0.0651101	-6.18489	6.21e-10	1.06e-08
COL18A1	40874	-0.425444	0.0688023	-6.18357	6.27e-10	1.07e-08
MAK16	922.431	0.78104	0.12637	6.18061	6.39e-10	1.09e-08
SMARCC1	7249.74	-0.368246	0.0596334	-6.17516	6.61e-10	1.13e-08
ANTXR1	750.31	0.728113	0.117913	6.17503	6.62e-10	1.13e-08
ATP10A	3388.68	0.457478	0.0740963	6.1741	6.65e-10	1.13e-08
COL14A1	106.6	1.77582	0.287713	6.17219	6.74e-10	1.15e-08
IRX5	1438.29	-0.649221	0.10521	-6.17073	6.8e-10	1.16e-08
ZNF674	276.287	1.08767	0.176355	6.16754	6.94e-10	1.18e-08
MFSD2A	768.123	0.716799	0.116228	6.16719	6.95e-10	1.18e-08
LINC02709	57.6885	3.54461	0.574876	6.16586	7.01e-10	1.19e-08
EYA3	3499.16	-0.505557	0.081998	-6.16547	7.03e-10	1.19e-08
EPS8L1	78.362	2.17396	0.352683	6.16408	7.09e-10	1.2e-08
ANAPC13	2205.03	0.589834	0.0957515	6.16005	7.27e-10	1.23e-08
DIAPH2	2536.98	-0.498093	0.0808864	-6.15794	7.37e-10	1.25e-08
PNPT1	2991.56	0.730056	0.118572	6.15705	7.41e-10	1.25e-08
BYSL	1663.44	0.584785	0.0951467	6.14614	7.94e-10	1.34e-08
TBC1D16	7498.89	-0.408791	0.0665155	-6.14581	7.96e-10	1.34e-08
RPS27A	33257.1	-0.380104	0.0618541	-6.14516	7.99e-10	1.35e-08
SLC2A5	186.724	1.87951	0.306044	6.1413	8.18e-10	1.38e-08
DLGAP4	5585.55	-0.42953	0.0699597	-6.13968	8.27e-10	1.39e-08
PAM	17457.4	-0.369846	0.0602411	-6.13943	8.28e-10	1.39e-08
PIEZO1	15648.2	-0.400075	0.065232	-6.1331	8.62e-10	1.45e-08
BICD2	4910.16	-0.472481	0.0770911	-6.12886	8.85e-10	1.49e-08
RPS6KA5	1575.23	0.545357	0.0890185	6.12634	8.99e-10	1.51e-08
SLC7A7	3949.54	-0.638624	0.104261	-6.12521	9.06e-10	1.52e-08
EIF5A2	4297.19	0.451074	0.0736538	6.12424	9.11e-10	1.53e-08
VCP	19945	-0.439851	0.0718954	-6.11793	9.48e-10	1.59e-08
SPRED3	159.182	1.74648	0.285474	6.11783	9.49e-10	1.59e-08
ADAM12	2530.7	-0.498761	0.081543	-6.11654	9.56e-10	1.6e-08
MRPL15	4405.06	0.438727	0.0717493	6.11472	9.67e-10	1.62e-08
FAM210A	1324.1	0.581898	0.0951798	6.11368	9.74e-10	1.63e-08
AACS	2956.74	-0.463694	0.0759138	-6.10816	1.01e-09	1.68e-08
PTPRU	825.599	0.75292	0.123304	6.1062	1.02e-09	1.7e-08
SLC29A4	2598.37	-0.569218	0.0932795	-6.10228	1.05e-09	1.74e-08
DSTN	13996.9	-0.376313	0.0616806	-6.101	1.05e-09	1.75e-08
GNAI1	3249.67	-0.464049	0.0760742	-6.09995	1.06e-09	1.76e-08
ZNFX1	9883.26	0.452046	0.074121	6.09875	1.07e-09	1.78e-08
RPS20	52331.4	-0.478277	0.0784655	-6.09538	1.09e-09	1.81e-08
FAT1	9503.87	-0.478754	0.0785637	-6.09383	1.1e-09	1.83e-08
UBE2H	19935.4	-0.376085	0.0617152	-6.09388	1.1e-09	1.83e-08
JADE2	3868.69	0.417957	0.0686237	6.09056	1.13e-09	1.86e-08
ZNF385D	97.1402	1.91696	0.314758	6.09025	1.13e-09	1.87e-08
LINC02432	458.978	1.00402	0.165062	6.08267	1.18e-09	1.95e-08
ACLY	21567.6	-0.339175	0.0557853	-6.08001	1.2e-09	1.99e-08
ZFYVE26	1258.54	0.632309	0.104222	6.06693	1.3e-09	2.15e-08
GMNC	186.576	-1.50552	0.248242	-6.06474	1.32e-09	2.18e-08
FMNL3	3470.05	0.432663	0.0713435	6.0645	1.32e-09	2.18e-08
UBA7	2111.56	0.51163	0.0843755	6.06373	1.33e-09	2.19e-08
FDPS	13927.8	-0.427732	0.0705534	-6.06253	1.34e-09	2.2e-08
MEGF6	6884.59	-0.442487	0.0729931	-6.06204	1.34e-09	2.21e-08
ITGA2	1217.94	0.677643	0.111784	6.06209	1.34e-09	2.21e-08
NID2	2694.97	0.450252	0.0742962	6.06023	1.36e-09	2.23e-08
UCK2	4190.67	0.409515	0.0675836	6.05939	1.37e-09	2.24e-08
TRIB3	15048.9	0.513375	0.0847508	6.05746	1.38e-09	2.27e-08
RBM23	2710.25	-0.534148	0.0882119	-6.05529	1.4e-09	2.29e-08
SLC12A4	3151.84	-0.422678	0.0698494	-6.05128	1.44e-09	2.35e-08
IFT27	1733.77	0.529809	0.0875521	6.05135	1.44e-09	2.35e-08
TEF	775.048	0.73861	0.122067	6.05088	1.44e-09	2.35e-08
NCAPD2	21698.2	-0.380371	0.0628738	-6.04975	1.45e-09	2.37e-08
KCNIP3	824.06	0.788378	0.130404	6.04564	1.49e-09	2.43e-08
ENTR1	4023.48	0.407159	0.06738	6.04273	1.52e-09	2.47e-08
MGME1	1936.05	0.563153	0.0931956	6.0427	1.52e-09	2.47e-08
FLCN	1342.32	0.568538	0.0941521	6.03851	1.56e-09	2.53e-08
ZFAS1	2398.93	0.704814	0.116874	6.03056	1.63e-09	2.66e-08
NF2	6185.35	-0.479721	0.079566	-6.02922	1.65e-09	2.68e-08
RIPK4	5840.19	0.403383	0.0669631	6.02396	1.7e-09	2.76e-08
CSRP2	1379.32	-0.632836	0.105178	-6.01682	1.78e-09	2.88e-08
TCF25	5000.71	-0.461565	0.0767298	-6.01546	1.79e-09	2.91e-08
AC093001.1	64.4337	2.36944	0.394478	6.00652	1.9e-09	3.07e-08
SPATA18	317.498	-1.04953	0.1749	-6.00076	1.96e-09	3.18e-08
MSI2	2788.44	-0.45187	0.0753307	-5.99848	1.99e-09	3.22e-08
LRRC8D	3187.57	0.479867	0.0800621	5.99368	2.05e-09	3.31e-08
AL590617.2	257.839	1.24631	0.208065	5.99	2.1e-09	3.39e-08
RSL1D1	8105.93	0.41521	0.0693562	5.98662	2.14e-09	3.45e-08
FER1L4	3813.52	-0.560634	0.0937917	-5.97743	2.27e-09	3.65e-08
PORCN	2935.8	0.540744	0.0904636	5.97747	2.27e-09	3.65e-08
KSR1	190.703	1.39129	0.23279	5.97658	2.28e-09	3.67e-08
LRRC8E	1569.99	0.577779	0.0967036	5.97474	2.3e-09	3.7e-08
ANGPTL2	56.3169	2.89819	0.485169	5.97357	2.32e-09	3.73e-08
POLH	5427.18	-0.400365	0.0670445	-5.97163	2.35e-09	3.77e-08
ZPR1	2264.25	0.477764	0.0801652	5.95975	2.53e-09	4.05e-08
PARVA	6930.3	-0.402626	0.0675713	-5.95854	2.54e-09	4.08e-08
TRAF5	859.284	0.747205	0.125488	5.95441	2.61e-09	4.18e-08
PPME1	5090.37	0.393312	0.0660684	5.95311	2.63e-09	4.21e-08
CYTH4	138.008	1.62279	0.272714	5.9505	2.67e-09	4.27e-08
DUSP10	1285.82	0.728477	0.122462	5.94862	2.7e-09	4.32e-08
SEMA6A	9268.8	-0.455079	0.0765151	-5.94757	2.72e-09	4.34e-08
APOL1	134637	-0.382854	0.0644064	-5.94435	2.78e-09	4.43e-08
KPNA6	6763.3	-0.360988	0.0607443	-5.94275	2.8e-09	4.47e-08
SCARA3	265.563	1.15119	0.193748	5.94169	2.82e-09	4.49e-08
CCDC183-AS1	1390.28	-0.614298	0.103391	-5.94152	2.82e-09	4.49e-08
CCDC194	133.174	1.83873	0.309529	5.94041	2.84e-09	4.52e-08
FRMD5	1174.36	0.71465	0.120403	5.93549	2.93e-09	4.65e-08
LRBA	2831.54	-0.455238	0.0767054	-5.93489	2.94e-09	4.67e-08
CAPN1	9654.41	-0.375831	0.063346	-5.93299	2.97e-09	4.72e-08
SCNN1A	2498.13	-0.573526	0.0966733	-5.93263	2.98e-09	4.72e-08
ETS2	4659.53	0.458176	0.0772291	5.93269	2.98e-09	4.72e-08
NECAP2	3602.77	-0.505883	0.0852812	-5.93194	2.99e-09	4.74e-08
AP1G1	7001.85	-0.450946	0.0760261	-5.93146	3e-09	4.75e-08
PRKCA	15801.7	-0.388088	0.0654888	-5.92603	3.1e-09	4.9e-08
EPG5	3660.59	0.490319	0.0827512	5.92522	3.12e-09	4.92e-08
CD59	8043.37	-0.364687	0.0615711	-5.92302	3.16e-09	4.99e-08
NVL	1790.07	0.51797	0.0875211	5.91822	3.25e-09	5.13e-08
RPS8	54522.4	-0.379057	0.0640544	-5.91774	3.26e-09	5.14e-08
MT1X	412.013	1.13627	0.192041	5.91682	3.28e-09	5.17e-08
CFI	348.792	-1.08504	0.183398	-5.91631	3.29e-09	5.18e-08
C2CD3	1987.62	0.561043	0.0948638	5.91419	3.34e-09	5.24e-08
B4GALNT2	49.3054	3.11237	0.526294	5.91374	3.34e-09	5.25e-08
NUTF2	8156.31	-0.358041	0.0606099	-5.90731	3.48e-09	5.46e-08
NFYA	1993.88	-0.612644	0.103741	-5.90549	3.52e-09	5.51e-08
WDR3	3885.17	0.466717	0.0790378	5.90499	3.53e-09	5.53e-08
TGFBR1	3851.14	-0.443124	0.0750492	-5.90444	3.54e-09	5.54e-08
TSPAN31	1368.06	-0.651535	0.110348	-5.90438	3.54e-09	5.54e-08
LYAR	1600.31	0.622756	0.105529	5.90127	3.61e-09	5.64e-08
RPL14	32102.7	-0.353322	0.0599198	-5.89657	3.71e-09	5.8e-08
CD320	3691.59	0.505621	0.0858313	5.89087	3.84e-09	6e-08
SLC44A3	1387.19	-0.732086	0.124291	-5.89009	3.86e-09	6.02e-08
PCYT2	3057.39	-0.457682	0.0777506	-5.88655	3.94e-09	6.14e-08
MAOB	250.043	-1.31443	0.223296	-5.88652	3.94e-09	6.14e-08
PRDX4	13570.6	0.393939	0.0669394	5.88501	3.98e-09	6.19e-08
TUBB4A	39.3305	3.29445	0.559833	5.88469	3.99e-09	6.2e-08
EPCAM	279.718	1.19181	0.202562	5.88371	4.01e-09	6.23e-08
RPL5	37697.7	-0.306351	0.0520752	-5.88287	4.03e-09	6.26e-08
DCLRE1A	1650.2	0.534935	0.0909739	5.8801	4.1e-09	6.36e-08
MYO1C	18892.5	-0.380596	0.0647678	-5.87631	4.2e-09	6.5e-08
NOP56	6961.69	0.482436	0.082111	5.87542	4.22e-09	6.53e-08
TACC3	12673.6	-0.379205	0.0645573	-5.87393	4.26e-09	6.59e-08
SSBP2	463.87	-0.838876	0.142818	-5.87372	4.26e-09	6.59e-08
AKAP13	4087.08	-0.405374	0.0690196	-5.87331	4.27e-09	6.6e-08
RAB1B	9245.61	-0.420414	0.0715905	-5.87248	4.29e-09	6.63e-08
AP3B2	58.2019	2.53651	0.43257	5.86381	4.52e-09	6.98e-08
NREP	4172.58	-0.474584	0.0809687	-5.86132	4.59e-09	7.08e-08
CKS2	11330.6	-0.49986	0.0852802	-5.86138	4.59e-09	7.08e-08
AGPAT2	9295.09	-0.490411	0.0837825	-5.85338	4.82e-09	7.42e-08
FBXL16	32.988	4.04501	0.691101	5.85299	4.83e-09	7.43e-08
DUSP9	411.223	0.949153	0.162488	5.84138	5.18e-09	7.96e-08
RRM2B	8819.98	-0.462261	0.0791515	-5.84021	5.21e-09	8.01e-08
OSR1	36.517	3.82231	0.654703	5.83824	5.28e-09	8.1e-08
GTF2IP4	1169.16	-0.620941	0.10636	-5.8381	5.28e-09	8.1e-08
PTPRS	384.1	1.00171	0.171599	5.83751	5.3e-09	8.12e-08
BTN3A2	5190.98	0.429289	0.0735505	5.83665	5.33e-09	8.16e-08
KLHL21	2654.29	0.507622	0.0869736	5.83651	5.33e-09	8.16e-08
RAD51D	1263.63	0.657725	0.11275	5.83347	5.43e-09	8.3e-08
MAN1A2	3297.63	-0.501181	0.0859718	-5.82959	5.56e-09	8.49e-08
ZNHIT1	6720.59	-0.440921	0.0756563	-5.82795	5.61e-09	8.57e-08
NECTIN2	5951.86	-0.420807	0.0722194	-5.82679	5.65e-09	8.62e-08
MED8	4548	0.38162	0.0655276	5.82381	5.75e-09	8.77e-08
LINC01127	39.9255	3.12406	0.536785	5.81995	5.89e-09	8.97e-08
TBC1D8	2301.32	0.52348	0.0900173	5.81532	6.05e-09	9.21e-08
SH2D4A	1065.62	0.625503	0.107593	5.81363	6.11e-09	9.29e-08
IRGQ	1169.78	-0.628968	0.108186	-5.81379	6.11e-09	9.29e-08
DOP1B	3981.73	0.408868	0.0703288	5.81367	6.11e-09	9.29e-08
SMIM14	4436.96	-0.561916	0.0966825	-5.81198	6.17e-09	9.37e-08
RASSF4	8021.76	-0.488628	0.0841233	-5.80848	6.3e-09	9.56e-08
DCTN1	9039.93	-0.348076	0.059932	-5.80786	6.33e-09	9.59e-08
PLA2G12A	1321.79	-0.575861	0.0991993	-5.8051	6.43e-09	9.74e-08
ASPH	51878.2	-0.352126	0.0607059	-5.80053	6.61e-09	1e-07
NR1H4	551.472	0.946205	0.163134	5.80018	6.62e-09	1e-07
CYTH2	2992.63	-0.430143	0.0741746	-5.79906	6.67e-09	1.01e-07
CCND3	4718.44	0.465662	0.0803065	5.79856	6.69e-09	1.01e-07
ERC1	4983.98	-0.423906	0.0731304	-5.79658	6.77e-09	1.02e-07
RARRES2	36720.7	-0.471134	0.0813523	-5.79128	6.99e-09	1.05e-07
B4GALT1	20910.7	-0.334839	0.0578231	-5.79074	7.01e-09	1.06e-07
CTTNBP2NL	2743.67	-0.440677	0.0762406	-5.78009	7.47e-09	1.12e-07
BCORL1	924.474	-0.68376	0.118306	-5.7796	7.49e-09	1.13e-07
PAEP	34.537	7.53638	1.30498	5.7751	7.69e-09	1.16e-07
TP53BP2	6399.88	-0.470751	0.0815282	-5.77409	7.74e-09	1.16e-07
SNAP23	3201.37	-0.447069	0.0774365	-5.77337	7.77e-09	1.17e-07
AC112721.2	40.1589	3.86352	0.669308	5.77241	7.81e-09	1.17e-07
SFRP4	84.5247	-1.95024	0.337884	-5.77192	7.84e-09	1.17e-07
PREX1	28.4309	4.98283	0.86331	5.77177	7.84e-09	1.18e-07
MRI1	1908.23	-0.54049	0.0937082	-5.7678	8.03e-09	1.2e-07
TNFRSF11A	1553.62	0.557716	0.0967627	5.76375	8.23e-09	1.23e-07
SPRY2	589.905	0.785692	0.136367	5.76159	8.33e-09	1.25e-07
TMEM120A	2607.53	-0.564783	0.0980533	-5.75996	8.41e-09	1.26e-07
ROR1	1995.27	0.570534	0.0990761	5.75855	8.48e-09	1.27e-07
MYRF	4551.91	-0.431501	0.0749323	-5.75855	8.48e-09	1.27e-07
CMTR1	3812.06	0.454882	0.0790375	5.75527	8.65e-09	1.29e-07
CGN	46.9991	2.63279	0.457602	5.75344	8.74e-09	1.3e-07
UBA1	23347.2	-0.319555	0.0555842	-5.74903	8.98e-09	1.34e-07
MAP1B	6820.72	-0.419241	0.0729591	-5.74625	9.12e-09	1.36e-07
AC104958.2	121.068	1.86997	0.325424	5.74625	9.12e-09	1.36e-07
HERC1	2930.33	-0.462853	0.080562	-5.7453	9.18e-09	1.36e-07
ODF2	8119.13	-0.339946	0.0591709	-5.74516	9.18e-09	1.36e-07
MGAT5B	210.286	1.50591	0.262191	5.74355	9.27e-09	1.37e-07
EXOSC8	2977.88	0.457721	0.0797056	5.74265	9.32e-09	1.38e-07
NRG2	52.874	2.39645	0.417744	5.73665	9.66e-09	1.43e-07
NRSN2	2931.75	-0.470194	0.0819653	-5.7365	9.67e-09	1.43e-07
SLC2A12	197.054	1.49367	0.260468	5.73457	9.78e-09	1.45e-07
MIGA2	1501.83	-0.559123	0.0975116	-5.73392	9.81e-09	1.45e-07
ELOVL7	932.032	0.628027	0.109535	5.73359	9.83e-09	1.45e-07
TRIM7	140.042	1.86973	0.326384	5.72863	1.01e-08	1.49e-07
MORF4L2	25882.3	-0.320755	0.0559976	-5.72802	1.02e-08	1.5e-07
ANXA10	33.391	-3.24708	0.56724	-5.72435	1.04e-08	1.53e-07
PRRC1	8283.5	-0.374213	0.0653767	-5.72394	1.04e-08	1.53e-07
EIF4G2	37987.7	-0.359363	0.0627888	-5.72335	1.04e-08	1.54e-07
PKD1	8311.8	0.416605	0.0728348	5.71987	1.07e-08	1.57e-07
EXO1	2963.15	0.476349	0.083313	5.71758	1.08e-08	1.59e-07
CAPZB	15399.8	-0.353151	0.0617982	-5.71459	1.1e-08	1.61e-07
AGO1	2326.57	-0.456355	0.0798985	-5.71168	1.12e-08	1.64e-07
RGS4	57.6477	2.71091	0.474742	5.71028	1.13e-08	1.65e-07
ZFC3H1	6409.09	-0.507772	0.0889512	-5.70843	1.14e-08	1.67e-07
LINC00240	213.201	-1.26025	0.220802	-5.70758	1.15e-08	1.68e-07
GPRIN3	1513.71	-0.564801	0.0989604	-5.70734	1.15e-08	1.68e-07
SH2B1	2860.74	-0.428788	0.075146	-5.70606	1.16e-08	1.69e-07
CYSTM1	1377.5	0.784211	0.137542	5.7016	1.19e-08	1.73e-07
OBSCN	464.11	0.905779	0.158869	5.70142	1.19e-08	1.73e-07
ETV7	82.4898	1.96468	0.344632	5.7008	1.19e-08	1.74e-07
MMP15	704.735	0.690916	0.121236	5.69892	1.21e-08	1.76e-07
H6PD	6936.14	-0.438681	0.076978	-5.69879	1.21e-08	1.76e-07
INCENP	4089.88	-0.419908	0.0736876	-5.69849	1.21e-08	1.76e-07
GAS6-AS1	544.182	-0.817668	0.143492	-5.69834	1.21e-08	1.76e-07
RDH10	1300.66	0.585069	0.102888	5.68647	1.3e-08	1.88e-07
SLC26A11	52.7727	2.89323	0.508934	5.68489	1.31e-08	1.9e-07
THBD	307.398	1.0051	0.176886	5.6822	1.33e-08	1.93e-07
AP3B1	3041.44	-0.454626	0.080011	-5.68204	1.33e-08	1.93e-07
CGNL1	1472.97	-0.671219	0.118167	-5.68026	1.34e-08	1.95e-07
ADAMTS10	91.674	1.88722	0.33229	5.67944	1.35e-08	1.96e-07
SLC18B1	340.945	0.962069	0.169421	5.67857	1.36e-08	1.97e-07
DAP	13967.9	-0.372775	0.0656543	-5.67784	1.36e-08	1.97e-07
SUFU	2002.11	-0.523983	0.0923767	-5.67224	1.41e-08	2.04e-07
AJUBA	12403.4	0.385614	0.0679933	5.67136	1.42e-08	2.05e-07
PTN	76.8376	2.3529	0.41497	5.67003	1.43e-08	2.06e-07
AIM2	36.9438	3.05161	0.538279	5.66921	1.43e-08	2.07e-07
CSNK1D	10207.8	-0.342974	0.0605272	-5.66646	1.46e-08	2.1e-07
SLC6A13	45.0396	-3.36103	0.593275	-5.66521	1.47e-08	2.11e-07
PSMC3IP	1361.33	0.576438	0.101783	5.66338	1.48e-08	2.13e-07
TTLL6	305.744	1.17403	0.207301	5.66342	1.48e-08	2.13e-07
LMBR1L	1288.4	-0.55413	0.0978537	-5.66284	1.49e-08	2.14e-07
SHANK1	46.7798	2.58484	0.456493	5.66238	1.49e-08	2.14e-07
NOP53	7762.46	-0.482502	0.0852149	-5.66218	1.49e-08	2.14e-07
CCNL2	8993.46	-0.369216	0.0653237	-5.65209	1.59e-08	2.27e-07
SMAD3	14707.6	0.31586	0.0558829	5.65218	1.58e-08	2.27e-07
RBBP8	3050.64	0.513946	0.0909754	5.64928	1.61e-08	2.31e-07
LIMCH1	1758.95	0.482154	0.0853787	5.64724	1.63e-08	2.33e-07
GSR	6147.49	-0.358304	0.0634944	-5.64308	1.67e-08	2.39e-07
WWP1	5075.04	-0.379473	0.0672559	-5.64223	1.68e-08	2.4e-07
AC090192.2	49.9891	2.73732	0.485206	5.64156	1.69e-08	2.41e-07
ZDHHC8	4498.72	-0.369254	0.0654928	-5.63809	1.72e-08	2.45e-07
NUP50-DT	442.846	0.875747	0.155336	5.63776	1.72e-08	2.46e-07
SAMD9L	2901	1.44162	0.255762	5.63658	1.73e-08	2.47e-07
SNX10	3151.06	0.478093	0.0848233	5.63635	1.74e-08	2.47e-07
GLIPR1	3572.85	-0.645335	0.114568	-5.63275	1.77e-08	2.52e-07
IGF1R	3167.09	-0.446696	0.0793172	-5.63177	1.78e-08	2.54e-07
NFE2L3	8108.61	0.370955	0.0658984	5.6292	1.81e-08	2.57e-07
B3GALT5	6012.61	0.374453	0.0665353	5.62789	1.82e-08	2.59e-07
BABAM2	2160.45	-0.505127	0.0897811	-5.62621	1.84e-08	2.61e-07
RPL7P9	876.327	-0.681663	0.121248	-5.62206	1.89e-08	2.68e-07
GATA6	1195.74	0.621996	0.110644	5.62161	1.89e-08	2.68e-07
FOLR1	1796.91	-0.605121	0.107654	-5.62097	1.9e-08	2.69e-07
CCNI	15265.9	-0.380993	0.0678249	-5.61731	1.94e-08	2.74e-07
DIP2A	3014.62	-0.473609	0.084386	-5.61241	2e-08	2.82e-07
VPS13A	6955.26	-0.551371	0.0982571	-5.61151	2.01e-08	2.83e-07
SH3BGRL	3955.29	-0.441851	0.0787403	-5.61151	2.01e-08	2.83e-07
MT-RNR1	48357.5	-0.516911	0.0921283	-5.61077	2.01e-08	2.84e-07
NBEA	977.215	-0.635366	0.113288	-5.60844	2.04e-08	2.88e-07
COQ9	2786.88	0.458719	0.0818397	5.6051	2.08e-08	2.93e-07
ARAP2	700.812	0.707758	0.126317	5.60302	2.11e-08	2.96e-07
AC011611.3	72.9322	2.06526	0.368596	5.60305	2.11e-08	2.96e-07
DCTN2	7614.63	-0.399883	0.0713783	-5.60231	2.12e-08	2.97e-07
CDK10	2383.02	-0.468223	0.0835752	-5.60242	2.11e-08	2.97e-07
HS1BP3	2877.14	0.495262	0.0884429	5.59979	2.15e-08	3.01e-07
CLIP4	4652.68	0.384227	0.0686457	5.59725	2.18e-08	3.05e-07
ZFP30	1113.83	0.572331	0.102252	5.59726	2.18e-08	3.05e-07
SEC16A	12327.4	-0.395725	0.0707461	-5.5936	2.22e-08	3.11e-07
MEFV	83.8081	2.07614	0.371171	5.59349	2.23e-08	3.11e-07
C1QL1	27358.9	-0.471186	0.0842368	-5.59358	2.22e-08	3.11e-07
ZBTB2	1268.01	0.667373	0.119324	5.59296	2.23e-08	3.12e-07
RAB11A	9893.24	-0.322167	0.0576318	-5.5901	2.27e-08	3.17e-07
ATF3	1309.96	0.563145	0.100743	5.5899	2.27e-08	3.17e-07
GINS3	919.935	0.660215	0.118128	5.58897	2.28e-08	3.19e-07
ARL4D	1468.59	0.70879	0.126901	5.5854	2.33e-08	3.25e-07
FSTL3	12355.3	-0.471555	0.0844442	-5.58422	2.35e-08	3.27e-07
EVC2	579.443	0.904675	0.162038	5.58309	2.36e-08	3.29e-07
IL11	113.282	2.33832	0.418965	5.58119	2.39e-08	3.32e-07
NRG1	2151.35	0.538478	0.096499	5.58014	2.4e-08	3.34e-07
CSGALNACT1	50.6986	2.6173	0.469062	5.57986	2.41e-08	3.35e-07
CD82	5982.96	1.11629	0.200086	5.57906	2.42e-08	3.36e-07
ST3GAL1	3322.3	0.400982	0.0719019	5.5768	2.45e-08	3.4e-07
NSMAF	4405.12	0.404123	0.0724883	5.57501	2.48e-08	3.43e-07
CALU	72050	-0.303536	0.0544713	-5.5724	2.51e-08	3.48e-07
AP1B1	6815.42	-0.362313	0.0650586	-5.56903	2.56e-08	3.55e-07
SLC27A1	1150.96	-0.653123	0.117302	-5.56787	2.58e-08	3.57e-07
CABLES1	1897.34	0.522973	0.0940654	5.55968	2.7e-08	3.74e-07
MAPRE2	1298.38	-0.517291	0.0931034	-5.55609	2.76e-08	3.81e-07
LAMB3	6325.21	0.460658	0.0829263	5.55503	2.78e-08	3.83e-07
PAX9	38.5221	3.25795	0.586596	5.554	2.79e-08	3.85e-07
ZNF425	288.978	0.977234	0.175972	5.55334	2.8e-08	3.87e-07
SPINT1	527.767	0.835569	0.150476	5.55284	2.81e-08	3.87e-07
KRT7	90.2366	1.97344	0.35575	5.54727	2.9e-08	4e-07
PTPN11	11842.4	-0.371154	0.0669129	-5.54682	2.91e-08	4.01e-07
PLD2	1328.03	-0.589513	0.106289	-5.54632	2.92e-08	4.01e-07
RIOK1	823.711	0.648604	0.116955	5.54576	2.93e-08	4.02e-07
TMEM209	2933.54	0.431973	0.0779095	5.54455	2.95e-08	4.05e-07
MSN	36376.6	-0.317094	0.0572357	-5.54015	3.02e-08	4.15e-07
GPATCH4	1311.9	0.608669	0.109906	5.53808	3.06e-08	4.2e-07
EIF3F	7448.06	-0.358804	0.0648043	-5.53672	3.08e-08	4.23e-07
CASK	6175.4	-0.389689	0.0703943	-5.53581	3.1e-08	4.25e-07
RNF213	22528.5	0.445335	0.0804782	5.53361	3.14e-08	4.3e-07
FADS2	29292	-0.43172	0.0780301	-5.53273	3.15e-08	4.31e-07
TIMM44	2505	0.47696	0.0862093	5.53259	3.16e-08	4.32e-07
ITPKB	560.974	-0.743601	0.134628	-5.52337	3.33e-08	4.54e-07
NID1	2791.37	-0.420331	0.0761027	-5.5232	3.33e-08	4.55e-07
ZNF391	315.099	0.905272	0.163922	5.52256	3.34e-08	4.56e-07
AFF3	2075.75	0.533541	0.0966682	5.5193	3.4e-08	4.64e-07
NTN1	50.8653	2.518	0.456235	5.51909	3.41e-08	4.64e-07
JUNB	5482.57	-0.481609	0.0872649	-5.51893	3.41e-08	4.65e-07
MIR222HG	352.337	1.1312	0.205014	5.51769	3.43e-08	4.68e-07
C5orf46	60.142	-2.58654	0.469555	-5.50848	3.62e-08	4.92e-07
ZNF146	5140.52	0.425264	0.0772601	5.50431	3.71e-08	5.04e-07
CDR2L	4684.14	-0.422817	0.0768399	-5.50258	3.74e-08	5.08e-07
TMEM51-AS1	342.704	1.11775	0.203142	5.50229	3.75e-08	5.09e-07
ANKRD11	11213	0.337489	0.0613557	5.50054	3.79e-08	5.14e-07
NBEAL1	3256.47	-0.49653	0.090318	-5.49757	3.85e-08	5.22e-07
SMIM13	1611.13	0.518772	0.0944157	5.49455	3.92e-08	5.31e-07
KLHDC9	215.25	-1.20603	0.219628	-5.49126	3.99e-08	5.4e-07
LINC01426	140.008	1.44101	0.262624	5.48698	4.09e-08	5.53e-07
AC090409.1	119.201	1.46213	0.266482	5.48678	4.09e-08	5.53e-07
GLRX2	1119.91	0.544749	0.0992965	5.48608	4.11e-08	5.55e-07
FUCA2	12141.2	0.335451	0.0611762	5.48336	4.17e-08	5.64e-07
ARL5A	2359.25	-0.441201	0.0804676	-5.48296	4.18e-08	5.64e-07
KAT2B	1119.05	0.557862	0.101751	5.48263	4.19e-08	5.65e-07
LXN	868.269	-0.622229	0.113521	-5.48117	4.23e-08	5.69e-07
MXRA5	144.204	1.48037	0.270094	5.48092	4.23e-08	5.7e-07
SPPL2A	2831.35	-0.443907	0.0809986	-5.48043	4.24e-08	5.71e-07
RPS2	118191	-0.428301	0.0781613	-5.47971	4.26e-08	5.73e-07
CXXC5	10755.8	-0.360695	0.0658374	-5.47857	4.29e-08	5.76e-07
FAM216A	997.562	0.579223	0.105728	5.4784	4.29e-08	5.77e-07
NR1H2	3729.72	-0.492571	0.0899487	-5.47613	4.35e-08	5.84e-07
MMP1	64.7159	2.50246	0.457198	5.47347	4.41e-08	5.92e-07
CETN2	3647.33	-0.40453	0.073906	-5.47357	4.41e-08	5.92e-07
CTSS	1802.44	-0.477832	0.0873066	-5.47304	4.42e-08	5.93e-07
SMARCA2	5795.88	-0.372108	0.0679945	-5.47263	4.43e-08	5.94e-07
POLR3C	2414.86	0.484383	0.0885424	5.47063	4.48e-08	6e-07
OAZ1	32687.4	-0.384183	0.070247	-5.46904	4.52e-08	6.05e-07
TNFSF9	3348.54	-0.428709	0.0784038	-5.46796	4.55e-08	6.08e-07
OTULINL	192.399	1.2008	0.219646	5.46699	4.58e-08	6.11e-07
CACNB3	1775.88	-0.473879	0.0866952	-5.46603	4.6e-08	6.14e-07
CDK19	3896.88	-0.457549	0.0837353	-5.46423	4.65e-08	6.2e-07
GTF2H3	3307.57	0.426602	0.0780944	5.46265	4.69e-08	6.25e-07
GTSE1	4885.15	-0.367086	0.0672556	-5.45807	4.81e-08	6.41e-07
ISYNA1	301.084	-1.03643	0.189924	-5.45704	4.84e-08	6.44e-07
EPB41	4075.92	-0.437688	0.0802231	-5.45588	4.87e-08	6.48e-07
DDX23	6469.13	-0.351543	0.0644418	-5.45521	4.89e-08	6.5e-07
UGT1A1	769.469	-0.658995	0.12082	-5.45436	4.92e-08	6.53e-07
CD151	24403.3	-0.500105	0.0916962	-5.45394	4.93e-08	6.54e-07
MAGED2	14546	-0.376853	0.0691098	-5.45296	4.95e-08	6.57e-07
PDGFB	6488.89	-0.389331	0.0714258	-5.45084	5.01e-08	6.65e-07
SESTD1	2582.58	-0.501901	0.092113	-5.44875	5.07e-08	6.72e-07
SLC6A12	34.712	-3.08483	0.566221	-5.44811	5.09e-08	6.74e-07
AL354751.1	141.122	-1.5917	0.292322	-5.44501	5.18e-08	6.86e-07
HOXA13	245.147	1.04778	0.192478	5.44363	5.22e-08	6.9e-07
VANGL1	5594.65	-0.373835	0.0686909	-5.44227	5.26e-08	6.95e-07
TENM4	2256.05	0.474909	0.0873236	5.43849	5.37e-08	7.1e-07
PSMD1	11366.2	-0.482477	0.088724	-5.43795	5.39e-08	7.11e-07
RAB4A	1382.44	-0.580669	0.106799	-5.437	5.42e-08	7.15e-07
PLAC8	2536.2	0.474044	0.0872735	5.43171	5.58e-08	7.36e-07
PLEK	1940.07	0.443422	0.081638	5.43156	5.59e-08	7.36e-07
YWHAQ	33543.2	-0.299939	0.0552385	-5.42988	5.64e-08	7.42e-07
CIB1	11809.5	-0.412878	0.0760544	-5.42872	5.68e-08	7.47e-07
PIK3CB	4478.07	-0.388964	0.0716592	-5.42797	5.7e-08	7.49e-07
PRKCQ	1203.75	0.570953	0.105186	5.42805	5.7e-08	7.49e-07
ITGB1	96136.6	-0.303239	0.0558699	-5.42759	5.71e-08	7.5e-07
ABCC9	206.629	-1.44002	0.265338	-5.42713	5.73e-08	7.52e-07
SMPDL3A	2023.45	-0.545161	0.100479	-5.42562	5.78e-08	7.57e-07
ETV6	3604.34	0.388705	0.0716429	5.42558	5.78e-08	7.57e-07
HBEGF	546.144	0.711149	0.131107	5.42417	5.82e-08	7.63e-07
MED25	2807.46	-0.426457	0.0786466	-5.42245	5.88e-08	7.69e-07
PAFAH1B2	7073.36	-0.325144	0.0599665	-5.42209	5.89e-08	7.71e-07
NPR1	179.507	1.47506	0.272067	5.42169	5.9e-08	7.71e-07
DDB1	16628	-0.318625	0.0587675	-5.42179	5.9e-08	7.71e-07
PPM1K	1577.47	0.488545	0.0901233	5.42085	5.93e-08	7.74e-07
GFPT2	924.047	-0.587975	0.108472	-5.4205	5.94e-08	7.75e-07
PRKX	1329.69	-0.531908	0.0981348	-5.42018	5.95e-08	7.76e-07
GTDC1	323.085	-1.02655	0.189469	-5.41801	6.03e-08	7.85e-07
LRIG3	970.049	0.598906	0.110578	5.41614	6.09e-08	7.93e-07
DNM2	31321.5	-0.339629	0.0627231	-5.41473	6.14e-08	7.99e-07
C1orf43	11067.8	0.367651	0.0679192	5.41306	6.2e-08	8.06e-07
LAMA1	62.9215	2.09893	0.387769	5.41284	6.2e-08	8.06e-07
MOSPD3	1704.31	-0.520252	0.0961305	-5.41193	6.23e-08	8.1e-07
TMEM9	10232.4	-0.412569	0.076287	-5.40811	6.37e-08	8.27e-07
LAMP1	22412.6	-0.324127	0.0599477	-5.40683	6.41e-08	8.32e-07
HMGN3	3758.86	-0.423431	0.0783598	-5.40368	6.53e-08	8.46e-07
EMG1	1698.27	0.483975	0.0896093	5.40095	6.63e-08	8.59e-07
AIF1L	1023.78	0.622689	0.115295	5.40083	6.63e-08	8.59e-07
SH3RF2	857.743	0.637133	0.118015	5.39875	6.71e-08	8.68e-07
B3GNT7	357.525	0.882548	0.163571	5.3955	6.83e-08	8.84e-07
RPL21	28234.6	-0.388773	0.0721114	-5.39128	7e-08	9.04e-07
FOXRED2	1724.17	0.542093	0.100655	5.38567	7.22e-08	9.32e-07
TTC30A	583.976	-0.854056	0.158695	-5.38174	7.38e-08	9.52e-07
TRERF1	71.7699	2.23927	0.416101	5.38156	7.38e-08	9.53e-07
DIPK1A	498.014	-0.738092	0.137177	-5.38057	7.42e-08	9.57e-07
DNAJB2	3457.6	-0.519618	0.0965879	-5.37974	7.46e-08	9.61e-07
TKT	32830.6	-0.351441	0.0653456	-5.37819	7.52e-08	9.69e-07
ATP2B1	6305.12	0.459724	0.0855124	5.3761	7.61e-08	9.79e-07
HDAC6	2993.56	-0.39226	0.0729737	-5.37537	7.64e-08	9.83e-07
TMTC2	448.099	-0.825868	0.153645	-5.37518	7.65e-08	9.83e-07
ZDHHC20	5411.24	-0.375258	0.0698189	-5.37474	7.67e-08	9.85e-07
ITFG2	656.275	-0.667746	0.124246	-5.37438	7.68e-08	9.86e-07
FBXL7	1802.81	-0.485574	0.0903884	-5.37208	7.78e-08	9.98e-07
CREBRF	983.735	0.568927	0.105922	5.37118	7.82e-08	1e-06
MORN4	762.386	0.740858	0.137946	5.37065	7.85e-08	1e-06
BTN3A3	1579.91	0.602753	0.112265	5.36902	7.92e-08	1.01e-06
APAF1	2885.81	-0.386741	0.0720355	-5.36875	7.93e-08	1.01e-06
ZC3H12C	2219.57	0.519311	0.0967577	5.36713	8e-08	1.02e-06
GRIN2A	120.536	1.50036	0.279571	5.36664	8.02e-08	1.03e-06
MPP7	74.9401	1.80279	0.33602	5.36512	8.09e-08	1.03e-06
HMG20B	10743.6	-0.432618	0.0806546	-5.36383	8.15e-08	1.04e-06
ERGIC1	34417.9	-0.322678	0.0601751	-5.36231	8.22e-08	1.05e-06
BRI3	9978.74	0.452684	0.0844243	5.36201	8.23e-08	1.05e-06
MBTPS1	11163.9	-0.36018	0.0671751	-5.36181	8.24e-08	1.05e-06
PRKCZ	72.9615	1.94057	0.362001	5.36066	8.29e-08	1.06e-06
LYPLAL1	1254.35	0.496663	0.0926773	5.35905	8.37e-08	1.06e-06
GASK1B	166.177	-1.41686	0.264383	-5.35911	8.36e-08	1.06e-06
LRRC59	14552	-0.367989	0.0686912	-5.35715	8.45e-08	1.07e-06
ACSS1	94.2193	1.74525	0.32584	5.35616	8.5e-08	1.08e-06
ZNF473	776.834	0.677947	0.126594	5.35529	8.54e-08	1.08e-06
NIP7	2052.56	0.490837	0.0916724	5.35425	8.59e-08	1.09e-06
RNF216	6033.97	0.340348	0.063578	5.35323	8.64e-08	1.1e-06
DCAF7	7397.91	-0.318759	0.059557	-5.35216	8.69e-08	1.1e-06
RFC2	4767.74	0.379629	0.0709356	5.35175	8.71e-08	1.1e-06
NPC1	17210.3	0.354921	0.0663413	5.34992	8.8e-08	1.11e-06
FUT1	15.8918	7.3859	1.38121	5.34741	8.92e-08	1.13e-06
AXL	23318.2	0.334071	0.0624975	5.34534	9.02e-08	1.14e-06
RAB3B	2934.5	-0.397161	0.074315	-5.34429	9.08e-08	1.15e-06
AMZ1	5939.66	0.3855	0.0721328	5.34432	9.08e-08	1.15e-06
RAI14	19556.8	0.359227	0.0672329	5.34303	9.14e-08	1.15e-06
MIR34AHG	627.437	-0.652652	0.122162	-5.34253	9.17e-08	1.16e-06
ADAMTS9	4290.52	-0.408915	0.076593	-5.3388	9.36e-08	1.18e-06
CYFIP2	2248.8	0.439037	0.0822464	5.33807	9.39e-08	1.18e-06
SPX	121.398	1.75369	0.328656	5.33595	9.5e-08	1.2e-06
PLOD2	45407.6	-0.315168	0.0590936	-5.33337	9.64e-08	1.21e-06
DYSF	266.471	-0.96986	0.181876	-5.33253	9.69e-08	1.22e-06
SIK2	2049.92	-0.496338	0.0931302	-5.32951	9.85e-08	1.24e-06
TBC1D12	1473.77	0.491885	0.0923344	5.32722	9.97e-08	1.25e-06
PURPL	160.122	1.51789	0.284996	5.326	1e-07	1.26e-06
PLK3	637.869	0.813934	0.152869	5.32439	1.01e-07	1.27e-06
MRPS6	2237.35	0.471356	0.0885445	5.32338	1.02e-07	1.28e-06
MKI67	34353.4	-0.481058	0.0903898	-5.32204	1.03e-07	1.28e-06
SLN	101.772	-1.93886	0.364499	-5.31925	1.04e-07	1.3e-06
SMG6	2533.43	-0.432201	0.0812552	-5.31906	1.04e-07	1.3e-06
SNTB2	5329.06	-0.389227	0.0732083	-5.31671	1.06e-07	1.32e-06
EIF2AK3	3408.18	-0.460365	0.0866543	-5.31266	1.08e-07	1.35e-06
AP1AR	1939.24	0.470576	0.0885745	5.31277	1.08e-07	1.35e-06
EIF2S1	5054.58	0.341446	0.064303	5.30995	1.1e-07	1.37e-06
ORMDL3	2437.68	-0.443414	0.0835186	-5.30917	1.1e-07	1.37e-06
VPS51	2507.25	-0.486025	0.0915851	-5.30681	1.12e-07	1.39e-06
SMARCA4	11003.3	-0.354479	0.0667976	-5.30676	1.12e-07	1.39e-06
TCAF1	1171.64	-0.700282	0.131967	-5.30651	1.12e-07	1.39e-06
CDK16	9926.03	-0.406936	0.0766869	-5.30646	1.12e-07	1.39e-06
AJM1	3709.39	-0.388034	0.0731654	-5.30352	1.14e-07	1.41e-06
GCC1	3171.35	0.398452	0.0751746	5.30036	1.16e-07	1.44e-06
DTL	4792.47	0.411985	0.0777334	5.29998	1.16e-07	1.44e-06
PRRG1	2028.66	-0.553305	0.104431	-5.29829	1.17e-07	1.45e-06
CTNND1	641.194	-0.731413	0.138255	-5.29034	1.22e-07	1.51e-06
LINC00958	2800.15	0.405957	0.07674	5.29003	1.22e-07	1.52e-06
ULK3	622.739	0.709372	0.1341	5.28986	1.22e-07	1.52e-06
FXYD5	5694.04	0.364238	0.0688641	5.28922	1.23e-07	1.52e-06
CTSC	6574.99	-0.348933	0.0660359	-5.284	1.26e-07	1.56e-06
SLC44A2	10499.9	0.303867	0.0575289	5.28198	1.28e-07	1.58e-06
COPS8	4793	0.338205	0.0640324	5.28177	1.28e-07	1.58e-06
EPS8L2	18570	-0.35747	0.0676928	-5.28077	1.29e-07	1.59e-06
CAMTA2	1767.56	0.5256	0.0995495	5.27978	1.29e-07	1.6e-06
COA7	1563.41	0.585368	0.11089	5.27883	1.3e-07	1.6e-06
PHACTR1	150.07	1.32684	0.251384	5.27813	1.31e-07	1.61e-06
PEG10	11326.2	-0.541744	0.102669	-5.27659	1.32e-07	1.62e-06
FAM110B	460.486	0.819032	0.155221	5.27655	1.32e-07	1.62e-06
ENO2	7263.14	0.377441	0.0715333	5.27644	1.32e-07	1.62e-06
MPZL2	150.168	-1.49483	0.283444	-5.27383	1.34e-07	1.64e-06
APOBEC3F	448.998	0.790819	0.149976	5.27298	1.34e-07	1.65e-06
CLYBL	896.049	-0.583166	0.110606	-5.27245	1.35e-07	1.65e-06
PGRMC1	13078.5	-0.315931	0.0600299	-5.2629	1.42e-07	1.74e-06
ZNF569	410.71	0.897364	0.170523	5.26242	1.42e-07	1.74e-06
EEF2	125708	-0.298762	0.0567877	-5.26103	1.43e-07	1.76e-06
TENT5A	2742.02	0.470887	0.0895292	5.25959	1.44e-07	1.77e-06
PHYKPL	1081.67	-0.688021	0.130823	-5.25916	1.45e-07	1.77e-06
ARL2BP	6662.48	0.350114	0.0666003	5.25695	1.46e-07	1.79e-06
KLHL14	263.664	-0.941397	0.179103	-5.25617	1.47e-07	1.8e-06
DZIP1	1605.94	0.505907	0.0962768	5.25472	1.48e-07	1.81e-06
C3orf62	416.691	0.996076	0.189621	5.25297	1.5e-07	1.83e-06
SPARC	33691.7	-0.319642	0.0608671	-5.25147	1.51e-07	1.84e-06
PTPRH	242.382	1.16776	0.222377	5.25124	1.51e-07	1.84e-06
MIDN	3938.5	-0.407862	0.077698	-5.24932	1.53e-07	1.86e-06
XKR8	842.146	0.571306	0.108856	5.24826	1.54e-07	1.87e-06
MME	2177.41	-0.51137	0.0974371	-5.24821	1.54e-07	1.87e-06
HP1BP3	16857.1	-0.335653	0.0639599	-5.24787	1.54e-07	1.87e-06
HIPK2	33710.7	-0.323248	0.0615979	-5.24772	1.54e-07	1.87e-06
CLTC	37462.3	-0.332218	0.0633393	-5.24505	1.56e-07	1.9e-06
DGKH	2928.85	-0.548336	0.10462	-5.24123	1.6e-07	1.94e-06
GAS2L3	8359.95	-0.359237	0.0685733	-5.23873	1.62e-07	1.96e-06
PLEKHA2	10166.5	-0.386333	0.0737504	-5.23839	1.62e-07	1.97e-06
ARGLU1	9037.43	-0.362109	0.069178	-5.23445	1.65e-07	2.01e-06
SH3TC1	274.622	1.16213	0.222027	5.23418	1.66e-07	2.01e-06
H2AX	7164.04	-0.418816	0.0800145	-5.23425	1.66e-07	2.01e-06
AL031985.3	155.343	1.24097	0.237182	5.23215	1.68e-07	2.03e-06
RHEX	165.513	-1.38513	0.265196	-5.22303	1.76e-07	2.13e-06
RNF26	4525.47	-0.443409	0.084965	-5.21873	1.8e-07	2.18e-06
APOBEC3G	611.478	0.780387	0.14956	5.21789	1.81e-07	2.19e-06
HDGF	38078.4	-0.3951	0.0757902	-5.21307	1.86e-07	2.24e-06
LITAF	15951.2	-0.367064	0.0704128	-5.21303	1.86e-07	2.24e-06
CASP6	1379.81	-0.480155	0.0921102	-5.21283	1.86e-07	2.24e-06
LINC01293	23.7325	6.09102	1.16904	5.21029	1.89e-07	2.27e-06
NGF	125.665	1.57175	0.302049	5.20363	1.95e-07	2.35e-06
CDT1	3766.06	0.362751	0.0697297	5.20224	1.97e-07	2.37e-06
CCDC85B	2671.78	-0.673794	0.129523	-5.20212	1.97e-07	2.37e-06
AHCYL1	18014.1	-0.301789	0.0580519	-5.19861	2.01e-07	2.41e-06
SEC24D	8192.78	-0.338923	0.0651983	-5.19833	2.01e-07	2.42e-06
FEZ1	63.4001	2.62029	0.504152	5.19743	2.02e-07	2.43e-06
TMEM144	513.624	0.752663	0.144949	5.1926	2.07e-07	2.49e-06
MTIF2	3193.7	0.3847	0.0741082	5.19106	2.09e-07	2.51e-06
PPT1	8867.84	0.357235	0.0688262	5.19039	2.1e-07	2.52e-06
BMF	592.442	-0.894437	0.172472	-5.18599	2.15e-07	2.57e-06
ELOVL1	9329.76	-0.320127	0.0617652	-5.18297	2.18e-07	2.62e-06
CASP8	3290.14	0.391963	0.0756617	5.18047	2.21e-07	2.65e-06
AVEN	573.529	-0.666107	0.12871	-5.17525	2.28e-07	2.72e-06
ZNF121	2009.49	0.461985	0.0892836	5.17436	2.29e-07	2.73e-06
AL713998.1	330.818	0.845723	0.163506	5.17242	2.31e-07	2.76e-06
ATF2	4365.06	-0.43003	0.0832216	-5.16729	2.38e-07	2.84e-06
IGF2	23.7142	6.08849	1.17828	5.16725	2.38e-07	2.84e-06
C8orf31	25.998	3.9638	0.767576	5.16406	2.42e-07	2.88e-06
PRDM11	479.7	0.759747	0.147135	5.16359	2.42e-07	2.89e-06
BRIX1	3882.42	0.417816	0.0809871	5.15904	2.48e-07	2.96e-06
FAM86JP	107.087	1.69702	0.32944	5.15122	2.59e-07	3.08e-06
RPS16	31089.3	-0.342703	0.0665285	-5.15122	2.59e-07	3.08e-06
MYADM	8877.76	-0.341797	0.0663597	-5.15067	2.6e-07	3.09e-06
YWHAB	23013.8	-0.328855	0.0638578	-5.1498	2.61e-07	3.1e-06
RFTN1	2741.23	0.467014	0.0907065	5.14862	2.62e-07	3.12e-06
ARF5	8828.27	-0.367055	0.0713128	-5.14712	2.65e-07	3.14e-06
TXNDC5	715.432	-0.790497	0.153779	-5.14049	2.74e-07	3.25e-06
CASP1	158.56	1.36621	0.26589	5.13825	2.77e-07	3.29e-06
SLC25A29	1133.93	-0.524438	0.102075	-5.13777	2.78e-07	3.29e-06
PINK1-AS	513.693	-0.69779	0.135856	-5.13624	2.8e-07	3.32e-06
SCARB2	29442.2	0.283183	0.0551339	5.13627	2.8e-07	3.32e-06
CERS4	24.6812	4.07191	0.792915	5.13536	2.82e-07	3.33e-06
BRWD3	1808.9	-0.57382	0.111799	-5.13262	2.86e-07	3.38e-06
SDC4	17508.4	-0.347944	0.0677924	-5.1325	2.86e-07	3.38e-06
ESAM	44.8492	2.38189	0.464246	5.13066	2.89e-07	3.41e-06
MMP24OS	2487.33	-0.523962	0.102123	-5.13071	2.89e-07	3.41e-06
LINC00467	903.273	0.590073	0.115124	5.12554	2.97e-07	3.5e-06
CASKIN2	1290.06	0.529704	0.103345	5.12558	2.97e-07	3.5e-06
CLDN2	764.019	1.76539	0.344772	5.12047	3.05e-07	3.59e-06
ARHGEF12	8208.88	0.390569	0.0762806	5.12017	3.05e-07	3.59e-06
MAT2A	15066.6	0.4266	0.083348	5.11829	3.08e-07	3.63e-06
PLCB4	5376.24	-0.511957	0.100152	-5.11178	3.19e-07	3.75e-06
EML6	115.02	1.46787	0.287279	5.10956	3.23e-07	3.8e-06
GPR3	81.5244	2.48045	0.485648	5.10751	3.26e-07	3.84e-06
SERPINB9	855.646	-0.592172	0.115949	-5.10716	3.27e-07	3.84e-06
PCED1B	723.257	0.673501	0.131949	5.10427	3.32e-07	3.9e-06
MYNN	1302.83	0.476512	0.0933728	5.10333	3.34e-07	3.91e-06
RBM47	5523.59	-0.347659	0.0681247	-5.10328	3.34e-07	3.91e-06
IL13RA1	10039.3	-0.312469	0.0612516	-5.10141	3.37e-07	3.95e-06
SGCB	7699.5	-0.307053	0.060195	-5.10097	3.38e-07	3.96e-06
SRD5A1	5002.83	-0.342287	0.0671285	-5.09898	3.41e-07	4e-06
SAP130	3128.3	-0.386119	0.0757411	-5.09788	3.43e-07	4.02e-06
QSOX1	24197.2	-0.332334	0.0651991	-5.09722	3.45e-07	4.03e-06
LINC00158	20.7443	6.79566	1.33336	5.09665	3.46e-07	4.04e-06
SPRYD3	1823.47	-0.469469	0.0921276	-5.09585	3.47e-07	4.05e-06
F11R	3447.77	-0.557453	0.109397	-5.09571	3.47e-07	4.05e-06
AFG1L	245.862	0.999322	0.196132	5.09516	3.48e-07	4.06e-06
AC068831.8	761.243	-0.710751	0.139524	-5.09411	3.5e-07	4.08e-06
MTCH1	10155.8	-0.391235	0.0768341	-5.09195	3.54e-07	4.13e-06
RPTOR	3551.52	0.35336	0.0694147	5.09057	3.57e-07	4.16e-06
OSTF1	2255.2	-0.412605	0.0810837	-5.08864	3.61e-07	4.2e-06
GPR160	1357.82	0.50436	0.0991445	5.08712	3.64e-07	4.23e-06
MAGT1	7290.36	-0.310703	0.0610861	-5.08632	3.65e-07	4.24e-06
CHAF1B	3145.61	0.363801	0.0716309	5.07883	3.8e-07	4.41e-06
BTBD8	244.802	1.05166	0.2071	5.07804	3.81e-07	4.43e-06
EXTL2	1641.37	0.518913	0.102229	5.07597	3.86e-07	4.47e-06
SLC35E1	2653.89	-0.391533	0.0771492	-5.07502	3.87e-07	4.49e-06
KTN1-AS1	312.098	0.904496	0.178312	5.07255	3.93e-07	4.55e-06
MTMR1	1335.46	-0.481767	0.0950159	-5.07038	3.97e-07	4.6e-06
COL4A1	25257.9	-0.403219	0.0795338	-5.06979	3.98e-07	4.61e-06
AC090197.1	495.602	0.716375	0.141335	5.06865	4.01e-07	4.64e-06
HIP1	5838.7	0.355611	0.0702337	5.06325	4.12e-07	4.77e-06
RPL6P27	1181.5	-0.505389	0.0998736	-5.06029	4.19e-07	4.84e-06
PMM1	5117.02	-0.471662	0.0932125	-5.06008	4.19e-07	4.84e-06
IARS1	28835.9	0.293641	0.0580326	5.05994	4.19e-07	4.84e-06
LYN	4701.37	-0.35864	0.0708838	-5.05955	4.2e-07	4.85e-06
FSCN1	24348.4	-0.300937	0.0594894	-5.05866	4.22e-07	4.87e-06
MEF2C	520.379	0.672568	0.132981	5.05763	4.25e-07	4.89e-06
FNDC4	858.001	-0.632101	0.124998	-5.0569	4.26e-07	4.91e-06
LINC00641	599.406	-0.94427	0.186827	-5.05424	4.32e-07	4.97e-06
TBC1D5	5198.84	-0.320375	0.063395	-5.05363	4.33e-07	4.99e-06
DGCR9	2076.44	-0.407208	0.0805783	-5.05357	4.34e-07	4.99e-06
JRK	2637.72	-0.392348	0.0776405	-5.05339	4.34e-07	4.99e-06
DNM1	5320.24	-0.466053	0.092255	-5.05179	4.38e-07	5.03e-06
SIPA1L1	1464.51	0.477145	0.0944946	5.04944	4.43e-07	5.09e-06
TM9SF2	13725.1	-0.311683	0.0617597	-5.04671	4.49e-07	5.16e-06
CIART	162.677	1.36205	0.269909	5.04635	4.5e-07	5.16e-06
PVR	9635.6	0.356572	0.0706858	5.04447	4.55e-07	5.21e-06
LINC02574	21.231	4.06086	0.805924	5.03877	4.69e-07	5.37e-06
SEC24C	11266.2	-0.302779	0.0601134	-5.0368	4.73e-07	5.42e-06
CCR5AS	22.8774	4.41254	0.876823	5.03242	4.84e-07	5.54e-06
CCN2	1195.22	0.548119	0.108915	5.03253	4.84e-07	5.54e-06
ZNF30	145.65	1.30781	0.259903	5.0319	4.86e-07	5.55e-06
IRF2BP2	11909.9	0.367817	0.073099	5.03177	4.86e-07	5.55e-06
KIAA0513	1843.83	-0.453029	0.0900565	-5.03049	4.89e-07	5.58e-06
PNMA2	449.556	0.757253	0.150557	5.02967	4.91e-07	5.61e-06
EHHADH	2308.3	-0.384333	0.0764223	-5.02907	4.93e-07	5.62e-06
ROBO3	144.85	1.30403	0.259462	5.02591	5.01e-07	5.71e-06
HUWE1	20488.3	-0.291669	0.0580564	-5.02389	5.06e-07	5.77e-06
AC103718.1	92.1293	1.74909	0.34831	5.02165	5.12e-07	5.83e-06
SEC31A	14847.8	-0.335032	0.0667717	-5.01758	5.23e-07	5.95e-06
OXR1	5102.01	-0.338764	0.0675405	-5.01572	5.28e-07	6.01e-06
STAT2	5300.24	0.332592	0.0663249	5.01458	5.31e-07	6.04e-06
DDX17	30312.4	-0.329561	0.0657443	-5.01277	5.37e-07	6.09e-06
PRKDC	48045.5	-0.376287	0.0750935	-5.01091	5.42e-07	6.15e-06
TACC2	1379.02	0.476715	0.0951761	5.00877	5.48e-07	6.21e-06
EMP2	7851.63	-0.319287	0.0637556	-5.00798	5.5e-07	6.24e-06
TSEN15	4052.87	0.372834	0.0744764	5.00607	5.56e-07	6.29e-06
KIF22	8406.17	-0.334673	0.0668545	-5.006	5.56e-07	6.29e-06
IL1RAP	2231.38	0.444977	0.0888922	5.00581	5.56e-07	6.3e-06
AC018978.1	215.773	1.16886	0.233556	5.00463	5.6e-07	6.33e-06
MEX3D	4595.14	-0.395678	0.0790674	-5.00431	5.61e-07	6.34e-06
CYBA	16749.7	-0.394847	0.0789119	-5.00365	5.63e-07	6.36e-06
SEC23A	9924.72	-0.300551	0.060077	-5.00277	5.65e-07	6.38e-06
LINC01139	1900.53	-0.418822	0.0837489	-5.00092	5.71e-07	6.44e-06
PRPS2	3708.63	-0.360497	0.0720857	-5.00095	5.7e-07	6.44e-06
SLF2	4070.14	0.447758	0.0895551	4.99981	5.74e-07	6.47e-06
ASPHD2	386.141	1.00807	0.201647	4.99919	5.76e-07	6.49e-06
TYRO3	1973.03	0.429106	0.0858464	4.99853	5.78e-07	6.51e-06
POLR2E	8711.95	-0.36718	0.0734652	-4.99802	5.79e-07	6.52e-06
RAC2	13601.6	0.307791	0.0615965	4.99688	5.83e-07	6.56e-06
DSE	2661.09	-0.450641	0.0902158	-4.99514	5.88e-07	6.61e-06
GRK3	181.708	1.21575	0.243502	4.99278	5.95e-07	6.69e-06
TM2D2	2237.19	-0.424874	0.0851186	-4.99156	5.99e-07	6.73e-06
TMCC1	2754.29	0.426671	0.0854943	4.99064	6.02e-07	6.76e-06
IFNAR2	1798.4	-0.422164	0.0845943	-4.99046	6.02e-07	6.76e-06
AP2M1	37459.6	-0.284507	0.0570186	-4.98971	6.05e-07	6.78e-06
CAMK2D	1936.76	0.450316	0.0902661	4.98876	6.08e-07	6.81e-06
RAB27A	3199	-0.369426	0.0740612	-4.98811	6.1e-07	6.83e-06
NRIP1	7355.83	0.418815	0.0839754	4.98735	6.12e-07	6.85e-06
SLC7A5	104177	0.267906	0.0537326	4.9859	6.17e-07	6.9e-06
AC083862.1	164.562	1.13924	0.228509	4.98554	6.18e-07	6.91e-06
CKAP4	34304.9	-0.315043	0.0632037	-4.98456	6.21e-07	6.94e-06
CDC14B	4444.04	-0.373003	0.0748334	-4.98444	6.21e-07	6.94e-06
NAP1L1	36211.6	-0.293071	0.0587995	-4.98424	6.22e-07	6.95e-06
PPARGC1B	133.899	1.71494	0.34425	4.98168	6.3e-07	7.03e-06
LONP2	5557.96	-0.34668	0.0695908	-4.98169	6.3e-07	7.03e-06
ERFE	2317.99	0.435289	0.0874032	4.98024	6.35e-07	7.08e-06
CASP3	3387.69	-0.382898	0.0769096	-4.97855	6.41e-07	7.14e-06
NEMP1	7340.92	0.321479	0.0645822	4.97783	6.43e-07	7.16e-06
ARRDC3	13607.1	-0.324277	0.0651832	-4.97485	6.53e-07	7.27e-06
RPS7	30373.9	-0.268833	0.0540606	-4.9728	6.6e-07	7.34e-06
SORCS2	155.469	1.36643	0.274929	4.97013	6.69e-07	7.44e-06
TIMM9	825.759	0.617962	0.124346	4.9697	6.71e-07	7.45e-06
RABL6	21270.4	-0.348321	0.0700912	-4.96955	6.71e-07	7.45e-06
SRSF2	10357.5	-0.439769	0.0885008	-4.9691	6.73e-07	7.47e-06
DIS3L	1780.66	0.491352	0.0989083	4.96776	6.77e-07	7.51e-06
KANTR	731.027	-0.684005	0.137722	-4.96658	6.81e-07	7.55e-06
AKR1C1	235.537	-0.957512	0.1928	-4.96635	6.82e-07	7.56e-06
DEFB1	215.233	-1.42867	0.28801	-4.96051	7.03e-07	7.79e-06
ETNK1	3896.89	-0.381075	0.0768381	-4.95946	7.07e-07	7.82e-06
SFMBT2	124.396	1.52589	0.30779	4.95757	7.14e-07	7.9e-06
ARIH2	4573.67	0.36297	0.0732338	4.95632	7.18e-07	7.94e-06
PINLYP	136.999	1.33972	0.27033	4.95588	7.2e-07	7.96e-06
MBOAT2	3811.35	-0.387744	0.0782785	-4.9534	7.29e-07	8.05e-06
TTF2	3952.83	-0.441011	0.0890345	-4.95325	7.3e-07	8.06e-06
TCOF1	10658.1	0.310359	0.0626893	4.95075	7.39e-07	8.16e-06
MANEA	2186.27	-0.442376	0.0893645	-4.95025	7.41e-07	8.17e-06
GSK3B	4271.97	-0.362965	0.0733468	-4.94861	7.47e-07	8.23e-06
KRT4	46.505	2.70196	0.545993	4.94871	7.47e-07	8.23e-06
AGPAT3	11882	-0.309961	0.0626876	-4.94453	7.63e-07	8.4e-06
PYGB	14113.6	0.316006	0.063922	4.94363	7.67e-07	8.44e-06
RPL13A	57567.3	-0.351789	0.0711757	-4.94255	7.71e-07	8.48e-06
BCAS1	23.079	3.62404	0.733243	4.94248	7.71e-07	8.48e-06
PTGIS	89.3701	1.65174	0.33424	4.94178	7.74e-07	8.5e-06
CALR	98592	0.320525	0.064869	4.94112	7.77e-07	8.53e-06
CCDC71L	3703.81	-0.41876	0.0847865	-4.93899	7.85e-07	8.62e-06
PALB2	1318.81	0.53321	0.107965	4.93873	7.86e-07	8.62e-06
TMEM163	705.761	0.670462	0.135775	4.93804	7.89e-07	8.65e-06
ASS1	1594.47	0.617122	0.125042	4.93532	8e-07	8.77e-06
AC005540.1	131.616	-1.29054	0.261548	-4.93422	8.05e-07	8.81e-06
LARS1	13778	0.321688	0.0652274	4.9318	8.15e-07	8.92e-06
GLI3	585.241	0.64425	0.1307	4.92924	8.26e-07	9.02e-06
BOP1	4145.17	0.391568	0.0794374	4.92927	8.25e-07	9.02e-06
HOXB2	1539.1	0.497259	0.100881	4.92918	8.26e-07	9.02e-06
ALKBH8	886.424	0.563904	0.114429	4.92799	8.31e-07	9.07e-06
SLC5A9	46.2838	-2.7394	0.555985	-4.92711	8.35e-07	9.11e-06
GMDS	763.412	-0.550936	0.11184	-4.92609	8.39e-07	9.15e-06
ZFAND1	3911.66	0.370643	0.0752522	4.92535	8.42e-07	9.18e-06
TWNK	1348.3	0.522909	0.106175	4.92496	8.44e-07	9.19e-06
PPIL1	2087.42	0.42797	0.086908	4.9244	8.46e-07	9.22e-06
LCN2	384.285	0.944755	0.191885	4.92356	8.5e-07	9.25e-06
ZNRF1	981.789	0.524997	0.106702	4.9202	8.65e-07	9.41e-06
RPL18A	44474.8	-0.330302	0.0671686	-4.91751	8.77e-07	9.53e-06
B3GNT4	1838.47	-0.437212	0.0889351	-4.91608	8.83e-07	9.6e-06
ASPHD1	5392.3	-0.518196	0.105426	-4.91528	8.87e-07	9.63e-06
FGFR4	2695.46	-0.395051	0.0803964	-4.91379	8.93e-07	9.7e-06
HDAC1	10554.6	-0.27744	0.0564719	-4.91289	8.97e-07	9.74e-06
LRRC8A	4423.86	-0.344973	0.0702559	-4.91023	9.1e-07	9.87e-06
CYS1	35.5012	3.13589	0.638819	4.90888	9.16e-07	9.92e-06
FAM120A	20816.7	-0.291674	0.0594171	-4.90892	9.16e-07	9.92e-06
HNRNPA1	54329.7	-0.303363	0.0618213	-4.9071	9.24e-07	1e-05
ENG	145.369	1.35495	0.27614	4.90677	9.26e-07	1e-05
TCF3	9823.74	-0.315896	0.0643787	-4.90683	9.26e-07	1e-05
MPP2	117.957	1.88994	0.385205	4.90632	9.28e-07	1e-05
ITPR2	5598.39	-0.428791	0.087548	-4.89778	9.69e-07	1.05e-05
HMOX1	1278.61	0.580595	0.118629	4.89421	9.87e-07	1.07e-05
TDRD7	3396.36	0.428166	0.0874906	4.89385	9.89e-07	1.07e-05
OSTC	6360.88	-0.315281	0.0644454	-4.89222	9.97e-07	1.08e-05
STYK1	433.859	0.758084	0.154998	4.89093	1e-06	1.08e-05
NAT8L	28.0572	3.11174	0.636353	4.88995	1.01e-06	1.09e-05
FKBP4	11927.9	-0.354375	0.0724967	-4.88816	1.02e-06	1.1e-05
NFE2L1	23968.9	0.387573	0.0792908	4.88799	1.02e-06	1.1e-05
PGK1	37110.5	-0.2794	0.0571618	-4.88788	1.02e-06	1.1e-05
SV2A	97.0379	-1.55466	0.318115	-4.88709	1.02e-06	1.1e-05
SMTN	3994.61	-0.427894	0.0875651	-4.88658	1.03e-06	1.1e-05
WIPF1	3499.31	-0.334557	0.0685338	-4.88163	1.05e-06	1.13e-05
VOPP1	6939.98	-0.359531	0.0736535	-4.88139	1.05e-06	1.13e-05
ZNF627	949.092	0.52183	0.106912	4.88092	1.06e-06	1.13e-05
AGAP1	4758.18	-0.341579	0.0700112	-4.87892	1.07e-06	1.14e-05
PNPLA6	4824.16	-0.364915	0.0748572	-4.87482	1.09e-06	1.17e-05
RHOA	33343.4	-0.269464	0.0552884	-4.87379	1.09e-06	1.17e-05
ITGA4	93.5911	1.76174	0.361515	4.8732	1.1e-06	1.18e-05
VDR	176.869	1.2444	0.255455	4.87129	1.11e-06	1.19e-05
LAYN	950.114	-0.521939	0.107159	-4.87069	1.11e-06	1.19e-05
FBXO39	31.4167	2.85886	0.586999	4.8703	1.11e-06	1.19e-05
SIX1	658.841	0.614672	0.126226	4.86963	1.12e-06	1.19e-05
C4orf19	420.572	0.737951	0.151665	4.86565	1.14e-06	1.22e-05
LINC01547	182.031	1.14245	0.234838	4.86482	1.15e-06	1.22e-05
INTS6	4667.36	0.339577	0.0698215	4.8635	1.15e-06	1.23e-05
ACKR3	682.447	-0.836174	0.171935	-4.86332	1.15e-06	1.23e-05
C5orf22	2850.45	0.363034	0.0746495	4.86317	1.16e-06	1.23e-05
NUP62CL	461.119	0.776357	0.159665	4.86243	1.16e-06	1.24e-05
GSTM3	874.493	-0.524314	0.107867	-4.86076	1.17e-06	1.25e-05
UBA6	8399.99	0.369418	0.076016	4.85974	1.18e-06	1.25e-05
P3H2	16824.2	-0.310773	0.0639636	-4.85859	1.18e-06	1.26e-05
LINC01444	51.7412	2.05533	0.423024	4.85866	1.18e-06	1.26e-05
MGAT5	6102.16	-0.351045	0.0722721	-4.85727	1.19e-06	1.26e-05
KMO	1013.21	-0.611048	0.125814	-4.85675	1.19e-06	1.27e-05
ACSM2B	11.3739	-7.01605	1.44518	-4.85479	1.21e-06	1.28e-05
NXT1	1344.83	0.457546	0.0942638	4.85389	1.21e-06	1.28e-05
KLHDC2	2017.41	-0.450745	0.0929208	-4.85086	1.23e-06	1.3e-05
RTF1	4337.89	-0.322042	0.0664088	-4.8494	1.24e-06	1.31e-05
LIG3	2480.43	-0.40114	0.0827257	-4.84904	1.24e-06	1.31e-05
FPGS	6139.08	-0.34392	0.0709466	-4.84758	1.25e-06	1.32e-05
PGRMC2	7981.82	-0.341856	0.0705471	-4.84578	1.26e-06	1.33e-05
RFC4	3878.75	0.339311	0.0700259	4.84552	1.26e-06	1.34e-05
SLC41A2	3228.37	-0.38641	0.0797685	-4.84414	1.27e-06	1.34e-05
AUTS2	87.6541	1.92815	0.398093	4.84346	1.28e-06	1.35e-05
TMEM185A	1942.12	-0.401326	0.0828844	-4.84199	1.29e-06	1.36e-05
TSPO	10921.6	-0.390724	0.0807117	-4.84098	1.29e-06	1.36e-05
PPP2R5D	5476.91	-0.367926	0.0760224	-4.8397	1.3e-06	1.37e-05
NFKBIE	1715.14	0.498336	0.102981	4.83909	1.3e-06	1.38e-05
SARDH	90.1699	1.45668	0.301061	4.83847	1.31e-06	1.38e-05
PPP3CA	3810.29	-0.339622	0.0702051	-4.83756	1.31e-06	1.38e-05
GLCE	1350.1	-0.470307	0.0972289	-4.83711	1.32e-06	1.39e-05
SNPH	563.426	0.797666	0.164909	4.837	1.32e-06	1.39e-05
CTNNA3	56.3149	-2.14629	0.443907	-4.835	1.33e-06	1.4e-05
CA11	75.535	1.70717	0.353088	4.83497	1.33e-06	1.4e-05
TMEM255B	98.3916	1.50504	0.311402	4.83311	1.34e-06	1.41e-05
PIGN	4001.97	-0.326694	0.0676217	-4.83121	1.36e-06	1.42e-05
KRT80	8100.87	0.387251	0.0801719	4.83025	1.36e-06	1.43e-05
PPP2R5A	3985.79	0.335435	0.0694618	4.82906	1.37e-06	1.44e-05
GNS	18171.8	-0.295718	0.0612388	-4.82893	1.37e-06	1.44e-05
ST3GAL6	288.185	0.96195	0.19921	4.82882	1.37e-06	1.44e-05
GTPBP10	1866.13	0.466226	0.0965575	4.82848	1.38e-06	1.44e-05
HLA-DQB1	12.1161	6.9942	1.44856	4.82838	1.38e-06	1.44e-05
GBP1	3850.65	0.42008	0.0870114	4.82788	1.38e-06	1.44e-05
CDK14	2604.02	-0.364989	0.0756022	-4.82775	1.38e-06	1.44e-05
DBNL	5362.8	-0.35299	0.0731393	-4.82627	1.39e-06	1.45e-05
TAOK2	6235.51	-0.336925	0.0698199	-4.82563	1.4e-06	1.46e-05
DLG1	7594.6	-0.303473	0.0629051	-4.8243	1.4e-06	1.47e-05
BRCA1	4946.63	0.374468	0.0776778	4.82078	1.43e-06	1.49e-05
CD70	18511	-0.396174	0.0822397	-4.81731	1.46e-06	1.52e-05
ARHGEF35	1219.77	-0.571346	0.118737	-4.81185	1.5e-06	1.56e-05
USP9X	10030.9	-0.36051	0.0749211	-4.81186	1.5e-06	1.56e-05
CFAP47	216.539	-1.09427	0.227485	-4.81029	1.51e-06	1.57e-05
RAB1A	12372.6	-0.330902	0.0688075	-4.80909	1.52e-06	1.58e-05
C1orf21	1256.6	-0.554819	0.115414	-4.80722	1.53e-06	1.59e-05
GOLGA2	9834.27	-0.322444	0.0670756	-4.80717	1.53e-06	1.59e-05
MILR1	11.4537	6.91333	1.43809	4.80729	1.53e-06	1.59e-05
GAS5-AS1	46.394	-2.13552	0.444275	-4.80675	1.53e-06	1.59e-05
LAMC2	10082.7	0.407003	0.0847383	4.80305	1.56e-06	1.62e-05
AC027644.3	596.687	-0.670896	0.139721	-4.80168	1.57e-06	1.63e-05
HILPDA	4126.59	-0.394388	0.0821378	-4.80154	1.57e-06	1.63e-05
CD5L	18.9351	5.16592	1.076	4.80103	1.58e-06	1.64e-05
CCL28	1284.22	0.503092	0.104787	4.80111	1.58e-06	1.64e-05
MIR100HG	221.221	1.06959	0.222813	4.80039	1.58e-06	1.64e-05
TRPC4AP	7783.28	-0.301567	0.0628306	-4.79968	1.59e-06	1.64e-05
SLC35G2	1003.62	0.533847	0.111305	4.79628	1.62e-06	1.67e-05
UBXN4	10399	-0.308379	0.0643196	-4.79448	1.63e-06	1.69e-05
C12orf4	1124.25	0.514674	0.107378	4.79312	1.64e-06	1.7e-05
GRIN3B	64.6516	1.79415	0.37447	4.79116	1.66e-06	1.71e-05
PFKFB4	1759.42	0.542804	0.113322	4.78993	1.67e-06	1.72e-05
AFAP1L2	110.704	1.54402	0.322432	4.78865	1.68e-06	1.73e-05
C14orf132	82.2604	2.28323	0.477212	4.78453	1.71e-06	1.77e-05
PCGF6	1366.79	0.480959	0.100542	4.78365	1.72e-06	1.77e-05
LPIN1	3976.04	-0.361568	0.0755881	-4.78339	1.72e-06	1.78e-05
ANAPC2	2747.23	-0.42965	0.0898198	-4.78347	1.72e-06	1.78e-05
C1orf116	558.815	-0.650625	0.136026	-4.78308	1.73e-06	1.78e-05
IL20RB	152.659	1.25877	0.26322	4.78219	1.73e-06	1.78e-05
IFRD1	977.081	0.586213	0.122642	4.77988	1.75e-06	1.8e-05
ZMYM3	3100.81	-0.353581	0.0739741	-4.7798	1.75e-06	1.8e-05
EML1	961.415	0.59502	0.124514	4.77874	1.76e-06	1.81e-05
TNFSF15	13.0394	7.1004	1.48597	4.77831	1.77e-06	1.82e-05
EGF	517.682	0.664062	0.139141	4.77259	1.82e-06	1.87e-05
GUCA1C	51.5735	-2.19421	0.459762	-4.77248	1.82e-06	1.87e-05
AC093323.1	2027.53	0.425962	0.0892716	4.77153	1.83e-06	1.87e-05
TMEM263	8015.99	-0.309189	0.0648137	-4.77044	1.84e-06	1.88e-05
DTX4	907.282	-0.573429	0.120227	-4.76954	1.85e-06	1.89e-05
RPL13	76619.3	-0.321486	0.067479	-4.76424	1.9e-06	1.94e-05
AC078820.2	17.6633	6.56182	1.37761	4.76321	1.91e-06	1.95e-05
ERRFI1	92458.9	0.329203	0.0691264	4.76233	1.91e-06	1.96e-05
LINC02535	204.581	1.00463	0.211062	4.75989	1.94e-06	1.98e-05
[truncated: 18,433 more rows]

## Sheet: PBRM1KOsg3_vs_WT
Gene	baseMean	log2FoldChange	lfcSE	stat	pvalue	padj
IFI6	31734.2	4.47284	0.0867171	51.5797	0	0
ANGPTL4	9341.91	4.11773	0.0755348	54.5144	0	0
PHLDA1	13906.3	2.53951	0.0726855	34.9383	1.95169e-267	1.37009e-263
HSPA8	36302.2	-2.15475	0.0618385	-34.8448	5.10289e-266	2.68667e-262
COL6A3	27547.8	2.52326	0.0725839	34.7634	8.69419e-265	3.66199e-261
GDF15	7519.28	2.85604	0.0824205	34.652	4.16391e-263	1.46153e-259
OAS1	3343.3	3.41943	0.0987019	34.644	5.50291e-263	1.65559e-259
ID1	9551.04	-2.40943	0.0742472	-32.4514	5.1685e-231	1.36061e-227
OAS3	15106.8	2.09394	0.0654849	31.976	2.35189e-224	5.50343e-221
IFI44L	3534.21	3.69055	0.116309	31.7304	5.91308e-221	1.24529e-217
DDIT3	3736.37	3.06668	0.0980761	31.2684	1.25442e-214	2.40164e-211
H1-0	1479.83	4.39277	0.142951	30.7292	2.31625e-207	4.06502e-204
PPP1R15A	8870.8	2.84623	0.0929222	30.6302	4.84795e-206	7.85367e-203
IFIT3	5096.3	2.38382	0.0790381	30.1604	7.8331e-200	1.17832e-196
MX2	1018.08	4.35401	0.150629	28.9055	1.01883e-183	1.43044e-180
DUSP5	2360.23	2.83161	0.101625	27.8633	7.4428e-171	9.79659e-168
DUSP6	1155.62	3.39768	0.122563	27.7218	3.81066e-169	4.72073e-166
ETV5	2430.98	2.49259	0.0911237	27.3539	9.71323e-165	1.13645e-161
GLUL	847.138	3.73845	0.142268	26.2775	3.46314e-152	3.83862e-149
EPSTI1	1043.82	3.20614	0.122915	26.0842	5.51031e-150	5.80236e-147
ELF3	2566.93	-2.29707	0.0893126	-25.7194	7.09233e-146	7.11259e-143
STC2	14239.9	2.13491	0.0833511	25.6135	1.0801e-144	1.03395e-141
ARHGEF2	6863.06	1.77473	0.0697347	25.4497	7.10642e-143	6.50701e-140
VCAM1	18963.3	1.88694	0.0754236	25.0179	3.90622e-138	3.42771e-135
IFI44	3454.19	2.45517	0.0982886	24.9792	1.028e-137	8.65987e-135
SLC2A3	7332.07	1.7254	0.0694021	24.8609	1.96891e-136	1.59482e-133
SLCO4A1	15215.5	1.73944	0.0707428	24.5882	1.68865e-133	1.31715e-130
TMEM158	1985.23	2.76483	0.112509	24.5742	2.38241e-133	1.79191e-130
SNTB1	6507.07	1.64252	0.0677422	24.2466	7.18992e-130	5.22137e-127
CD74	1631.4	2.43305	0.100903	24.1127	1.83781e-128	1.29014e-125
PDZK1	9355.19	-1.57531	0.0655878	-24.0183	1.79113e-127	1.21681e-124
OASL	1239.53	3.36793	0.141488	23.8037	3.0582e-125	2.01268e-122
NT5E	9981.54	1.63535	0.0694688	23.5408	1.55796e-122	9.94262e-120
SAMD11	3636.6	-1.84239	0.0782895	-23.533	1.8746e-122	1.16115e-119
HLA-B	44908.8	1.66553	0.0710323	23.4475	1.40146e-121	8.43281e-119
ATOH8	1612.96	-2.47306	0.105932	-23.3458	1.52208e-120	8.90417e-118
HMGA1	1503.9	2.75691	0.119612	23.0487	1.51588e-117	8.62823e-115
MAFF	2460.95	2.20391	0.0957276	23.0227	2.75971e-117	1.52946e-114
CDCP1	18577.9	1.50228	0.0659636	22.7744	8.22692e-115	4.44254e-112
MCAM	2714.78	-1.8617	0.0817734	-22.7665	9.84633e-115	5.18409e-112
FSTL1	48938.6	-1.39425	0.0614428	-22.6918	5.40048e-114	2.774e-111
GFRA1	10706.3	-1.49204	0.0662563	-22.5191	2.69493e-112	1.35132e-109
UPP1	3659.64	2.44915	0.110347	22.195	3.84071e-109	1.88105e-106
EMP1	453.814	5.78985	0.26109	22.1757	5.8916e-109	2.81994e-106
EREG	19557.5	1.32919	0.0602039	22.0781	5.12825e-108	2.40002e-105
SLC38A5	1152.75	2.54185	0.115885	21.9343	1.22355e-106	5.60173e-104
PTGES	1598.39	-2.54863	0.117607	-21.6707	3.88033e-104	1.73872e-101
MIR155HG	1996.87	2.11384	0.0975488	21.6695	3.9775e-104	1.74513e-101
CHRDL1	4773.17	1.68589	0.0783453	21.5187	1.0396e-102	4.46815e-100
PSAT1	20649.3	1.53064	0.0712997	21.4677	3.12324e-102	1.31551e-99
PRKCE	3030.08	2.32398	0.108563	21.4068	1.15394e-101	4.76511e-99
ALDH1A1	21055.5	-1.54829	0.0725079	-21.3533	3.63137e-101	1.47071e-98
CYRIA	2656.57	2.05407	0.097793	21.0043	5.99514e-98	2.38222e-95
HELZ2	8156.3	1.54491	0.0739237	20.8986	5.50889e-97	2.14847e-94
IL4I1	1077.71	2.74224	0.131883	20.793	5.01082e-96	1.91869e-93
SPOCD1	648.486	3.32199	0.159821	20.7857	5.83609e-96	2.19479e-93
MX1	1254.9	2.94513	0.142132	20.7211	2.23637e-95	8.26279e-93
ZFYVE28	812.258	2.87138	0.139266	20.6179	1.89486e-94	6.7637e-92
AMIGO2	10350.1	1.61739	0.0784426	20.6187	1.86331e-94	6.7637e-92
IFITM3	24075.8	1.6332	0.07946	20.5537	7.13401e-94	2.50404e-91
CDH6	9028	-1.739	0.0854419	-20.353	4.36416e-92	1.50671e-89
FOSL1	9607.13	1.81923	0.0895793	20.3086	1.07877e-91	3.66435e-89
HDAC9	1637.67	2.54465	0.125738	20.2378	4.55282e-91	1.52194e-88
CHPF2	6256.77	-1.55611	0.0780489	-19.9377	1.91712e-88	6.30852e-86
ISG15	6340.76	2.52064	0.126774	19.883	5.71705e-88	1.85232e-85
SLC37A2	771.289	2.75766	0.139141	19.8191	2.03535e-87	6.49461e-85
IFIT2	2119.11	2.15955	0.109675	19.6904	2.60569e-86	8.19043e-84
SIGLEC15	424.649	4.89139	0.249129	19.634	7.92368e-86	2.45401e-83
FGFR3	973.168	-2.28828	0.116813	-19.5893	1.90777e-85	5.82284e-83
PLSCR1	5733.34	1.78979	0.0923946	19.3712	1.35127e-83	4.06539e-81
CTH	1409.98	2.52117	0.130219	19.361	1.6465e-83	4.88384e-81
IFIT1	2998.75	2.07438	0.108019	19.2038	3.44062e-82	1.00638e-79
FASN	14767.8	-1.68858	0.0880607	-19.1751	5.97321e-82	1.72323e-79
IFIH1	2479.84	1.94226	0.102236	18.9978	1.77809e-80	5.06034e-78
GPRC5C	662.831	3.05662	0.161301	18.9498	4.43596e-80	1.24562e-77
COL8A1	13950.9	-1.51232	0.0800988	-18.8808	1.64234e-79	4.55102e-77
SLC30A1	2101.15	1.77462	0.0940575	18.8674	2.11551e-79	5.78605e-77
LURAP1L	685.64	2.95665	0.156879	18.8466	3.13052e-79	8.4524e-77
PCSK5	5010.01	-1.55595	0.0826214	-18.8323	4.105e-79	1.09432e-76
GLS	43128.3	-1.41587	0.0753032	-18.8023	7.22881e-79	1.90298e-76
IMPA2	6633.13	-1.49963	0.0798797	-18.7737	1.24022e-78	3.22457e-76
ETV1	1200.25	2.50779	0.133805	18.7422	2.24213e-78	5.75844e-76
ABL2	8637.95	1.33736	0.0714175	18.7259	3.04448e-78	7.72492e-76
HMGA2	1703.06	1.90757	0.101894	18.7212	3.32539e-78	8.33723e-76
HERC5	1348.63	2.58159	0.137942	18.715	3.73291e-78	9.24885e-76
RELN	2040.26	2.33957	0.125224	18.683	6.80587e-78	1.66665e-75
HMGCR	5467.82	-1.48546	0.0796448	-18.651	1.23828e-77	2.99749e-75
EVI2A	447.444	3.60501	0.193499	18.6306	1.81486e-77	4.34328e-75
L1CAM	888.576	2.9068	0.156142	18.6163	2.36897e-77	5.60567e-75
AL589669.1	373.71	-3.81911	0.205868	-18.5513	7.96433e-77	1.86365e-74
KLF4	1210.26	2.44349	0.131909	18.5241	1.32004e-76	3.05495e-74
HLA-F	1313.46	2.04884	0.110984	18.4607	4.28052e-76	9.79868e-74
ANXA4	33118.8	-1.26019	0.0689765	-18.2699	1.4377e-74	3.25569e-72
FBXO32	881.956	2.47492	0.135747	18.2319	2.88223e-74	6.45742e-72
HK2	6227.89	1.36395	0.0752096	18.1353	1.6765e-73	3.71653e-71
IDI1	6872.71	-1.37011	0.0756753	-18.1052	2.90126e-73	6.36464e-71
APOL3	667.172	2.58486	0.142866	18.093	3.62105e-73	7.86178e-71
SLC7A11	7596.64	1.41248	0.0784766	17.9987	1.9935e-72	4.28398e-70
DDX60	5237.22	1.55889	0.0871343	17.8907	1.39333e-71	2.96399e-69
KIF20A	8227.35	-1.47415	0.0840293	-17.5433	6.69231e-69	1.4094e-66
MLPH	529.277	3.64381	0.208401	17.4846	1.87792e-68	3.91573e-66
UBE2L6	4921.26	1.36525	0.0782649	17.444	3.82669e-68	7.90099e-66
NR1D1	829.042	2.25851	0.129977	17.3762	1.24874e-67	2.55324e-65
AK5	3325.28	1.5828	0.0910975	17.3748	1.27967e-67	2.59132e-65
MACROD2	2785.52	-1.64434	0.0956674	-17.1881	3.25835e-66	6.53531e-64
CD24	100348	-1.43814	0.0837708	-17.1675	4.64934e-66	9.23728e-64
HMGCS1	10943.9	-1.78212	0.104123	-17.1154	1.13858e-65	2.24099e-63
ANPEP	3234.86	1.35433	0.0794446	17.0475	3.6477e-65	7.11302e-63
SIK1B	2681.48	1.67764	0.0985801	17.018	6.03716e-65	1.16645e-62
TNNT1	1666.88	1.66584	0.0979435	17.0081	7.14818e-65	1.36855e-62
TSPAN12	2912.72	-1.77089	0.104238	-16.9889	9.9297e-65	1.88396e-62
ADM	12822.7	1.11811	0.0658415	16.9819	1.1182e-64	2.10262e-62
LGALS9	275.832	6.38619	0.377472	16.9183	3.2975e-64	6.14561e-62
MYEOV	10311.5	1.15011	0.0685116	16.7871	3.03211e-63	5.57293e-61
OAS2	3479.84	5.68961	0.338931	16.7869	3.04315e-63	5.57293e-61
GEM	1469.62	1.72503	0.103066	16.7371	7.03375e-63	1.27699e-60
HSPB1	50645.3	-1.31021	0.0784365	-16.7041	1.22307e-62	2.20153e-60
XAF1	1760.68	2.26665	0.135721	16.7009	1.29185e-62	2.30563e-60
DTX3L	7290.98	1.20396	0.0721477	16.6874	1.61803e-62	2.8635e-60
SP110	1890.5	1.5411	0.0924564	16.6684	2.22382e-62	3.9028e-60
ISG20	403.613	3.08076	0.186317	16.535	2.05316e-61	3.57352e-59
CEMIP2	5679.97	-1.21925	0.0742823	-16.4138	1.52484e-60	2.63222e-58
NEFL	3924.99	-1.57663	0.0964204	-16.3516	4.23591e-60	7.25271e-58
CD44	29190.2	0.985092	0.0603298	16.3284	6.19475e-60	1.05211e-57
PLLP	409.755	3.27449	0.201	16.291	1.14258e-59	1.92501e-57
HSPH1	5808.49	-1.27338	0.078346	-16.2532	2.11907e-59	3.54188e-57
ETS1	21929.7	1.17022	0.0721359	16.2224	3.50059e-59	5.80492e-57
HES1	738.871	2.22584	0.137436	16.1955	5.42907e-59	8.93252e-57
FZD8	3670.9	1.62738	0.100533	16.1876	6.16999e-59	1.00729e-56
SPIRE1	4654.54	1.17303	0.0725584	16.1667	8.66523e-59	1.40377e-56
TRIM14	4383.86	1.28545	0.0795592	16.1571	1.01169e-58	1.62643e-56
CASTOR2	754.67	-2.06835	0.128234	-16.1295	1.58385e-58	2.52697e-56
CLTCL1	2586.06	1.42772	0.088581	16.1177	1.91509e-58	3.03247e-56
ITGA3	101022	1.02841	0.0640719	16.0508	5.63867e-58	8.86197e-56
JAG1	8711.14	1.29405	0.0806836	16.0386	6.86479e-58	1.07091e-55
PARP9	3568.84	1.28012	0.0802752	15.9466	3.00912e-57	4.65971e-55
H3-3A	7053.22	-1.13222	0.0710334	-15.9393	3.38109e-57	5.1975e-55
PEG10	9575.97	-1.21212	0.0761625	-15.9149	4.99708e-57	7.62597e-55
TMCC3	533.808	2.57657	0.161922	15.9124	5.19531e-57	7.87146e-55
IFI35	1956.74	2.05852	0.129462	15.9006	6.27543e-57	9.44003e-55
TUBB4B	48155.8	-1.30458	0.0826301	-15.7882	3.75047e-56	5.60177e-54
HIF1A	3071.52	1.39911	0.0888314	15.7502	6.84889e-56	1.01576e-53
N4BP3	327.036	2.96694	0.189164	15.6845	1.93003e-55	2.84241e-53
MAGED1	20119.1	-1.3667	0.0871647	-15.6795	2.08983e-55	3.05638e-53
SLC15A3	439.426	2.84342	0.181665	15.652	3.21921e-55	4.67563e-53
SLC5A3	8129.39	1.53303	0.0980228	15.6395	3.91742e-55	5.65074e-53
TNFRSF10B	12763.9	0.972876	0.0623755	15.5971	7.61981e-55	1.09165e-52
NSDHL	3033.51	-1.2328	0.0791241	-15.5806	9.86681e-55	1.40402e-52
MVD	4726.29	-1.48793	0.0955568	-15.5711	1.14341e-54	1.61613e-52
SEMA6B	947.664	2.00771	0.128996	15.5641	1.27624e-54	1.79184e-52
GADD45A	12254.3	1.58904	0.102277	15.5366	1.96015e-54	2.73383e-52
TRIM25	10180.4	1.02068	0.0659025	15.4878	4.19572e-54	5.81328e-52
TXNIP	23931.7	1.14044	0.0736631	15.4818	4.60099e-54	6.33313e-52
CSF2	925.209	2.07514	0.134766	15.3981	1.68575e-53	2.30532e-51
MMP24	5395.45	-1.39441	0.0908797	-15.3435	3.91624e-53	5.32104e-51
DHCR7	6085.09	-1.45881	0.095304	-15.3069	6.8799e-53	9.28787e-51
LTBP3	4219.12	1.39742	0.0915219	15.2687	1.23689e-52	1.65917e-50
SYT12	1023.7	2.10619	0.138662	15.1895	4.15327e-52	5.53593e-50
ARG2	1166.52	2.28684	0.150945	15.1502	7.55242e-52	1.00034e-49
SP100	6631.73	1.24117	0.0819658	15.1426	8.48058e-52	1.11626e-49
F2RL1	1058.06	1.85725	0.123211	15.0738	2.40846e-51	3.15044e-49
PLIN2	43375	0.951435	0.0631223	15.0729	2.44218e-51	3.17483e-49
SH2D5	1032.73	1.95304	0.129709	15.0571	3.10327e-51	4.00949e-49
SQLE	12237.3	-1.34386	0.0893411	-15.0419	3.8993e-51	5.00727e-49
HSPB8	5794.55	-1.26891	0.0843608	-15.0415	3.927e-51	5.01228e-49
NUPR1	281.837	3.24718	0.216483	14.9997	7.37837e-51	9.36075e-49
PARP14	12026.6	1.12945	0.0753736	14.9847	9.24659e-51	1.16607e-48
NAV2	7936.3	1.17759	0.0786142	14.9794	1.00108e-50	1.25492e-48
GOLGA7B	194.651	4.24142	0.283755	14.9474	1.61834e-50	2.0167e-48
FGFR2	1770.99	-1.40384	0.0941407	-14.9121	2.74916e-50	3.40573e-48
ANO3	198.517	-4.98778	0.334867	-14.8948	3.56338e-50	4.3757e-48
TMEM47	4624.93	-1.48172	0.0994802	-14.8946	3.5737e-50	4.3757e-48
ABLIM3	10646.9	1.03649	0.0697198	14.8665	5.43693e-50	6.6186e-48
ANKRD28	6824.79	0.990687	0.0666753	14.8584	6.13832e-50	7.42948e-48
CLEC2B	1647.24	1.57641	0.106446	14.8095	1.27214e-49	1.53093e-47
HLA-A	103662	1.17322	0.0794894	14.7595	2.67397e-49	3.19965e-47
FOXQ1	343.066	3.4301	0.232747	14.7375	3.7025e-49	4.40535e-47
WARS1	6563.54	1.05927	0.0719839	14.7153	5.14037e-49	6.0818e-47
EPB41L4A-AS1	1228.77	1.51778	0.103188	14.7089	5.65391e-49	6.65203e-47
PITPNM1	3751.73	-1.17765	0.0800824	-14.7055	5.94292e-49	6.95321e-47
AL671883.2	737.86	2.61983	0.178204	14.7013	6.322e-49	7.35588e-47
PTX3	1001.36	1.74556	0.118881	14.6833	8.24706e-49	9.54302e-47
PMP22	5728.44	1.00978	0.0690382	14.6264	1.90684e-48	2.19443e-46
PGF	538.586	2.55269	0.174548	14.6246	1.95845e-48	2.24157e-46
SLFN5	4811.69	1.39019	0.0954174	14.5696	4.38402e-48	4.99067e-46
F3	8441.19	1.68962	0.116077	14.5561	5.34221e-48	6.04876e-46
FRMD4B	1886.76	-1.36324	0.0936824	-14.5517	5.69629e-48	6.41518e-46
AKNA	1957.08	1.27507	0.0876407	14.5488	5.94417e-48	6.65874e-46
SLC39A10	5056.99	-1.17081	0.080528	-14.5392	6.83625e-48	7.61754e-46
SEC14L1	11999.2	0.96055	0.0661839	14.5133	9.97315e-48	1.10545e-45
AKR1C3	1484.79	-1.60476	0.110691	-14.4977	1.25305e-47	1.38163e-45
CLDN1	6515.36	1.21388	0.0837395	14.4959	1.2855e-47	1.41004e-45
TMEM156	204.3	4.54567	0.313695	14.4907	1.38675e-47	1.51321e-45
UBASH3B	4272.04	1.08291	0.0748609	14.4656	1.99843e-47	2.16943e-45
DKK3	6583.34	0.97139	0.067206	14.4539	2.36806e-47	2.55751e-45
PLAT	252.008	4.03384	0.279355	14.4398	2.90688e-47	3.12342e-45
SULT1C2	338.847	3.1452	0.217935	14.4318	3.26545e-47	3.49088e-45
EDN2	638.979	-2.21153	0.153437	-14.4133	4.26552e-47	4.53696e-45
SAMD9	3207.94	1.32621	0.0922798	14.3716	7.79755e-47	8.25208e-45
RTL8C	4531.82	-1.21532	0.0845718	-14.3703	7.94546e-47	8.36657e-45
RSAD2	1032.68	5.45539	0.379721	14.3669	8.35359e-47	8.75257e-45
HSP90AA1	32731	-1.03659	0.0723466	-14.3281	1.46165e-46	1.52387e-44
SRSF2	8860.13	-1.02427	0.0715061	-14.3242	1.54573e-46	1.6036e-44
GALNT7	6597.67	-0.9671	0.0676725	-14.2909	2.49418e-46	2.57487e-44
SEMA3C	9022.8	0.945665	0.0663025	14.2629	3.72766e-46	3.82949e-44
CDK2AP2	3050.48	-1.36011	0.0957368	-14.2068	8.31185e-46	8.49746e-44
PDP1	4477.31	1.08586	0.0764855	14.1969	9.5759e-46	9.74244e-44
PPARG	1409.8	1.5795	0.111324	14.1883	1.08176e-45	1.09528e-43
IGSF3	6555.09	-1.0565	0.0745062	-14.18	1.21763e-45	1.22695e-43
NUAK1	4157.95	1.05691	0.0745548	14.1762	1.28555e-45	1.28922e-43
LGALS3BP	39348	0.969549	0.0684201	14.1705	1.39463e-45	1.39199e-43
IRF1	5074.31	1.23603	0.0872394	14.1682	1.4409e-45	1.43139e-43
PSMD1	9554.35	-1.15966	0.0818594	-14.1665	1.47712e-45	1.46048e-43
EPAS1	18313.6	0.867148	0.0612129	14.1661	1.48517e-45	1.46158e-43
ARHGEF37	451.845	2.39465	0.169201	14.1527	1.79769e-45	1.7609e-43
AKR1B1	104104	-1.07263	0.0760727	-14.1001	3.79401e-45	3.69916e-43
E2F7	7057.32	1.10974	0.0787258	14.0963	4.00402e-45	3.88593e-43
BX640514.2	872.124	1.76631	0.125693	14.0526	7.42152e-45	7.1696e-43
IRAK2	1497.33	1.46345	0.104301	14.031	1.00663e-44	9.68024e-43
GRB10	5579.32	1.01197	0.0722172	14.0128	1.30148e-44	1.24587e-42
SARS1	13914.5	0.957663	0.0683728	14.0065	1.42235e-44	1.35542e-42
LRRC59	12150.4	-1.03687	0.0743625	-13.9434	3.44902e-44	3.2719e-42
TTYH3	26141.4	-1.10229	0.0790704	-13.9406	3.59001e-44	3.39039e-42
DLGAP1-AS2	758.953	1.92616	0.138356	13.9217	4.67499e-44	4.39533e-42
MTHFD2	18351.5	1.13578	0.0819463	13.8601	1.10555e-43	1.0348e-41
NFKBIZ	8376.62	-0.986336	0.0712089	-13.8513	1.24917e-43	1.16405e-41
AARS1	29135	0.981721	0.070928	13.8411	1.43998e-43	1.33595e-41
HKDC1	6366.63	0.985936	0.0712971	13.8286	1.71409e-43	1.58328e-41
EIF2AK2	13415.1	1.07549	0.0778142	13.8212	1.89877e-43	1.74621e-41
NOG	251.908	3.64647	0.263916	13.8168	2.01888e-43	1.8486e-41
TMCO3	13490.9	-0.981445	0.0710856	-13.8065	2.32802e-43	2.12243e-41
IFI16	6813.62	1.06351	0.0771403	13.7867	3.06667e-43	2.78379e-41
EVA1A	2972.87	1.21413	0.0880872	13.7832	3.21506e-43	2.90474e-41
FAH	6101.41	0.996792	0.0723206	13.783	3.22748e-43	2.90474e-41
IL6	1382.52	2.13463	0.155053	13.7671	4.01951e-43	3.60217e-41
CNIH3	458.019	2.23658	0.162897	13.73	6.71197e-43	5.98958e-41
WSCD1	1118.78	1.51133	0.11026	13.707	9.22372e-43	8.19627e-41
ANLN	21252.1	-0.895118	0.0654043	-13.6859	1.23263e-42	1.09072e-40
C1S	1286.23	1.63471	0.119512	13.6782	1.36952e-42	1.20678e-40
LINC00973	1538.33	1.62141	0.118642	13.6665	1.61034e-42	1.41307e-40
VAV3	2050.26	-1.63855	0.119915	-13.6643	1.65889e-42	1.44963e-40
ZNF697	1860.51	1.39978	0.1025	13.6565	1.84701e-42	1.60736e-40
MSMO1	18857.8	-1.3565	0.0994705	-13.6372	2.40645e-42	2.08559e-40
HERC6	862.987	2.07005	0.15188	13.6296	2.6722e-42	2.30642e-40
UBA6-AS1	1704.79	1.37633	0.101059	13.6191	3.08516e-42	2.65198e-40
FHL2	18015.7	0.910484	0.0669236	13.6048	3.74796e-42	3.20862e-40
POP1	3262.18	-1.04211	0.0766784	-13.5907	4.54558e-42	3.8757e-40
ABCA1	13661.1	1.04677	0.0770396	13.5874	4.75468e-42	4.03764e-40
NCOA4	16346.4	-1.04411	0.0769626	-13.5664	6.33409e-42	5.35727e-40
BX571818.1	875.205	-1.68727	0.124546	-13.5474	8.21081e-42	6.91678e-40
SLC6A6	31667.1	-1.01537	0.0750933	-13.5215	1.16798e-41	9.79986e-40
PCNX4	4982.46	1.01572	0.0751537	13.5152	1.2721e-41	1.06311e-39
SMOX	5289.5	1.20711	0.0893314	13.5127	1.31642e-41	1.0958e-39
PALLD	14881	-0.907949	0.0673096	-13.4891	1.81208e-41	1.50246e-39
GALNT2	18480.9	-1.0051	0.074517	-13.4883	1.83396e-41	1.51464e-39
DAPK1	8262.34	-1.02889	0.0763783	-13.4709	2.32015e-41	1.90869e-39
NT5DC2	5534.72	-1.02996	0.0765623	-13.4526	2.97392e-41	2.437e-39
SSH1	6064.34	0.991907	0.0737809	13.4439	3.3415e-41	2.7276e-39
GBE1	4487.95	-1.04452	0.0777665	-13.4315	3.95542e-41	3.21626e-39
GCNT1	4215.74	-1.24551	0.092995	-13.3933	6.61592e-41	5.35889e-39
ETV4	305.699	3.82908	0.28619	13.3795	7.96892e-41	6.43009e-39
DNAJC22	4502.41	-1.20596	0.0902918	-13.3562	1.08936e-40	8.75642e-39
SHISA9	2496.62	1.48993	0.111615	13.3488	1.2043e-40	9.64357e-39
CEBPG	3822.97	1.24107	0.0930368	13.3396	1.36219e-40	1.08666e-38
BCAR3	3887.02	1.09663	0.0822661	13.3302	1.54422e-40	1.22721e-38
DUSP4	219.278	3.30741	0.2486	13.3041	2.19011e-40	1.73397e-38
AC004816.1	784.84	2.00562	0.150948	13.2868	2.75959e-40	2.17667e-38
GAS5	15480.3	1.36917	0.103061	13.285	2.82922e-40	2.22326e-38
DNMBP	3244.41	1.16755	0.0881344	13.2473	4.67483e-40	3.65992e-38
WLS	466.857	2.33155	0.176326	13.2229	6.4689e-40	5.04574e-38
JPH1	197.622	3.34872	0.254141	13.1766	1.19617e-39	9.29569e-38
SHC3	678.985	2.15045	0.163301	13.1686	1.33012e-39	1.02987e-37
TGFA	70274.7	0.762012	0.0579031	13.1601	1.48825e-39	1.14808e-37
HOGA1	848.327	-1.63467	0.124285	-13.1526	1.64374e-39	1.2634e-37
FRMD6	3830.11	1.18545	0.0902064	13.1415	1.90437e-39	1.4584e-37
MT1X	605.155	1.89281	0.144115	13.134	2.1035e-39	1.60506e-37
IL32	8928.48	-1.06915	0.0815002	-13.1183	2.58546e-39	1.9657e-37
RGS9	994.677	2.01664	0.154281	13.0713	4.80688e-39	3.64147e-37
SMAD9	898.289	-1.92498	0.147378	-13.0615	5.46493e-39	4.12514e-37
C15orf39	878.687	1.69921	0.130135	13.0573	5.77181e-39	4.34122e-37
ULBP1	369.508	3.11068	0.238349	13.0509	6.27625e-39	4.70384e-37
LMNB1	10244.1	-1.05772	0.0813373	-13.0041	1.15917e-38	8.65681e-37
LRRC41	8044.22	-1.0345	0.0796077	-12.995	1.30647e-38	9.72233e-37
SGSH	673.151	1.92915	0.148462	12.9942	1.31951e-38	9.78483e-37
MLLT11	3353.76	-1.11616	0.0859473	-12.9865	1.45936e-38	1.07839e-36
KIF12	2211.25	-1.40121	0.108063	-12.9667	1.89048e-38	1.39208e-36
SLC22A15	2347.19	1.36742	0.105465	12.9657	1.91531e-38	1.40545e-36
SLC20A1	10521.5	0.812556	0.0627157	12.9562	2.16748e-38	1.58497e-36
ARHGAP18	3743.7	1.10603	0.0853687	12.9559	2.17549e-38	1.58532e-36
APOL6	8045.31	1.02867	0.0794042	12.9549	2.20415e-38	1.60067e-36
MYL6	28085	-1.22111	0.0943567	-12.9414	2.62827e-38	1.90211e-36
ALDH18A1	14522.5	-0.901087	0.0696858	-12.9307	3.02023e-38	2.17829e-36
MYH10	6690.2	-1.15525	0.0894397	-12.9166	3.63016e-38	2.60926e-36
PRDX1	37518.9	-0.963548	0.074785	-12.8842	5.5213e-38	3.95505e-36
UGT1A6	8410.73	-1.10731	0.0859561	-12.8823	5.66558e-38	4.04465e-36
VEGFA	57387.4	0.962518	0.0747909	12.8694	6.68797e-38	4.7584e-36
AC002480.1	501.09	1.9216	0.149508	12.8528	8.29367e-38	5.88097e-36
PARP12	4023.21	1.16355	0.0905478	12.8501	8.5867e-38	6.04802e-36
TALDO1	13707.3	-1.0081	0.0784496	-12.8503	8.56922e-38	6.04802e-36
ACTB	189358	-1.01912	0.0793509	-12.8432	9.39436e-38	6.59484e-36
LINC02593	1775.6	-1.28166	0.100038	-12.8118	1.4091e-37	9.85899e-36
MATN2	1662.24	-1.35766	0.105992	-12.8091	1.45844e-37	1.01705e-35
EIF4E2	6383.27	-0.958774	0.0748776	-12.8045	1.54626e-37	1.07473e-35
STMN3	1803.95	1.31153	0.102436	12.8034	1.56866e-37	1.08671e-35
CADM1	6701.74	-0.863734	0.0674839	-12.7991	1.65861e-37	1.14526e-35
HLA-C	19084.4	1.31213	0.10258	12.7913	1.83356e-37	1.26192e-35
ZFAS1	3439.02	1.47722	0.116014	12.7331	3.87149e-37	2.65582e-35
MVK	1804.59	-1.48696	0.116792	-12.7317	3.94e-37	2.69404e-35
GBP4	656.082	2.01612	0.158535	12.7172	4.74733e-37	3.23556e-35
LYST	2719.08	1.32846	0.104519	12.7102	5.19074e-37	3.52635e-35
HAVCR1	15483.2	-0.913806	0.0719251	-12.705	5.54895e-37	3.75758e-35
TMEM268	1051.02	1.50801	0.118735	12.7006	5.86806e-37	3.96094e-35
DHX9	10976.7	-0.887081	0.0699756	-12.677	7.93123e-37	5.33648e-35
TGM2	41671.5	1.00945	0.0797276	12.6613	9.68909e-37	6.49848e-35
PMAIP1	4826.69	1.21867	0.0963146	12.653	1.07694e-36	7.20013e-35
MOB3A	8341.35	0.895867	0.0708398	12.6464	1.17148e-36	7.80738e-35
IFITM1	1938.73	5.85188	0.463001	12.639	1.28638e-36	8.5461e-35
HSH2D	131.593	5.22582	0.413548	12.6365	1.32789e-36	8.79411e-35
VCAN	53525.3	-1.11178	0.0881669	-12.6099	1.86116e-36	1.22872e-34
TPST1	3141.52	-1.02182	0.0812199	-12.5809	2.68781e-36	1.76892e-34
GYS1	2551.43	-1.1197	0.0890234	-12.5776	2.80335e-36	1.83921e-34
GTPBP2	7133.67	0.943688	0.0751539	12.5567	3.65052e-36	2.38758e-34
FRMD3	478.397	2.13903	0.170429	12.5509	3.93255e-36	2.56407e-34
IMPAD1	18215.2	-0.838708	0.0671227	-12.4952	7.93457e-36	5.15747e-34
HEXB	8830.54	0.80333	0.0643117	12.4912	8.33839e-36	5.40328e-34
SEMA5B	4761.95	-1.24699	0.0999244	-12.4793	9.67756e-36	6.2327e-34
SPRY4	127.607	4.78802	0.383675	12.4794	9.67488e-36	6.2327e-34
SERPINE2	5441.14	0.911338	0.0730535	12.4749	1.02284e-35	6.56738e-34
SEMA3F	2757.26	1.20943	0.0970042	12.4679	1.11788e-35	7.1558e-34
AP005233.2	1409.84	1.28362	0.102994	12.4631	1.18664e-35	7.5729e-34
H3P6	1136.25	-1.47657	0.11848	-12.4626	1.19436e-35	7.59917e-34
TK2	1212.86	1.29111	0.103607	12.4616	1.20847e-35	7.66576e-34
HSP90AB1	73058.2	-0.88256	0.0708248	-12.4612	1.21576e-35	7.68887e-34
TUBE1	1293.67	1.40141	0.112477	12.4595	1.24197e-35	7.83109e-34
KCNH1	199.694	3.62167	0.290874	12.451	1.38132e-35	8.68373e-34
PTK7	347.438	2.33576	0.187609	12.4501	1.3962e-35	8.75116e-34
AC010186.3	495.046	2.01538	0.161892	12.4489	1.41818e-35	8.86257e-34
SLC15A4	5172.97	0.979864	0.0787327	12.4454	1.48053e-35	9.22484e-34
PIK3AP1	212.395	2.9597	0.237958	12.4379	1.62685e-35	1.01066e-33
FADS2	24484.6	-1.11758	0.0899264	-12.4277	1.84794e-35	1.14463e-33
GBP2	879.906	-1.52938	0.123092	-12.4246	1.9213e-35	1.18659e-33
SRRT	4808.82	-1.00405	0.0808247	-12.4226	1.97127e-35	1.21389e-33
LINC02693	3078.89	1.14674	0.0923129	12.4223	1.97827e-35	1.21465e-33
TMEM98	358.251	2.44364	0.197001	12.4042	2.47981e-35	1.51816e-33
PAG1	4361.41	1.24832	0.100729	12.3928	2.8581e-35	1.74468e-33
EPG5	4759.55	1.09673	0.0887968	12.3511	4.80756e-35	2.92622e-33
PARP6	2925.01	1.20887	0.098055	12.3284	6.36674e-35	3.86408e-33
MLEC	33137.7	-1.02384	0.0831191	-12.3178	7.26869e-35	4.39881e-33
CREBRF	1343.09	1.26507	0.103239	12.2539	1.60144e-34	9.66369e-33
ABTB2	1863.02	1.2086	0.0986711	12.2487	1.70609e-34	1.02658e-32
SLC43A3	7548.94	0.809378	0.0661166	12.2417	1.8614e-34	1.11684e-32
HSPA9	25688.4	0.987646	0.0808585	12.2145	2.60098e-34	1.55615e-32
WNT7B	1317.07	1.28277	0.105036	12.2127	2.65939e-34	1.5866e-32
MYC	8047.46	0.902761	0.0741547	12.174	4.27499e-34	2.54326e-32
GBP3	7081.02	0.97962	0.0806081	12.1529	5.53809e-34	3.28541e-32
NPTXR	1413.41	1.46494	0.120588	12.1483	5.85815e-34	3.46552e-32
ENAH	13478.7	-0.852687	0.0702061	-12.1455	6.06211e-34	3.57613e-32
ADM2	1642.25	1.17061	0.0964197	12.1408	6.41884e-34	3.776e-32
YARS1	16347.3	0.919046	0.075935	12.1031	1.01749e-33	5.96892e-32
GJB2	2567.03	1.11493	0.0921654	12.097	1.09481e-33	6.40463e-32
CLIP4	5629.43	0.847703	0.070079	12.0964	1.10344e-33	6.43726e-32
LSR	1646.85	1.13864	0.094269	12.0786	1.37064e-33	7.97394e-32
RASL11A	291.051	-2.41724	0.200174	-12.0757	1.41929e-33	8.23421e-32
ACTG1	181510	-1.08414	0.0897943	-12.0736	1.45571e-33	8.42233e-32
CEBPD	7430.39	-0.91762	0.0765043	-11.9944	3.80374e-33	2.19471e-31
TNFRSF19	2497.26	-1.25682	0.104786	-11.9941	3.81473e-33	2.19504e-31
AC004585.1	173.577	3.41504	0.285007	11.9823	4.40076e-33	2.52534e-31
ELOVL5	12259.5	-0.792888	0.0662325	-11.9713	5.02414e-33	2.87523e-31
H2AZ2	13583.1	-0.884184	0.0741121	-11.9304	8.22125e-33	4.69213e-31
ADIRF-AS1	1299.94	1.38189	0.115866	11.9266	8.60106e-33	4.89563e-31
LGALS3	3650.63	0.978363	0.0821716	11.9063	1.09682e-32	6.22616e-31
AREG	475.458	2.19036	0.184002	11.904	1.12748e-32	6.38298e-31
DHCR24	34901	-0.981088	0.0824923	-11.8931	1.28555e-32	7.25839e-31
KCNJ16	2637.17	-1.52198	0.127989	-11.8914	1.3115e-32	7.38506e-31
SPX	253.768	3.03374	0.255224	11.8866	1.39016e-32	7.80716e-31
TSPAN13	5124.19	-1.05064	0.0884279	-11.8813	1.48077e-32	8.29386e-31
PLEKHA4	561.421	1.61991	0.136364	11.8793	1.51644e-32	8.47116e-31
FBN1	1179.46	1.53923	0.129588	11.8779	1.54246e-32	8.59372e-31
CKAP4	28638.6	-0.967414	0.0814919	-11.8713	1.66887e-32	9.24903e-31
CALM1	13686.8	-0.845119	0.0711894	-11.8714	1.66602e-32	9.24903e-31
NR1D2	2238.46	1.24385	0.104868	11.8611	1.88404e-32	1.04141e-30
SHB	2484.89	1.05463	0.0890869	11.8382	2.47602e-32	1.36505e-30
KLF10	7900.36	0.873887	0.0738627	11.8312	2.69155e-32	1.48e-30
ITPKA	536.162	1.763	0.149167	11.819	3.11441e-32	1.70806e-30
KPNA2	17537.9	-1.08278	0.0917381	-11.8029	3.769e-32	2.06169e-30
MBP	3250.53	0.984945	0.08355	11.7887	4.46372e-32	2.43539e-30
ANKRD1	3413.68	2.92818	0.248837	11.7675	5.7421e-32	3.12477e-30
SLC9A3R1	6200.68	-0.827851	0.0703561	-11.7666	5.80242e-32	3.14946e-30
GALNT1	8261.17	-0.837633	0.071306	-11.747	7.31569e-32	3.95545e-30
CALM3	17980	-0.863937	0.0735459	-11.7469	7.32491e-32	3.95545e-30
SOGA1	8544.25	-0.756003	0.0643735	-11.744	7.58162e-32	4.0836e-30
PAPSS2	10442.9	-0.974419	0.0829795	-11.7429	7.68167e-32	4.12694e-30
DHRS2	940.984	6.3103	0.537604	11.7378	8.15719e-32	4.37126e-30
UAP1L1	2054.31	1.21807	0.103796	11.7352	8.4108e-32	4.49572e-30
GNPDA1	4458.07	0.991279	0.0844934	11.732	8.73454e-32	4.65695e-30
CPE	7944.33	1.07702	0.0920649	11.6985	1.29761e-31	6.90094e-30
ANK2	1024.63	1.32991	0.113697	11.697	1.32052e-31	7.0051e-30
NT5C3A	2324.73	1.08249	0.0925689	11.6938	1.37046e-31	7.25171e-30
JUND	4545.5	-0.980157	0.0838665	-11.6871	1.4836e-31	7.83074e-30
FLNC	48114.1	-0.769532	0.0658478	-11.6865	1.4937e-31	7.86431e-30
EPN2	792.524	1.59326	0.136427	11.6785	1.64191e-31	8.62309e-30
TMEM140	1016.84	1.48334	0.127202	11.6614	2.00804e-31	1.05197e-29
FUNDC2	2655.48	-0.997622	0.0856158	-11.6523	2.23327e-31	1.16706e-29
VCP	16947.2	-1.05414	0.0904813	-11.6504	2.28457e-31	1.19092e-29
NFIL3	7484.74	0.926608	0.0796198	11.6379	2.64414e-31	1.37495e-29
LSS	792.39	-1.56345	0.134364	-11.6359	2.70764e-31	1.40451e-29
PALM2AKAP2	17018.7	0.958755	0.0824934	11.6222	3.17805e-31	1.64446e-29
NRXN3	1087.06	-1.33958	0.115381	-11.61	3.66471e-31	1.89164e-29
GSN	3160.56	-1.18725	0.102377	-11.5969	4.27419e-31	2.20084e-29
TRIB2	202.201	3.21869	0.277819	11.5856	4.87755e-31	2.5054e-29
GREB1	121.616	4.76658	0.411673	11.5785	5.2938e-31	2.71259e-29
CCN3	121.191	6.12364	0.528889	11.5783	5.30907e-31	2.71381e-29
RRAGC	1538.22	1.16596	0.101164	11.5255	9.80925e-31	5.00201e-29
FAM20B	4801.05	-1.00702	0.0874769	-11.5118	1.15031e-30	5.85157e-29
ACO1	5579.76	-0.803333	0.0698029	-11.5086	1.19398e-30	6.05908e-29
CCNF	3513.55	-1.02579	0.0892012	-11.4997	1.32404e-30	6.70293e-29
DNAJB1	6456.03	-0.884798	0.0770789	-11.4791	1.67968e-30	8.48298e-29
ZNF699	1481.91	1.12886	0.098347	11.4783	1.69549e-30	8.54236e-29
MAPKAP1	6843.91	-0.949364	0.0828636	-11.457	2.17018e-30	1.09079e-28
GPRC5A	2294.42	1.17424	0.102503	11.4557	2.20203e-30	1.10416e-28
LINC02376	453.4	2.09627	0.183389	11.4307	2.93675e-30	1.46907e-28
USB1	4075.95	-0.938445	0.082212	-11.4149	3.52168e-30	1.7575e-28
ERRFI1	108375	0.726598	0.0636656	11.4127	3.61251e-30	1.79857e-28
ITGAV	17817.2	-0.895469	0.0784799	-11.4102	3.72026e-30	1.84785e-28
LRRN4	7405.28	-0.899902	0.0791399	-11.371	5.82965e-30	2.88877e-28
SND1	25863.3	-0.856096	0.0753261	-11.3652	6.23219e-30	3.08098e-28
PGBD5	1157.22	-1.18273	0.10408	-11.3636	6.34559e-30	3.1297e-28
FILIP1L	592.995	-1.9602	0.172739	-11.3478	7.60956e-30	3.74433e-28
TSPAN14	6120.04	-0.790503	0.0696941	-11.3425	8.08347e-30	3.96825e-28
BCL3	2036.61	-1.08433	0.0956238	-11.3395	8.35768e-30	4.09332e-28
TRA2B	8805.28	-0.774548	0.0684544	-11.3148	1.10856e-29	5.41675e-28
IDH3G	2900.5	-0.984444	0.0871401	-11.2972	1.35397e-29	6.60058e-28
SEMA3A	1207.23	1.27063	0.112542	11.2903	1.46549e-29	7.12777e-28
PTGFRN	19819.3	-0.94468	0.0837065	-11.2856	1.54547e-29	7.49945e-28
CLIC4	32197.1	-0.668141	0.0592098	-11.2843	1.56891e-29	7.5957e-28
ARHGAP22	1380.73	1.18632	0.105176	11.2793	1.65976e-29	8.01708e-28
CSGALNACT2	3343.34	1.03347	0.0916443	11.2769	1.706e-29	8.22161e-28
SLC48A1	717.208	1.6433	0.145733	11.2761	1.72236e-29	8.28151e-28
BCAT1	12105.9	0.765757	0.0679247	11.2736	1.77117e-29	8.49679e-28
KANK2	5284.03	-0.934038	0.0828747	-11.2705	1.83556e-29	8.78565e-28
GLIPR1	3171.46	-1.11818	0.0993081	-11.2597	2.07479e-29	9.9082e-28
ACLY	19274.8	-0.722374	0.0642106	-11.2501	2.31375e-29	1.10243e-27
BRI3	11824.9	0.86158	0.0766066	11.2468	2.40114e-29	1.14149e-27
FAM107B	15766.9	0.862407	0.0767257	11.2401	2.59007e-29	1.22853e-27
IRF2BP2	13943.9	0.75836	0.0675701	11.2233	3.13337e-29	1.47957e-27
RPS6KA5	1925.99	1.01308	0.0902654	11.2233	3.13246e-29	1.47957e-27
CAVIN1	22311.1	-0.992343	0.0888607	-11.1674	5.88823e-29	2.77419e-27
CTSD	35305.4	0.789372	0.070754	11.1566	6.65097e-29	3.12655e-27
DIRAS2	1466	-1.23619	0.110879	-11.149	7.24101e-29	3.39634e-27
AC005077.4	178.717	3.40981	0.305857	11.1484	7.29325e-29	3.41324e-27
RHEBL1	396.361	2.07128	0.185854	11.1447	7.60203e-29	3.54986e-27
GXYLT2	1416.77	-1.54468	0.138659	-11.1401	8.00366e-29	3.72914e-27
STK10	3194.04	0.971133	0.0871785	11.1396	8.04773e-29	3.74139e-27
PTGS1	464.338	2.17651	0.195439	11.1365	8.33158e-29	3.86482e-27
PXDN	1716.08	-1.22587	0.110169	-11.1272	9.25166e-29	4.2822e-27
ZMAT3	3360.16	-1.27885	0.115024	-11.1181	1.02482e-28	4.73303e-27
UGGT1	10790.3	-0.839719	0.0755369	-11.1167	1.04083e-28	4.79649e-27
NPR3	270.634	2.20282	0.198223	11.1129	1.08612e-28	4.99428e-27
SRGN	614.751	1.84992	0.166692	11.0978	1.28517e-28	5.89665e-27
ITGA2	1594.9	1.27293	0.114799	11.0883	1.4301e-28	6.54737e-27
ABCD3	4736.76	-0.813005	0.0734223	-11.073	1.69633e-28	7.7494e-27
POU3F3	319.203	2.34044	0.211513	11.0652	1.84997e-28	8.43299e-27
TUBA1B	142668	-0.867031	0.078467	-11.0496	2.20103e-28	1.00116e-26
MAP7D2	3627.7	-1.22438	0.110914	-11.0391	2.47628e-28	1.12393e-26
NETO2	7481.75	-0.919425	0.0834676	-11.0154	3.22261e-28	1.45953e-26
CDON	2063.57	1.12115	0.101863	11.0065	3.55707e-28	1.60755e-26
ACTR1A	9492.01	-0.812633	0.0738703	-11.0008	3.78707e-28	1.70783e-26
SHH	275.639	2.1621	0.196577	10.9988	3.87416e-28	1.74337e-26
SRSF3	12476.1	-0.853995	0.0777039	-10.9904	4.25184e-28	1.90925e-26
SAA2	1979.2	-1.31292	0.119533	-10.9837	4.57702e-28	2.05089e-26
FDPS	12425.6	-0.833639	0.0760986	-10.9547	6.30643e-28	2.81982e-26
NCR3LG1	723.538	1.62273	0.148154	10.953	6.42889e-28	2.86848e-26
CDKN2C	5651.15	-1.0262	0.0936995	-10.9521	6.49451e-28	2.89164e-26
SPRED2	2263.21	0.987453	0.0903597	10.928	8.4671e-28	3.76196e-26
ADAMTS12	324.527	2.13274	0.19517	10.9276	8.50669e-28	3.7716e-26
MRAS	5865.58	-0.803363	0.0735749	-10.919	9.35429e-28	4.13869e-26
LAMB1	42997.2	0.81815	0.0749452	10.9166	9.59781e-28	4.23752e-26
RAP1GAP2	601.328	1.90706	0.174789	10.9106	1.02533e-27	4.51747e-26
PTOV1	4693.51	-1.05731	0.0969647	-10.9041	1.10176e-27	4.84406e-26
FMNL1	3135.96	0.975536	0.0894699	10.9035	1.10898e-27	4.86565e-26
CYP1B1	5227.19	-0.922046	0.0845703	-10.9027	1.1187e-27	4.89808e-26
C15orf48	3093.17	0.993211	0.0911075	10.9015	1.13331e-27	4.95178e-26
AKAP12	6835.99	1.0357	0.0950456	10.8969	1.19239e-27	5.19912e-26
PHC2	10214.9	0.939969	0.0862959	10.8924	1.25295e-27	5.4519e-26
DAAM2	448.22	1.97844	0.181731	10.8866	1.33512e-27	5.79745e-26
SLC16A6	288.769	2.53232	0.23287	10.8744	1.52614e-27	6.61329e-26
SLC37A3	3157.76	0.995476	0.0917568	10.8491	2.0147e-27	8.71245e-26
H2AX	6242.2	-0.919389	0.0847983	-10.8421	2.17516e-27	9.38705e-26
CNDP2	25308.1	-0.7093	0.0655563	-10.8197	2.77656e-27	1.19579e-25
DDX60L	2050.65	1.04656	0.0967992	10.8116	3.03205e-27	1.30316e-25
SYNC	702.529	1.34783	0.124866	10.7942	3.66579e-27	1.57233e-25
TKT	29373.7	-0.732432	0.0678802	-10.7901	3.83467e-27	1.64143e-25
CHST1	361.254	2.75935	0.255747	10.7894	3.86467e-27	1.65091e-25
SLC29A4	2284.61	-1.06687	0.0990321	-10.773	4.61642e-27	1.96805e-25
SERPINE1	247972	0.640064	0.0594537	10.7658	4.99483e-27	2.12507e-25
DHX58	1152.21	1.26677	0.118031	10.7325	7.16489e-27	3.04219e-25
PCYT2	2571.45	-1.12376	0.104828	-10.72	8.19755e-27	3.47365e-25
NACC2	6160.24	-0.910484	0.0849488	-10.718	8.37691e-27	3.54253e-25
ACAT2	5316.87	-0.872574	0.0814525	-10.7127	8.87571e-27	3.74594e-25
TP53INP1	1834.34	-1.27728	0.119283	-10.708	9.33969e-27	3.93388e-25
SAMD9L	2796.89	1.37717	0.128652	10.7046	9.68973e-27	4.07317e-25
MAP2K6	299.363	-2.2505	0.210307	-10.701	1.0064e-26	4.22208e-25
STAMBPL1	1245.29	1.25635	0.117516	10.6909	1.12333e-26	4.70324e-25
DPYSL4	1243.26	-1.09764	0.102736	-10.6841	1.20873e-26	5.05077e-25
SNX33	4081.72	0.772834	0.0725019	10.6595	1.57461e-26	6.5666e-25
FLCN	1687.94	1.09352	0.10266	10.6519	1.70774e-26	7.10771e-25
EPDR1	8886.57	-0.783809	0.0737333	-10.6303	2.15355e-26	8.94551e-25
GSTP1	15080.2	-0.896211	0.0844158	-10.6166	2.49416e-26	1.034e-24
P2RX7	222.476	2.83271	0.266835	10.6159	2.51267e-26	1.03962e-24
PER3	1334.39	1.26435	0.119214	10.6057	2.80384e-26	1.15556e-24
BIRC3	15934.3	-0.85067	0.0802085	-10.6057	2.80261e-26	1.15556e-24
LINC00662	1772.58	1.01028	0.0952792	10.6034	2.87395e-26	1.18214e-24
LINC02532	3084.07	-1.24725	0.117636	-10.6026	2.8991e-26	1.19016e-24
IDH1	10375.4	-0.71314	0.0674686	-10.5699	4.10719e-26	1.68283e-24
CXADR	297.036	1.98766	0.188228	10.5599	4.57187e-26	1.86958e-24
IL7R	906.274	1.51844	0.14381	10.5586	4.63364e-26	1.89117e-24
GTF2IP4	974.64	-1.39223	0.131882	-10.5567	4.73098e-26	1.92717e-24
ADGRF4	235.749	2.5373	0.24045	10.5523	4.95709e-26	2.01537e-24
AC005906.3	135.326	3.50265	0.331981	10.5508	5.03914e-26	2.04478e-24
LARP6	2468.44	1.03118	0.0978649	10.5368	5.84448e-26	2.36701e-24
STX3	2601.36	0.918225	0.0871697	10.5338	6.03707e-26	2.44032e-24
PGAM1	30408.7	-0.9568	0.0908943	-10.5265	6.52058e-26	2.63072e-24
PSMB2	12939.1	-0.755027	0.0718596	-10.507	8.02213e-26	3.23032e-24
ZFPM2-AS1	1300.65	1.21816	0.116045	10.4974	8.88242e-26	3.56992e-24
XPOT	17869.2	0.690414	0.0657746	10.4967	8.94778e-26	3.58934e-24
MYO5B	549.122	1.54927	0.147784	10.4834	1.0302e-25	4.12473e-24
MYO1D	613.257	1.51237	0.144277	10.4824	1.04054e-25	4.1582e-24
BCL2L1	16707.4	0.737364	0.0703724	10.478	1.0899e-25	4.34721e-24
LIMD1	2449.42	0.862198	0.0823704	10.4673	1.2204e-25	4.85855e-24
MCFD2	14786.3	0.645027	0.0616641	10.4603	1.314e-25	5.22131e-24
SLCO2A1	180.848	2.8254	0.270195	10.4569	1.36269e-25	5.40456e-24
BTC	152.157	2.92682	0.279946	10.4549	1.39115e-25	5.50706e-24
CCRL2	120.61	3.56586	0.341136	10.4529	1.42148e-25	5.61657e-24
PRKDC	44556.1	-0.625877	0.0599906	-10.4329	1.75415e-25	6.91807e-24
CPNE1	8627.95	-0.722832	0.0692896	-10.432	1.77053e-25	6.96959e-24
SMAD3	17147.5	0.70217	0.0673321	10.4285	1.83847e-25	7.22354e-24
B4GALT5	9948.05	-0.767661	0.0737097	-10.4147	2.12569e-25	8.33651e-24
FAM210A	1560.88	0.966507	0.0928489	10.4095	2.24481e-25	8.7873e-24
DDX23	5644.89	-0.830627	0.0798098	-10.4076	2.28934e-25	8.94501e-24
C1QL4	1111.84	-1.56467	0.150411	-10.4026	2.41144e-25	9.40462e-24
JCAD	21976.8	0.688355	0.0662072	10.397	2.55929e-25	9.96278e-24
NOTCH2	29137.3	0.691361	0.0665397	10.3902	2.74755e-25	1.06563e-23
ANP32E	7170.77	-0.722904	0.0695748	-10.3903	2.74416e-25	1.06563e-23
TBC1D8	2666.4	0.875627	0.0843037	10.3866	2.85408e-25	1.10491e-23
ARF1	26237	-0.683786	0.0658913	-10.3775	3.13907e-25	1.21301e-23
DCAF6	8134.48	-0.847636	0.0817891	-10.3637	3.62769e-25	1.39925e-23
SH2B3	6160.11	0.750531	0.0724377	10.3611	3.72832e-25	1.43544e-23
LACC1	685.568	1.45152	0.140098	10.3607	3.74139e-25	1.43784e-23
EPHA2	20786.4	0.831022	0.0802174	10.3596	3.78447e-25	1.45175e-23
MPC2	6531.21	-0.763022	0.0737345	-10.3482	4.26305e-25	1.63236e-23
PLIN3	12536.3	-0.905659	0.0875862	-10.3402	4.63547e-25	1.77174e-23
AC002480.2	223.75	2.48954	0.241297	10.3173	5.88298e-25	2.24448e-23
PARP10	4101.45	0.908439	0.0880888	10.3128	6.16993e-25	2.34971e-23
PLK1	9891.78	-0.747688	0.0725302	-10.3086	6.44062e-25	2.44836e-23
AC009549.1	601.877	1.66038	0.161107	10.3061	6.61566e-25	2.51038e-23
NCOA7	1424.36	1.06544	0.103521	10.2921	7.65279e-25	2.8987e-23
MAP3K21	4788.54	-0.964472	0.0938577	-10.2759	9.05017e-25	3.42184e-23
CCDC183-AS1	1196.89	-1.22216	0.119042	-10.2667	9.95627e-25	3.75769e-23
TM4SF19	150.961	2.67712	0.261067	10.2545	1.12939e-24	4.2549e-23
WNT5B	182.398	2.45826	0.239843	10.2495	1.19006e-24	4.47548e-23
ITPR3	18180.3	0.635787	0.0621888	10.2235	1.55613e-24	5.84173e-23
PKD1	9579.77	0.766471	0.0750296	10.2156	1.68863e-24	6.32786e-23
P2RY6	1262.22	-1.24541	0.122045	-10.2045	1.89309e-24	7.08142e-23
RRAGD	122.833	3.82155	0.375157	10.1865	2.27731e-24	8.50356e-23
TRIM21	1117.9	1.16371	0.114243	10.1862	2.28513e-24	8.51766e-23
CA2	3609.09	-0.783143	0.0768973	-10.1843	2.3309e-24	8.67292e-23
CFAP97	1765.25	1.19246	0.11712	10.1815	2.39773e-24	8.90587e-23
ASS1	1867.58	0.98464	0.0967421	10.178	2.48656e-24	9.21955e-23
PNMA2	627.836	1.47017	0.1446	10.1672	2.77887e-24	1.02852e-22
NXPE3	4699.08	-0.711551	0.0700425	-10.1589	3.02607e-24	1.11805e-22
TFPI2	10222.8	0.688843	0.0678342	10.1548	3.15483e-24	1.16359e-22
MORF4L2	23335.6	-0.667736	0.0657633	-10.1536	3.19274e-24	1.17551e-22
CLEC2D	557.996	1.93743	0.190992	10.1441	3.52139e-24	1.29425e-22
MKNK2	14422.6	0.853865	0.0842162	10.139	3.71016e-24	1.36125e-22
DPY19L1	4299.23	-0.828666	0.0817357	-10.1384	3.73315e-24	1.36517e-22
MAP3K9	2342.85	0.858464	0.084675	10.1383	3.7338e-24	1.36517e-22
PTPRH	350.756	1.89296	0.186759	10.1359	3.83018e-24	1.39798e-22
COL13A1	188.375	2.45493	0.242223	10.135	3.8643e-24	1.40799e-22
AC021218.1	204.476	2.30675	0.227675	10.1317	3.99436e-24	1.45158e-22
BTG1	10212.3	0.711095	0.0701854	10.1317	3.99772e-24	1.45158e-22
TSPAN18	153.564	2.86743	0.283028	10.1313	4.0142e-24	1.45506e-22
SMIM3	9552.65	0.740662	0.0731081	10.1311	4.02296e-24	1.45573e-22
CARHSP1	6517.72	-0.924248	0.0912375	-10.1301	4.06101e-24	1.46698e-22
SREBF2	19252.1	-0.709623	0.0700959	-10.1236	4.34181e-24	1.56573e-22
GPC1	7920.92	-0.890583	0.0879962	-10.1207	4.47223e-24	1.61e-22
CBS	719.612	1.50163	0.148429	10.1168	4.6519e-24	1.67183e-22
ZC3H12A	2040.51	-0.890296	0.0880924	-10.1064	5.17573e-24	1.85692e-22
FIBCD1	651.377	1.36686	0.135285	10.1036	5.32508e-24	1.90725e-22
ZNF618	3954.79	-0.810971	0.0803623	-10.0914	6.02848e-24	2.15552e-22
HSD17B7	1133.81	-1.17588	0.116673	-10.0784	6.88323e-24	2.45696e-22
WDFY1	8425.43	0.71098	0.0705469	10.0781	6.90362e-24	2.46007e-22
PTGS2	245.359	2.13674	0.212057	10.0762	7.03786e-24	2.50367e-22
AXL	26550.8	0.663107	0.0658448	10.0708	7.43942e-24	2.64206e-22
TRABD2B	1350	-1.0628	0.105559	-10.0683	7.62877e-24	2.70475e-22
TFRC	7042.02	-0.779006	0.0774542	-10.0576	8.50182e-24	3.00922e-22
FAM43A	132.76	3.40304	0.338433	10.0553	8.70719e-24	3.07673e-22
MARS1	13368.3	0.865575	0.0860855	10.0548	8.74664e-24	3.0855e-22
PEX5L	1233.96	1.44103	0.143396	10.0493	9.2528e-24	3.25859e-22
LINC02454	91.4389	4.54241	0.452138	10.0465	9.51907e-24	3.34677e-22
MAN1A1	3884.6	-0.905364	0.090162	-10.0415	1.00115e-23	3.51403e-22
HSPE1	1763.58	-0.986007	0.0984538	-10.0149	1.3106e-23	4.59256e-22
ACSL5	407.126	1.57369	0.157278	10.0057	1.43803e-23	5.0307e-22
CD82	6292.3	1.22846	0.122809	10.003	1.47824e-23	5.16282e-22
ATP8B1	1861.01	0.961331	0.0961991	9.99313	1.63333e-23	5.69503e-22
ABCB1	3508.82	-0.764975	0.0766116	-9.98511	1.77106e-23	6.16504e-22
DNAJB4	1909.24	-0.995718	0.0997273	-9.9844	1.78379e-23	6.1991e-22
DIAPH1	13124.5	-0.628237	0.0629703	-9.97671	1.92754e-23	6.68764e-22
HSPG2	40577.8	-0.617562	0.0619025	-9.97636	1.93432e-23	6.70013e-22
GNAI2	28479.6	-0.7215	0.0724343	-9.96075	2.26343e-23	7.82722e-22
TRAPPC1	2836.84	-0.833882	0.0837744	-9.9539	2.42487e-23	8.37175e-22
SH3RF1	3048.34	0.834019	0.0838254	9.94948	2.53509e-23	8.73798e-22
ARL4C	36548	0.657209	0.066071	9.94701	2.59874e-23	8.94272e-22
CPS1	2207.37	-1.01737	0.102439	-9.93147	3.03737e-23	1.04351e-21
LCN2	591.182	1.81487	0.182774	9.92958	3.09544e-23	1.06172e-21
MPZL1	14368.5	-0.6687	0.0674781	-9.90989	3.77068e-23	1.29123e-21
HAS3	1765.98	1.00022	0.100977	9.90546	3.94155e-23	1.34755e-21
TRIML2	94.6423	5.60797	0.56621	9.90441	3.98311e-23	1.35955e-21
AL079338.1	776.557	-1.2928	0.130631	-9.89665	4.30472e-23	1.46695e-21
TAOK2	5549.57	-0.735631	0.0743327	-9.89645	4.31293e-23	1.46737e-21
KRT7	159.523	2.95112	0.298277	9.89388	4.42531e-23	1.50318e-21
ALDH2	4192.15	-0.882778	0.089307	-9.88475	4.84809e-23	1.64413e-21
IDH2	9468.84	-0.736319	0.0745234	-9.88038	5.06408e-23	1.71462e-21
ADCK2	3903.2	0.761255	0.0770779	9.87644	5.26732e-23	1.78057e-21
PTPRR	364.837	1.83969	0.186276	9.87613	5.28355e-23	1.7832e-21
TNFAIP8L1	3019.1	-0.949657	0.0963359	-9.85777	6.34437e-23	2.1378e-21
MRFAP1	19037	-0.644813	0.0654189	-9.85668	6.41375e-23	2.15772e-21
DAZAP2	8268.83	-0.655869	0.0665465	-9.85581	6.46956e-23	2.17303e-21
DMBX1	234.985	2.29516	0.233086	9.84688	7.07071e-23	2.37117e-21
TIMP1	9758.88	0.724409	0.0736169	9.84025	7.55241e-23	2.52868e-21
PTPRD	4207.37	-0.826437	0.0841061	-9.82613	8.68963e-23	2.90482e-21
APOL2	25588.1	-0.686206	0.0698752	-9.82045	9.19359e-23	3.06842e-21
SUN2	20112.9	-0.908346	0.0925272	-9.81706	9.50736e-23	3.16812e-21
LINC00467	1123.96	1.09027	0.111187	9.80574	1.06366e-22	3.53881e-21
SQOR	2831.86	0.805837	0.0822177	9.80125	1.11196e-22	3.69368e-21
SMIM29	875.134	1.35915	0.138792	9.79275	1.20955e-22	4.00522e-21
DLG4	699.168	1.37401	0.140307	9.79289	1.20787e-22	4.00522e-21
NDST1	35690.6	0.66995	0.0684787	9.78333	1.32772e-22	4.38961e-21
F2R	2135.27	1.03737	0.106051	9.78181	1.34773e-22	4.44879e-21
INSYN2B	260.95	2.09952	0.214652	9.78102	1.35832e-22	4.47672e-21
S1PR1	263.732	-2.66379	0.272594	-9.77201	1.4848e-22	4.88593e-21
VLDLR-AS1	230.477	2.1679	0.22193	9.76841	1.53844e-22	5.05452e-21
SFPQ	13655.7	-0.744964	0.0763555	-9.75653	1.72976e-22	5.67427e-21
DOCK9	2312.17	0.906558	0.0930296	9.74484	1.94086e-22	6.35686e-21
TTC9	270.537	2.25622	0.231603	9.74175	2.00081e-22	6.54303e-21
NPEPPS	7935.79	-0.670898	0.0688724	-9.74117	2.01214e-22	6.56988e-21
ADD3	8131.07	-0.689316	0.0707827	-9.73848	2.0662e-22	6.73594e-21
ROBO3	227.426	2.15869	0.22194	9.72647	2.3253e-22	7.56892e-21
C5orf15	11725.3	-0.727346	0.0748542	-9.71683	2.55607e-22	8.30722e-21
PSPH	3595.6	0.833273	0.0858654	9.70441	2.88732e-22	9.36934e-21
GDPD5	632.765	1.26988	0.130888	9.70203	2.95569e-22	9.56172e-21
LINC01234	403.987	1.67316	0.172454	9.7021	2.9537e-22	9.56172e-21
AP006333.1	203.315	2.47174	0.255014	9.69259	3.24188e-22	1.04715e-20
ERFE	2801.76	0.890541	0.0919898	9.68087	3.63612e-22	1.17269e-20
RAB5B	8147.48	-0.63628	0.0657266	-9.6807	3.64201e-22	1.17279e-20
CDC20	13585.8	-0.847773	0.0875922	-9.67863	3.71663e-22	1.195e-20
MOCOS	3336.63	0.793389	0.0820662	9.66766	4.13711e-22	1.32816e-20
MT-ATP6	155784	-0.744113	0.077024	-9.66079	4.42423e-22	1.41818e-20
JPT1	10757.9	-0.842031	0.0871618	-9.66055	4.43493e-22	1.41945e-20
STEAP1	207.511	2.55164	0.264184	9.65855	4.52238e-22	1.44524e-20
PEBP1	18362.8	-0.757992	0.0785667	-9.64775	5.02441e-22	1.60324e-20
ARPC5	13408.6	-0.696638	0.0722959	-9.63593	5.63796e-22	1.79359e-20
IFIT5	2254.04	1.09952	0.114105	9.63599	5.63448e-22	1.79359e-20
MIR4435-2HG	2735.66	0.924919	0.0960118	9.63339	5.77902e-22	1.83569e-20
LDLR	11163.7	-1.12497	0.116819	-9.63001	5.97208e-22	1.89416e-20
MMP13	195.108	2.46103	0.255591	9.62877	6.04491e-22	1.91437e-20
ITGB3	4497.78	0.737067	0.0766063	9.6215	6.48779e-22	2.05154e-20
ALPK3	1941.6	-0.853923	0.0887611	-9.62046	6.55345e-22	2.0692e-20
MXD3	1861.84	-1.27688	0.132954	-9.60393	7.69503e-22	2.42601e-20
PLAAT3	1610.6	0.906228	0.0944057	9.5993	8.04908e-22	2.5311e-20
AC011611.3	156.359	3.3435	0.348308	9.59926	8.0524e-22	2.5311e-20
JPT2	20982.1	-0.585512	0.0610072	-9.59743	8.19639e-22	2.57252e-20
TENM2	605.215	-1.4151	0.147691	-9.58148	9.56632e-22	2.99802e-20
SCD	42922.1	-1.07899	0.112648	-9.57845	9.85077e-22	3.08257e-20
PABPC1L	1879.83	1.20118	0.125465	9.5738	1.03051e-21	3.21996e-20
CTSH	1458.24	1.07278	0.112058	9.5734	1.03445e-21	3.22749e-20
CDC42EP3	12392.4	0.992716	0.103786	9.56506	1.12135e-21	3.49344e-20
DGKD	7070.55	0.642812	0.0672403	9.55991	1.17855e-21	3.66622e-20
NFYA	1865.56	-0.853654	0.089359	-9.55308	1.25896e-21	3.91059e-20
P2RX4	3001.79	0.864716	0.0905978	9.54456	1.36689e-21	4.23957e-20
YWHAB	21056.6	-0.62238	0.0652556	-9.53757	1.46223e-21	4.5286e-20
HCFC1	5566.91	-0.73467	0.0770519	-9.53474	1.50266e-21	4.64701e-20
PRDX2	9737.04	-0.798728	0.0838062	-9.53066	1.56293e-21	4.82629e-20
SLC25A3	20507.6	-0.705899	0.0740801	-9.52887	1.59012e-21	4.90306e-20
ACSL3	11587.8	-0.668268	0.0702194	-9.51686	1.78489e-21	5.49558e-20
ZCCHC17	2795.15	-0.803608	0.0845074	-9.50933	1.919e-21	5.89987e-20
LY96	457.04	1.69158	0.178029	9.50171	2.06466e-21	6.33844e-20
CCDC85C	3493.85	-0.889716	0.0939001	-9.47514	2.66411e-21	8.16683e-20
KITLG	2634.77	-0.845183	0.0892179	-9.47325	2.71277e-21	8.3039e-20
AC010198.2	532.046	1.6004	0.169021	9.46866	2.8345e-21	8.65822e-20
MRPS6	2535.72	0.778197	0.0821873	9.46858	2.83674e-21	8.65822e-20
SIRPA	12799.1	-0.626738	0.0662119	-9.46564	2.91769e-21	8.89241e-20
KCP	355.708	2.02615	0.214076	9.46465	2.94548e-21	8.96413e-20
SYAP1	6238.34	-0.769397	0.0813245	-9.46083	3.055e-21	9.28402e-20
PICART1	426.539	1.83263	0.193761	9.45821	3.13271e-21	9.50646e-20
HNRNPA1	49703.4	-0.594323	0.06288	-9.45169	3.3339e-21	1.01024e-19
CAPN1	8744.16	-0.713926	0.075553	-9.44934	3.40963e-21	1.03171e-19
MT-ND5	161985	-0.652587	0.0690949	-9.4448	3.56101e-21	1.07597e-19
GPCPD1	1230.44	1.01485	0.107453	9.44461	3.56721e-21	1.07629e-19
SNHG17	1290.73	1.43341	0.151804	9.44248	3.64055e-21	1.09685e-19
SEMA6A	8331	-0.835609	0.0885382	-9.43784	3.8054e-21	1.14488e-19
MXRA5	209.335	2.17717	0.230717	9.43654	3.85274e-21	1.15747e-19
ASNS	287.625	1.9665	0.208427	9.43499	3.91042e-21	1.17313e-19
PRUNE2	603.878	-1.459	0.154648	-9.4343	3.936e-21	1.17912e-19
MTMR2	5044.55	-0.673506	0.0714238	-9.42972	4.11203e-21	1.2301e-19
HDLBP	58139.9	-0.685592	0.0727622	-9.42237	4.41038e-21	1.31748e-19
ATP6V0D1	2960.43	-0.805757	0.0855322	-9.42051	4.48915e-21	1.33912e-19
ALDH4A1	1553.87	-1.08896	0.115633	-9.41739	4.62443e-21	1.37752e-19
PRKAR2A	5207	-0.690575	0.0733932	-9.40925	4.99689e-21	1.48636e-19
TMEM19	2387.46	-0.938729	0.0997846	-9.40755	5.07845e-21	1.50849e-19
ARL6IP5	7578.03	-0.614028	0.0652895	-9.4047	5.21796e-21	1.54775e-19
APBB2	6410.46	0.654359	0.0696138	9.39985	5.46399e-21	1.61845e-19
ITGA6	2597.26	0.814054	0.0866416	9.39565	5.6867e-21	1.68205e-19
C1QL1	24546.8	-0.862027	0.0918067	-9.38959	6.02331e-21	1.77912e-19
GSR	5493.02	-0.745499	0.0794309	-9.3855	6.26167e-21	1.84693e-19
MAGED2	13110.6	-0.733799	0.0781889	-9.38496	6.29389e-21	1.85384e-19
RXRA	6834.13	-0.744461	0.0794067	-9.37529	6.89835e-21	2.02904e-19
RBM23	2435.12	-0.930549	0.0994138	-9.36036	7.94651e-21	2.33408e-19
MAN1A2	2970.2	-0.881607	0.0941976	-9.35912	8.03999e-21	2.35825e-19
GLCCI1	1617.59	-1.17215	0.125259	-9.35781	8.14057e-21	2.38443e-19
DEFB1	181.702	-2.62835	0.280882	-9.35751	8.16394e-21	2.38795e-19
KSR1	253.545	1.93979	0.207315	9.3567	8.22642e-21	2.40289e-19
ZNF252P	1172.41	1.09786	0.117408	9.35077	8.70155e-21	2.53815e-19
HTT	9782.56	-0.6247	0.0668596	-9.34346	9.32332e-21	2.71575e-19
YWHAH	8783.36	-0.6534	0.0699908	-9.33551	1.00507e-20	2.92359e-19
IRF1-AS1	606.036	1.33348	0.142851	9.33477	1.01213e-20	2.94007e-19
RNF144A	819.325	1.32478	0.141948	9.33283	1.03077e-20	2.9901e-19
SDC3	6838.57	-0.722514	0.0774396	-9.33003	1.05841e-20	3.06603e-19
EGR1	699.095	-1.59578	0.171093	-9.32699	1.08916e-20	3.1508e-19
NHSL1	982.802	1.01403	0.108781	9.32178	1.14409e-20	3.30516e-19
RTP4	182.803	2.3578	0.253014	9.31886	1.17599e-20	3.39265e-19
NLGN1	1287.82	-1.01153	0.108559	-9.31777	1.18812e-20	3.42296e-19
HHIPL2	428.243	-1.68632	0.181007	-9.31636	1.20405e-20	3.46411e-19
RMI2	1900.52	0.9134	0.0980466	9.31597	1.20838e-20	3.47183e-19
TCEA1	20967.7	0.64325	0.0690736	9.31253	1.24818e-20	3.58129e-19
ANKRD29	820.087	1.32192	0.142053	9.30588	1.32891e-20	3.80773e-19
SEPTIN2	44618.7	-0.568762	0.0611448	-9.30189	1.37967e-20	3.94653e-19
KRT79	539.836	1.35368	0.145529	9.30178	1.3811e-20	3.94653e-19
MEIS3	78.4416	4.24449	0.45632	9.30156	1.38394e-20	3.94928e-19
USP18	1327.67	1.27455	0.137032	9.30111	1.38988e-20	3.96087e-19
EPHB1	109.903	3.00806	0.323566	9.2966	1.45015e-20	4.12705e-19
MT-CO3	248084	-0.710314	0.0764623	-9.28972	1.5469e-20	4.39645e-19
TMEM62	1989.07	0.93363	0.100505	9.28943	1.55113e-20	4.40252e-19
LAP3	7484.98	0.684087	0.0736743	9.28529	1.61269e-20	4.57109e-19
SSR3	17869.2	-0.590965	0.0636832	-9.27977	1.69847e-20	4.80777e-19
TGFBR2	7778.49	0.621781	0.0670439	9.27424	1.7889e-20	5.05016e-19
LIG1	2799.47	-0.821138	0.0885387	-9.27433	1.78731e-20	5.05016e-19
SPINK1	74.0226	5.55016	0.59867	9.27081	1.84744e-20	5.20844e-19
CLIP2	4428.77	0.688219	0.074255	9.26833	1.89083e-20	5.32366e-19
LINC01426	211.803	2.21447	0.239218	9.25715	2.0996e-20	5.90355e-19
ATP1A1	36762	-0.551138	0.0595789	-9.25056	2.23327e-20	6.27103e-19
THAP9-AS1	3397.97	0.947594	0.102469	9.24765	2.29489e-20	6.43546e-19
PFDN2	5110.47	0.992493	0.107332	9.2469	2.31088e-20	6.4717e-19
LTBP2	713.922	1.17885	0.127582	9.23996	2.46586e-20	6.89655e-19
DNMT3B	2095.63	0.865685	0.0938451	9.22462	2.8457e-20	7.94833e-19
TUBA1C	67301.3	-0.723954	0.0785386	-9.21782	3.03198e-20	8.45743e-19
PDZK1IP1	15479.1	-0.707307	0.0767689	-9.21345	3.15795e-20	8.79714e-19
USP5	6816.78	-0.811385	0.0880834	-9.21155	3.21461e-20	8.94316e-19
ADAMTS15	732.833	-1.3826	0.150103	-9.211	3.23095e-20	8.97676e-19
AVL9	6315.96	0.662203	0.0719188	9.20765	3.33331e-20	9.24895e-19
WDR6	4186.24	-0.910206	0.0989075	-9.2026	3.49405e-20	9.68219e-19
AJAP1	123.662	3.37633	0.367309	9.19207	3.8534e-20	1.06639e-18
IL18R1	694.034	1.22021	0.132784	9.18942	3.9498e-20	1.09164e-18
GPC6	2637.64	-1.01759	0.110744	-9.18871	3.97576e-20	1.09737e-18
SOX13	210.148	2.05581	0.223803	9.18578	4.08542e-20	1.12617e-18
CYB5A	502.945	-1.3928	0.151654	-9.1841	4.14973e-20	1.14239e-18
CREG2	160.779	3.03827	0.330957	9.18025	4.30096e-20	1.18248e-18
DNAJB6	16209.4	0.677759	0.0738349	9.17939	4.33544e-20	1.19041e-18
PCYOX1	6345.41	-0.781474	0.0852113	-9.17101	4.68593e-20	1.28497e-18
NRSN2	2632.42	-0.857581	0.0935986	-9.16233	5.07887e-20	1.39091e-18
AFF3	2484.9	0.956941	0.104472	9.15981	5.19884e-20	1.42192e-18
BAIAP2L2	164.126	2.44733	0.267529	9.14792	5.8042e-20	1.58543e-18
FAM83D	5208.66	-0.81309	0.0889751	-9.1384	6.33835e-20	1.72909e-18
PGM1	6931.41	-0.669204	0.0732497	-9.13593	6.48474e-20	1.76673e-18
HDAC1	9394.94	-0.665271	0.0728391	-9.13343	6.63644e-20	1.80573e-18
PVT1	1821.73	0.870714	0.0953655	9.13029	6.8319e-20	1.85651e-18
PLAAT4	1010.83	1.03169	0.113009	9.12927	6.89607e-20	1.87154e-18
LEPR	1854.83	-0.859197	0.0942186	-9.11919	7.56902e-20	2.05153e-18
CMPK2	554.435	4.46716	0.489943	9.11771	7.6727e-20	2.07696e-18
LAMB3	6966.59	0.701902	0.0771068	9.10298	8.78863e-20	2.37598e-18
SEC16A	11546	-0.611055	0.0671301	-9.10255	8.82319e-20	2.38226e-18
CROCC	1673.22	-0.867269	0.09529	-9.10136	8.92076e-20	2.40552e-18
MYH13	422.581	-1.40574	0.154656	-9.08943	9.95571e-20	2.68117e-18
TMEM229B	87.8264	3.76737	0.414619	9.08634	1.02429e-19	2.75499e-18
BAHCC1	463.021	1.56325	0.17217	9.0797	1.08876e-19	2.92466e-18
PKM	157640	-0.691833	0.0762386	-9.07457	1.14127e-19	3.0618e-18
RCHY1	1537.34	0.96075	0.105887	9.07333	1.15436e-19	3.09297e-18
CALU	64754.3	-0.659625	0.0727723	-9.06423	1.25491e-19	3.35813e-18
SPCS3	9614.69	-0.632923	0.0698397	-9.06252	1.27474e-19	3.40687e-18
STMP1	5361.14	-0.616383	0.0680669	-9.05554	1.35894e-19	3.62729e-18
SIRPB1	198.305	2.29905	0.253888	9.05537	1.36108e-19	3.62839e-18
YBX1	50242	-0.694217	0.0766864	-9.05268	1.39501e-19	3.71416e-18
SNRPD3	2360.31	-0.876746	0.0968651	-9.0512	1.41405e-19	3.76009e-18
TPGS2	6726.95	-0.638461	0.0706898	-9.03187	1.68762e-19	4.48187e-18
NLRC5	1327.51	0.958312	0.106125	9.03004	1.71602e-19	4.55155e-18
BCL2L15	639.2	-1.55225	0.171969	-9.02635	1.77486e-19	4.70172e-18
MMAB	3233.65	-0.735461	0.0815173	-9.02215	1.84439e-19	4.87975e-18
CD70	16584.7	-0.779759	0.0864538	-9.01937	1.89172e-19	4.99869e-18
B4GALNT2	87.2633	4.00856	0.444564	9.01683	1.93613e-19	5.10323e-18
MXRA7	13927.2	-0.66452	0.0736978	-9.01683	1.93606e-19	5.10323e-18
GABARAPL1	5973.77	-0.730002	0.0809699	-9.01572	1.95581e-19	5.14868e-18
RBMX	12022.1	-0.650498	0.0721528	-9.01556	1.95864e-19	5.14968e-18
RNF13	3238.56	0.815769	0.0905206	9.01197	2.02391e-19	5.31466e-18
WNK4	434.92	1.56658	0.173926	9.00714	2.11498e-19	5.54688e-18
RPL22	4060.36	-0.660929	0.073408	-9.0035	2.18634e-19	5.72691e-18
COL6A2	13101.4	0.748179	0.0831445	8.99855	2.28725e-19	5.98378e-18
LFNG	8331.69	-0.699653	0.0777566	-8.99799	2.29892e-19	6.00685e-18
EYA3	3192.76	-0.83382	0.0927615	-8.98885	2.49821e-19	6.51948e-18
PGAP3	509.326	-1.40786	0.15667	-8.98616	2.56028e-19	6.67321e-18
NBPF1	1379.49	1.07253	0.119362	8.98547	2.57624e-19	6.70651e-18
STRAP	9961.47	-0.595216	0.0662765	-8.98081	2.68793e-19	6.98861e-18
WDR17	198.622	2.10464	0.234411	8.97839	2.74762e-19	7.135e-18
ACTR3C	1574.38	-1.00604	0.112068	-8.97709	2.78014e-19	7.21057e-18
CYFIP2	2564.19	0.7624	0.0849551	8.97416	2.85533e-19	7.39647e-18
RHEX	142.41	-2.3643	0.263476	-8.97348	2.87303e-19	7.43317e-18
SLC26A11	96.9998	3.86653	0.431044	8.97015	2.96116e-19	7.65179e-18
MKI67	32049.2	-0.719184	0.0803793	-8.94738	3.64023e-19	9.39499e-18
ANGPTL2	102.095	3.84385	0.429627	8.94695	3.6544e-19	9.42003e-18
NCKAP5	275.865	-1.84376	0.206311	-8.9368	4.00615e-19	1.03141e-17
EVI2B	69.331	4.50556	0.504259	8.93501	4.07135e-19	1.04692e-17
G3BP1	10992.4	-0.584089	0.0653785	-8.93396	4.11017e-19	1.05561e-17
HEY1	255.151	1.79466	0.201138	8.92252	4.55798e-19	1.1692e-17
KDM1A	8215.08	-0.581053	0.065127	-8.92184	4.58608e-19	1.17497e-17
TUBB6	9651.79	-0.673233	0.0754664	-8.92096	4.62261e-19	1.18289e-17
PSMD3	8321.56	-0.797038	0.0893469	-8.92071	4.63316e-19	1.18415e-17
DMAC2	1887.87	-0.785344	0.0881153	-8.91269	4.98073e-19	1.27144e-17
HSPD1	41039.4	-0.697923	0.0783246	-8.91064	5.07367e-19	1.2936e-17
HNRNPAB	12950.5	-0.800354	0.0898635	-8.90632	5.27535e-19	1.3434e-17
DUSP1	19654.4	0.558319	0.0627382	8.89919	5.62573e-19	1.43089e-17
AL355916.1	700.122	1.25681	0.141293	8.89505	5.83914e-19	1.48338e-17
FSCN1	21762.4	-0.677354	0.076182	-8.89126	6.04191e-19	1.53304e-17
SCN1B	392.964	1.48655	0.167228	8.88934	6.14743e-19	1.55794e-17
WWC3	4761.17	0.729875	0.0821115	8.88883	6.17534e-19	1.56313e-17
BTF3L4	5075.39	0.919514	0.103448	8.88869	6.18351e-19	1.56332e-17
AP3M2	1817.39	0.926136	0.10421	8.8872	6.2669e-19	1.5825e-17
ANTXR1	853.575	1.02406	0.11525	8.88557	6.35929e-19	1.60391e-17
MAP2	288.252	1.75142	0.197149	8.88371	6.46656e-19	1.62902e-17
MAD1L1	64.9392	4.59963	0.518489	8.87122	7.23513e-19	1.82045e-17
SEC24C	10164.8	-0.644402	0.072686	-8.86556	7.61229e-19	1.91307e-17
ETV6	4066.86	0.69174	0.0782039	8.84534	9.12498e-19	2.29049e-17
CDC14B	4104.65	-0.637123	0.0720569	-8.84194	9.40693e-19	2.35845e-17
SNAI1	882.898	-1.24994	0.141457	-8.83616	9.90614e-19	2.48066e-17
MAFK	2285.95	1.04148	0.117923	8.83188	1.02935e-18	2.57459e-17
PRDX6	13498	-0.720043	0.0816032	-8.8237	1.10736e-18	2.76644e-17
MAPKAPK3	6592.02	0.614636	0.0696927	8.81923	1.15246e-18	2.87569e-17
SDC2	4845.97	-0.735093	0.083385	-8.81564	1.19001e-18	2.96586e-17
DOK4	3723.39	-0.804944	0.0913278	-8.81379	1.20985e-18	3.01176e-17
UBE4B	3537.71	-1.01822	0.115537	-8.81298	1.21862e-18	3.03001e-17
FNIP1	3396.22	0.795659	0.0903188	8.80945	1.25765e-18	3.12335e-17
RPL22L1	1443.16	1.2734	0.144567	8.80837	1.26981e-18	3.14986e-17
ARL5A	2138.24	-0.786449	0.089326	-8.80425	1.31731e-18	3.26382e-17
SLC29A1	3592.46	0.684089	0.0777491	8.79868	1.38439e-18	3.426e-17
GALNT18	404.016	1.69726	0.192968	8.79559	1.42293e-18	3.51724e-17
RABL6	18820.5	-0.772024	0.0878035	-8.79263	1.46102e-18	3.60717e-17
LRP8	3608.55	-0.689626	0.0784454	-8.79116	1.48025e-18	3.64275e-17
GORASP2	8768.89	-0.627851	0.0714181	-8.79119	1.4798e-18	3.64275e-17
COL6A1	5829.88	0.853795	0.09712	8.79113	1.48063e-18	3.64275e-17
SMTN	3698.08	-0.689897	0.078501	-8.78838	1.51727e-18	3.72857e-17
AC078850.1	229.306	-2.11503	0.240676	-8.78786	1.52439e-18	3.74168e-17
HTRA1	7337.94	0.77142	0.0877844	8.78767	1.52696e-18	3.74364e-17
PIF1	948.701	-1.33823	0.152323	-8.78548	1.55704e-18	3.81294e-17
FAM89A	116.477	2.88815	0.32891	8.78097	1.62065e-18	3.96409e-17
ADGRE5	12857.9	0.578515	0.0658908	8.7799	1.63621e-18	3.99752e-17
PARP1	12344.8	-0.571307	0.0650904	-8.77713	1.67695e-18	4.09231e-17
GOLT1A	117.067	3.25709	0.371173	8.77511	1.70738e-18	4.16173e-17
TUBB2A	1484.77	-0.945538	0.108056	-8.75048	2.12444e-18	5.17235e-17
TBC1D16	6822.71	-0.734473	0.0839476	-8.74918	2.14904e-18	5.22619e-17
DAB2IP	727.64	1.28197	0.146546	8.74788	2.17392e-18	5.28059e-17
TMC6	71.4187	3.97506	0.454536	8.74533	2.22373e-18	5.39537e-17
SEC24D	7534.36	-0.615079	0.0703583	-8.74209	2.2883e-18	5.54564e-17
CLTC	35284.2	-0.522146	0.0597301	-8.74176	2.29499e-18	5.55546e-17
PLAUR	2833.95	0.777358	0.0889329	8.74095	2.31163e-18	5.58932e-17
SH3TC1	386.679	1.83777	0.210292	8.73915	2.34879e-18	5.67266e-17
KRT8	37515.3	-0.905993	0.103705	-8.73622	2.41047e-18	5.81495e-17
TMEM51	3701.08	0.692047	0.079223	8.73543	2.42727e-18	5.8421e-17
JRK	2382.71	-0.742812	0.0850339	-8.73549	2.4261e-18	5.8421e-17
ST3GAL1	3713.9	0.681259	0.0780052	8.73351	2.46897e-18	5.93568e-17
FAM126A	7832.62	0.626026	0.0716866	8.73282	2.48409e-18	5.96521e-17
HMGN3	3415.09	-0.756756	0.0866599	-8.73249	2.49131e-18	5.97575e-17
RAB2A	15199.3	-0.601589	0.0689412	-8.72612	2.63559e-18	6.31461e-17
ZNF710-AS1	1312.94	-1.2288	0.140947	-8.71815	2.82795e-18	6.7678e-17
GOT1	6065.75	0.776281	0.0891012	8.71236	2.97623e-18	7.11459e-17
CAMSAP3	877.884	-1.22206	0.14036	-8.70656	3.13231e-18	7.47918e-17
DSTN	13212	-0.56206	0.0645768	-8.70376	3.21079e-18	7.6579e-17
PIP4P2	1731.68	0.831253	0.0955308	8.70141	3.27774e-18	7.80874e-17
MYO9B	6279.19	-0.592914	0.068179	-8.69644	3.42471e-18	8.14965e-17
SKP2	5111.41	-0.704486	0.0810364	-8.69345	3.51591e-18	8.35723e-17
PGRMC1	11853.7	-0.642653	0.0739482	-8.69059	3.60569e-18	8.56098e-17
GALNT10	5624.68	-0.72706	0.0836775	-8.68884	3.66173e-18	8.68424e-17
POLR2B	9726.11	-0.585672	0.0674356	-8.68492	3.79019e-18	8.97879e-17
ITPRIP	2703.47	0.817016	0.0940749	8.68473	3.79632e-18	8.9832e-17
ATAD3A	4113.17	-0.856381	0.0986346	-8.68236	3.87635e-18	9.16154e-17
SEMA5A	9188.49	-0.601935	0.0693295	-8.68224	3.88039e-18	9.16154e-17
PLK3	750.793	1.17573	0.135429	8.68155	3.9042e-18	9.20744e-17
ADORA2B	553.739	1.43216	0.164972	8.68125	3.91453e-18	9.22147e-17
CCNB1IP1	2303.14	0.83675	0.096407	8.67936	3.98018e-18	9.36566e-17
SFXN5	1055.58	-0.965697	0.111332	-8.674	4.17213e-18	9.80638e-17
MAL2	1970.51	0.987362	0.113888	8.66963	4.33539e-18	1.01787e-16
SLC4A4	5072.53	-0.749173	0.0864208	-8.6689	4.36303e-18	1.02322e-16
CDHR1	441.501	-1.61561	0.186466	-8.66436	4.5406e-18	1.06368e-16
G0S2	2824.57	0.823719	0.0950838	8.66308	4.59174e-18	1.07447e-16
CTHRC1	1842.79	1.05329	0.121638	8.65924	4.74936e-18	1.11012e-16
SEPTIN6	484.524	1.23474	0.142632	8.65682	4.85098e-18	1.13261e-16
DOCK2	800.484	-1.11154	0.12843	-8.65484	4.93617e-18	1.15123e-16
SYTL2	3010.72	0.733499	0.0848281	8.64688	5.29259e-18	1.23299e-16
CLEC4E	1249.44	1.02783	0.118871	8.6466	5.30578e-18	1.23469e-16
DHFR	3620.65	-0.829117	0.0962362	-8.61544	6.96745e-18	1.61959e-16
SLC25A1	8590.39	-0.775545	0.0900739	-8.6101	7.29994e-18	1.695e-16
ARL6IP1	36392.6	-0.533177	0.0619261	-8.60989	7.31321e-18	1.69621e-16
TLR4	86.2946	3.28378	0.381538	8.60669	7.52027e-18	1.74232e-16
DDX3X	12656.5	-0.665225	0.0773192	-8.60362	7.7237e-18	1.78749e-16
KLHDC7A	1663.61	0.794111	0.0923121	8.60246	7.80223e-18	1.80368e-16
SH3RF2	1007.47	1.00913	0.117373	8.59763	8.13813e-18	1.87842e-16
EIF4EBP1	5331.72	0.944279	0.109831	8.59755	8.14341e-18	1.87842e-16
AC003092.1	3904.06	0.64693	0.0752635	8.59554	8.28706e-18	1.90947e-16
U2AF2	8386.97	-0.663709	0.077217	-8.59537	8.29973e-18	1.9103e-16
LINC01929	314.062	1.58433	0.184343	8.59448	8.3641e-18	1.92301e-16
BHLHE41	5746.63	0.63885	0.0743931	8.58749	8.88877e-18	2.04141e-16
ITGAX	92.9274	3.46907	0.404005	8.58668	8.95147e-18	2.05357e-16
PPP1R14C	852.07	1.11231	0.129549	8.58602	9.00379e-18	2.06333e-16
CSRP2	1270.12	-0.942587	0.109802	-8.58442	9.12953e-18	2.08987e-16
FAM171A1	4019.87	-0.639542	0.0745624	-8.57727	9.71512e-18	2.2215e-16
COPB2	21235.3	-0.574093	0.0669618	-8.57343	1.00449e-17	2.29443e-16
FUCA1	4767.79	0.648424	0.075644	8.57205	1.0166e-17	2.31956e-16
CA9	82.5552	4.69521	0.547798	8.57107	1.02526e-17	2.33679e-16
BICC1	15381.5	-0.723671	0.0844512	-8.5691	1.04296e-17	2.37457e-16
COL27A1	3122.97	-0.730075	0.0852055	-8.5684	1.0493e-17	2.38642e-16
SUDS3	3774.76	-0.764558	0.0893022	-8.56147	1.11434e-17	2.5316e-16
LINC00511	2507.93	-0.83704	0.0977708	-8.56125	1.11651e-17	2.5338e-16
SLC2A1	88268.4	0.530477	0.0619707	8.56013	1.12736e-17	2.55567e-16
DDB1	15351.8	-0.578349	0.0676503	-8.5491	1.24048e-17	2.80909e-16
GTF2IP7	75.3499	3.62939	0.425108	8.53758	1.37064e-17	3.1005e-16
GNB2	24090.4	-0.746148	0.0874474	-8.53253	1.43184e-17	3.23546e-16
VGF	191.816	2.27074	0.266133	8.53236	1.43389e-17	3.23663e-16
FKBP5	7725.79	-0.657881	0.0771086	-8.53187	1.44e-17	3.24694e-16
GTSE1	4464.63	-0.669724	0.0786058	-8.52004	1.59499e-17	3.59256e-16
GPAT3	1233.5	0.92919	0.109081	8.51835	1.61849e-17	3.6416e-16
PRR11	9988.02	-0.733804	0.0861561	-8.51714	1.6354e-17	3.67572e-16
JPH2	438.932	1.42965	0.1679	8.51492	1.66711e-17	3.743e-16
TGOLN2	41234.7	-0.601389	0.070647	-8.51259	1.70088e-17	3.81474e-16
C21orf91	1171.16	0.943392	0.110828	8.51221	1.70653e-17	3.82335e-16
DMAP1	1423.94	-0.900077	0.105803	-8.50714	1.78281e-17	3.98771e-16
ZBED6CL	3577.23	-0.69526	0.0817272	-8.50708	1.78368e-17	3.98771e-16
PTMS	19117	-0.788885	0.0928073	-8.50025	1.8919e-17	4.22517e-16
FADS1	15535.9	-0.597305	0.0702756	-8.49946	1.90467e-17	4.24919e-16
IL1RAP	2532.03	0.756519	0.0890161	8.49867	1.9178e-17	4.27395e-16
INCENP	3707.56	-0.761228	0.0895956	-8.49626	1.95796e-17	4.35883e-16
GNAS	54364.1	-0.604736	0.0713299	-8.47803	2.29048e-17	5.09372e-16
SCRN1	14377.9	0.577626	0.0681677	8.47359	2.37934e-17	5.28574e-16
MON1B	3316.86	-0.715204	0.0844314	-8.47083	2.43657e-17	5.40718e-16
RND3	5782.24	0.932745	0.110185	8.46526	2.55575e-17	5.6657e-16
SPR	1174.23	-0.962418	0.113741	-8.46151	2.6393e-17	5.84477e-16
WASF3	193.109	2.12123	0.250705	8.46107	2.64942e-17	5.861e-16
CABLES1	2202.64	0.879377	0.103941	8.46032	2.66649e-17	5.89059e-16
SYNGR1	128.889	2.45524	0.290209	8.46024	2.66839e-17	5.89059e-16
DNM2	29255.1	-0.559705	0.0661957	-8.45532	2.78329e-17	6.13781e-16
RTN4RL2	1693.47	0.856471	0.101355	8.45024	2.90707e-17	6.40407e-16
CYSTM1	1535.37	1.03201	0.122148	8.44882	2.94256e-17	6.47548e-16
MYCBP	1148.74	-1.0149	0.120259	-8.43934	3.19132e-17	7.01557e-16
TOX	758.804	1.01031	0.119718	8.43907	3.19876e-17	7.0246e-16
POR	10697.4	-0.643822	0.0763363	-8.43402	3.33995e-17	7.32701e-16
TMEM51-AS1	397.121	1.42645	0.169224	8.42937	3.47531e-17	7.61603e-16
PGD	9470.37	-0.657228	0.0779781	-8.42837	3.50517e-17	7.67348e-16
NDFIP2	6687.19	-0.57936	0.0688602	-8.41356	3.97753e-17	8.69853e-16
IRX5	1369.54	-0.823027	0.0978414	-8.41186	4.03575e-17	8.81669e-16
ALDH1L2	443.739	1.44834	0.172231	8.40927	4.12565e-17	9.00375e-16
RAI14	22017.7	0.659743	0.0785194	8.40229	4.37873e-17	9.54617e-16
EIF3L	5958.87	-0.580114	0.0690526	-8.40104	4.42534e-17	9.63782e-16
RFTN1	3103.4	0.771437	0.0918286	8.40084	4.43303e-17	9.64459e-16
ESYT1	13589.6	-0.597224	0.0711049	-8.3992	4.49549e-17	9.77039e-16
CHD3	8629.68	-0.723944	0.0862376	-8.39476	4.66841e-17	1.01357e-15
TMEM30A	15273.4	-0.652215	0.0777566	-8.38792	4.94839e-17	1.07326e-15
HLF	220.868	2.07718	0.247705	8.3857	5.04239e-17	1.09252e-15
KCNK3	942.336	1.00565	0.119927	8.38549	5.05164e-17	1.0934e-15
KCNH2	518.33	-1.39816	0.166795	-8.38255	5.17949e-17	1.11992e-15
TBC1D14	5397.43	-0.631013	0.075329	-8.37676	5.44044e-17	1.17513e-15
IQCB1	3193.94	0.976212	0.116637	8.36965	5.77915e-17	1.24702e-15
MANCR	668.028	1.21031	0.144624	8.36868	5.82671e-17	1.25545e-15
STAT6	9063.42	-0.612608	0.073203	-8.36861	5.83015e-17	1.25545e-15
CTSC	6092.1	-0.598894	0.0715981	-8.36467	6.02851e-17	1.29684e-15
SLC44A3	1264.35	-1.10215	0.132054	-8.34624	7.04728e-17	1.51445e-15
FARP2	4588.41	-0.720438	0.0863256	-8.34559	7.08599e-17	1.52121e-15
DNASE2	3711.77	0.617532	0.0740292	8.34174	7.32069e-17	1.57e-15
AC099066.2	134.295	-2.41414	0.289455	-8.34029	7.41063e-17	1.58767e-15
LAMA1	93.1259	2.77683	0.333045	8.3377	7.57489e-17	1.62121e-15
VDAC1	25555.1	-0.5336	0.0640384	-8.33249	7.91573e-17	1.69072e-15
SDK1	296.393	1.71402	0.205701	8.33255	7.91222e-17	1.69072e-15
PLD6	429.14	1.70986	0.205241	8.33098	8.0174e-17	1.7107e-15
SSH3	2836.84	-0.717809	0.0861692	-8.33023	8.06886e-17	1.71994e-15
SNRNP70	7245.32	-0.76083	0.0914205	-8.32231	8.6263e-17	1.83691e-15
ENO2	7877.65	0.587606	0.0706164	8.3211	8.71519e-17	1.85396e-15
MGAT1	6584.64	-0.617577	0.0742197	-8.32093	8.72746e-17	1.85469e-15
RARA	3555.66	0.661337	0.0794864	8.32012	8.78744e-17	1.86556e-15
LRRC37B	635.379	1.34402	0.161854	8.30388	1.00762e-16	2.13701e-15
CP	9891.79	-0.678259	0.0817114	-8.30066	1.03531e-16	2.19352e-15
SMARCA4	9893.36	-0.716942	0.0863743	-8.30041	1.03753e-16	2.19601e-15
IGFBP3	152720	-0.613683	0.073945	-8.29918	1.04836e-16	2.2167e-15
EGFR	36896.6	0.612499	0.0738199	8.29721	1.06586e-16	2.25145e-15
ADGRB2	648.441	1.42449	0.171717	8.29554	1.08092e-16	2.28097e-15
FGFRL1	10706.5	-0.622298	0.075043	-8.29255	1.1085e-16	2.33684e-15
FAM149A	1324.1	-0.86472	0.104281	-8.2922	1.11176e-16	2.34136e-15
LCP1	711.063	1.19344	0.144019	8.28663	1.16507e-16	2.45119e-15
EARS2	2262.21	-0.740073	0.0895098	-8.26806	1.36154e-16	2.86168e-15
GRAMD1C	579.474	1.24942	0.151134	8.26697	1.37404e-16	2.88508e-15
NID2	2946.51	0.67519	0.0817023	8.26402	1.40847e-16	2.95442e-15
MAVS	7675.51	-0.591856	0.0716287	-8.26284	1.4225e-16	2.98089e-15
PDLIM1	16180.8	0.517137	0.0625913	8.26212	1.43105e-16	2.99581e-15
AJM1	3377.07	-0.70809	0.0857558	-8.25706	1.4931e-16	3.12261e-15
CANT1	5619.56	-0.646325	0.0782885	-8.25568	1.51034e-16	3.15552e-15
NCAPD2	19595.5	-0.730196	0.0884654	-8.25403	1.53139e-16	3.19633e-15
KIF22	7581.08	-0.682853	0.0827369	-8.2533	1.54077e-16	3.21274e-15
TMEM255B	144.78	2.22304	0.269426	8.25102	1.57048e-16	3.27144e-15
AP2M1	34448.7	-0.554633	0.0672451	-8.24793	1.61161e-16	3.35381e-15
MPP7	110.024	2.48909	0.301812	8.24716	1.6221e-16	3.3723e-15
COL5A2	708.103	-1.18739	0.144004	-8.24555	1.64404e-16	3.41455e-15
GMNC	159.747	-2.62337	0.318324	-8.24121	1.70479e-16	3.53723e-15
MXD4	2979.24	-0.822589	0.0998433	-8.2388	1.73953e-16	3.60577e-15
NPC1	18447.7	0.537992	0.0653237	8.23579	1.78383e-16	3.69395e-15
LINC00472	1624.39	1.03713	0.125963	8.23366	1.81574e-16	3.75265e-15
PATL1	5786.26	0.605267	0.0735109	8.2337	1.81524e-16	3.75265e-15
OSBPL10	3224.81	0.673537	0.0818105	8.23289	1.82743e-16	3.7731e-15
GRTP1	111.277	2.77415	0.337305	8.22447	1.96053e-16	4.04007e-15
SHROOM4	1202.27	-0.894971	0.108818	-8.22447	1.96057e-16	4.04007e-15
NFE2L1	25888.1	0.587005	0.0713819	8.22345	1.97739e-16	4.07075e-15
ANKRD52	8683.44	-0.74726	0.0909051	-8.22021	2.03142e-16	4.1779e-15
TRAM1	38733.9	-0.625889	0.0761701	-8.21699	2.08677e-16	4.28756e-15
INHBA	2986.03	0.79823	0.0971737	8.21447	2.13101e-16	4.37419e-15
APOL1	119900	-0.78759	0.0958977	-8.21281	2.16072e-16	4.43085e-15
NF2	5831.1	-0.678221	0.0825887	-8.21204	2.17465e-16	4.45506e-15
SHANK1	75.5458	3.36943	0.410985	8.19844	2.43533e-16	4.98427e-15
IMPDH1	8912.99	-0.744566	0.0908686	-8.19387	2.52949e-16	5.17196e-15
CCND1	62433.1	0.539323	0.065852	8.18993	2.61387e-16	5.3393e-15
PDLIM5	6312.57	-0.580474	0.0708863	-8.1888	2.63842e-16	5.38423e-15
HS1BP3	3185.29	0.746335	0.0911782	8.18545	2.71289e-16	5.53083e-15
FAM98A	5119.59	-0.596838	0.0729525	-8.18118	2.8108e-16	5.72489e-15
RIN1	1462.85	0.847133	0.103554	8.18061	2.82419e-16	5.74662e-15
ABCB8	2323.43	-0.829001	0.101352	-8.1794	2.85264e-16	5.79889e-15
UGT1A1	636.567	-1.48964	0.182243	-8.17392	2.98534e-16	6.06279e-15
TTF2	3592.62	-0.775026	0.0949305	-8.16415	3.23715e-16	6.56786e-15
TACC3	11903.7	-0.583103	0.0714536	-8.16059	3.334e-16	6.75785e-15
ANXA11	12065.5	-0.522684	0.0640511	-8.16042	3.33866e-16	6.76078e-15
GUCY1B1	1778.16	-0.76612	0.0938967	-8.15917	3.37323e-16	6.82423e-15
HSD17B4	5587.9	-0.691893	0.0848221	-8.15699	3.43468e-16	6.94187e-15
NOC3L	2448.74	1.01623	0.124628	8.15404	3.5196e-16	7.10669e-15
SHFL	1611.94	0.832671	0.102135	8.15264	3.5607e-16	7.1828e-15
TPM4	65356.7	-0.481377	0.0590733	-8.14881	3.67509e-16	7.40646e-15
YWHAG	29295.3	-0.515382	0.0632632	-8.14663	3.74214e-16	7.53437e-15
RECQL4	3984.24	-0.790833	0.0970828	-8.14596	3.76283e-16	7.56878e-15
GMPR	128.658	2.47288	0.303587	8.14553	3.77623e-16	7.5885e-15
INHBB	5083.31	-0.728664	0.0894844	-8.14292	3.85858e-16	7.74658e-15
SAPCD2	15669	-0.740528	0.0909983	-8.13782	4.02447e-16	8.07193e-15
RAB7B	108.651	-2.64536	0.32541	-8.12932	4.31711e-16	8.65065e-15
GPD1L	963.477	0.924284	0.113729	8.12708	4.39759e-16	8.80354e-15
EPHB4	209.062	1.89442	0.233125	8.12618	4.43035e-16	8.8607e-15
MGAT5	5709.36	-0.566279	0.0697097	-8.1234	4.5332e-16	9.05779e-15
TLE3	2449.65	0.714755	0.0880213	8.12026	4.65199e-16	9.28633e-15
RYR2	220.294	2.18531	0.269129	8.11994	4.66421e-16	9.30191e-15
SHISA5	10976	0.547882	0.0674766	8.11959	4.67773e-16	9.32006e-15
DAG1	7807.88	-0.618731	0.0762723	-8.11212	4.97427e-16	9.90152e-15
RCN2	4062.85	-0.616824	0.0760597	-8.10973	5.07312e-16	1.00888e-14
GPT2	6013.3	0.699916	0.086314	8.10895	5.10594e-16	1.01444e-14
CSDE1	30100	-0.495006	0.0610888	-8.10307	5.35915e-16	1.06375e-14
NPLOC4	9955.27	-0.664206	0.0819788	-8.10216	5.39922e-16	1.07069e-14
CTSL	11278.1	0.579455	0.0715538	8.09817	5.57935e-16	1.10537e-14
MYRF	4323.78	-0.598526	0.0739368	-8.09509	5.72197e-16	1.13256e-14
STIM1	5943.92	0.63211	0.0780884	8.0948	5.73607e-16	1.13429e-14
C19orf48	3481.68	0.885367	0.109413	8.092	5.86906e-16	1.1595e-14
VOPP1	6314.32	-0.678132	0.0838658	-8.08592	6.1698e-16	1.21777e-14
STX1A	762.697	1.07603	0.13315	8.08132	6.40683e-16	1.26337e-14
NMT2	3033.75	-0.646456	0.080022	-8.07847	6.55828e-16	1.29202e-14
EFEMP1	1191.73	-0.909285	0.112592	-8.07594	6.69609e-16	1.31794e-14
DHRS3	3343.71	0.874562	0.108341	8.07234	6.89648e-16	1.35612e-14
VDR	239.474	1.83931	0.228254	8.05817	7.7443e-16	1.52141e-14
TMEM209	3169.32	0.629711	0.0781723	8.05542	7.92058e-16	1.55459e-14
FGFR1	7344.81	0.590182	0.0732815	8.05363	8.03743e-16	1.57605e-14
NGFR	57.934	5.57034	0.691754	8.05249	8.11255e-16	1.5893e-14
ZNF792	242.893	1.6415	0.20388	8.05134	8.1891e-16	1.60281e-14
OAT	9160.97	-0.592003	0.0735466	-8.04936	8.32308e-16	1.62752e-14
RAB6B	199.424	1.73932	0.216343	8.03965	9.00975e-16	1.76016e-14
C1orf43	11944.5	0.566505	0.0704922	8.03642	9.24993e-16	1.80541e-14
SEC23A	9209.99	-0.540197	0.0673112	-8.02537	1.01224e-15	1.97387e-14
LIN7A	304.82	-1.56434	0.195116	-8.01751	1.07913e-15	2.10236e-14
TBX15	1075.7	0.88834	0.110912	8.00942	1.15248e-15	2.24318e-14
MFGE8	5710.29	0.668375	0.0834859	8.00584	1.18651e-15	2.30729e-14
ANAPC2	2533.58	-0.706358	0.0882363	-8.0053	1.19176e-15	2.31536e-14
ARTN	1776.13	-0.886502	0.110762	-8.0037	1.20731e-15	2.34341e-14
TMEM184B	6509.4	-0.6289	0.0785814	-8.00317	1.21257e-15	2.35145e-14
GINS4	1404.56	-0.793497	0.0992054	-7.99853	1.25916e-15	2.43955e-14
ARNT2	1868.94	0.72849	0.0910838	7.99802	1.26434e-15	2.44733e-14
DOCK4	898.215	1.21732	0.152285	7.99365	1.31e-15	2.53339e-14
DUSP10	1419.75	0.959823	0.120082	7.99309	1.31594e-15	2.54254e-14
CAMTA2	1903.66	0.711121	0.0890027	7.98988	1.35072e-15	2.60736e-14
CDR2L	4385.95	-0.641816	0.0803338	-7.98936	1.35646e-15	2.61603e-14
HYAL2	799.751	-1.08809	0.136334	-7.98104	1.45109e-15	2.79598e-14
KIF18B	3481.03	-0.641848	0.0804298	-7.98023	1.46064e-15	2.8118e-14
SNAI2	1824.52	0.84674	0.106148	7.97695	1.4999e-15	2.88474e-14
IL15RA	1493.4	0.971486	0.121829	7.97419	1.53388e-15	2.9474e-14
MAP11	745.29	-1.01644	0.127486	-7.97294	1.54941e-15	2.97453e-14
NIBAN1	13288.5	0.499004	0.062605	7.97067	1.57819e-15	3.02702e-14
SPARC	30564.1	-0.643545	0.0807407	-7.97052	1.58012e-15	3.02796e-14
PLXDC2	1959.45	-1.00629	0.12626	-7.96992	1.58771e-15	3.03974e-14
FAM174B	155.659	2.24861	0.282144	7.96973	1.5902e-15	3.04174e-14
CNN2	16774.8	-0.661896	0.083057	-7.96917	1.59745e-15	3.05283e-14
TBCD	3135.87	-0.749178	0.0940293	-7.9675	1.61919e-15	3.09158e-14
MET	50238.2	0.510499	0.0641413	7.95897	1.7348e-15	3.30933e-14
AC118549.1	4534.72	0.595912	0.0748972	7.9564	1.77112e-15	3.37555e-14
RAI1	6030.43	0.559143	0.070292	7.95458	1.79743e-15	3.4226e-14
PPCDC	906.114	1.16154	0.146062	7.95236	1.82993e-15	3.48132e-14
ASAP2	6674.54	0.587518	0.0738937	7.95084	1.85248e-15	3.52105e-14
ZNF175	1174.83	1.07749	0.135545	7.94934	1.87502e-15	3.56068e-14
PDCD1LG2	451.067	1.67623	0.210889	7.94838	1.88966e-15	3.58525e-14
CCDC71L	3429.72	-0.678844	0.0854328	-7.94594	1.92718e-15	3.65314e-14
STIP1	12148	-0.684097	0.0861395	-7.94173	1.99378e-15	3.77599e-14
HMG20B	9757.75	-0.768557	0.0967876	-7.94066	2.01106e-15	3.80529e-14
WWP1	4766.72	-0.58308	0.0734609	-7.93728	2.06671e-15	3.90709e-14
SLC7A7	3810.31	-0.760422	0.095808	-7.93693	2.07241e-15	3.91435e-14
NFKBIA	3741.53	-0.697808	0.0879922	-7.93034	2.18539e-15	4.12404e-14
CTSW	115.827	2.30401	0.290545	7.92996	2.19221e-15	4.13321e-14
MAP4	31172.1	-0.50193	0.0633042	-7.92887	2.21151e-15	4.16586e-14
ZFYVE26	1354.84	0.811813	0.102443	7.92451	2.29054e-15	4.31089e-14
UBA1	21431.7	-0.600116	0.0757647	-7.92079	2.36015e-15	4.43793e-14
SPAG5	5612.29	-0.586095	0.0740448	-7.91541	2.46434e-15	4.6297e-14
DIAPH3	4123.55	-0.660767	0.0835206	-7.91142	2.54465e-15	4.77632e-14
ACAP3	2347.84	-0.780872	0.0987063	-7.91106	2.55198e-15	4.78581e-14
COL14A1	130.909	2.1549	0.272446	7.90945	2.58525e-15	4.8439e-14
CCL28	1440.46	0.783553	0.0991197	7.90512	2.67683e-15	5.01103e-14
COPG1	15339	-0.521422	0.0659616	-7.90494	2.68071e-15	5.01384e-14
NECAB3	1940.69	-0.761397	0.0963451	-7.90281	2.72687e-15	5.09565e-14
NEURL1B	1469.41	-0.889414	0.112558	-7.9018	2.74904e-15	5.13252e-14
FAM234B	351.249	1.54665	0.195785	7.89973	2.79516e-15	5.214e-14
NPAS2	598.231	1.18146	0.149596	7.89769	2.84127e-15	5.29533e-14
MGMT	1672.68	-0.924718	0.117138	-7.89425	2.92059e-15	5.43835e-14
TCF25	4715	-0.658356	0.0834845	-7.88597	3.12105e-15	5.80648e-14
PGPEP1	2825.66	0.74357	0.0943591	7.88022	3.26809e-15	6.07466e-14
BST2	33522.3	0.627709	0.0796617	7.87969	3.28197e-15	6.09508e-14
GDF11	845.864	-0.99189	0.125908	-7.87792	3.32873e-15	6.17649e-14
WDR55	3139.33	-0.60744	0.0771129	-7.87728	3.34585e-15	6.20279e-14
CPT1A	2530.49	0.667129	0.08479	7.86802	3.60289e-15	6.67343e-14
IER5	3991.57	-0.609832	0.0775095	-7.86784	3.60809e-15	6.67719e-14
HNRNPA2B1	45418.7	-0.530677	0.067587	-7.85176	4.10238e-15	7.57861e-14
TMEM248	11028.9	-0.581682	0.0740826	-7.85181	4.10079e-15	7.57861e-14
SNHG26	521.434	1.39973	0.178285	7.85106	4.12522e-15	7.61412e-14
PRMT2	3937.47	-0.627913	0.0800312	-7.84585	4.30045e-15	7.9306e-14
SNRNP200	15685.8	-0.509248	0.0649398	-7.84184	4.43976e-15	8.18035e-14
CIART	221.143	1.95292	0.249106	7.83971	4.51577e-15	8.31311e-14
VAMP3	10617.2	-0.520525	0.0664075	-7.83835	4.56517e-15	8.39672e-14
LINC01291	60.5772	3.84559	0.490662	7.83756	4.59377e-15	8.44195e-14
BRINP1	2258.53	-0.737144	0.0940709	-7.83605	4.64951e-15	8.53694e-14
PATJ	2862.13	-0.73128	0.0933377	-7.83477	4.69711e-15	8.61682e-14
SLC43A1	371.248	1.417	0.180881	7.83389	4.7301e-15	8.6698e-14
AC104958.2	149.896	2.2603	0.288601	7.83192	4.80486e-15	8.79916e-14
BMP8B	1051.05	-0.935742	0.119499	-7.83053	4.85829e-15	8.88928e-14
SLC7A2	3585.43	-0.764332	0.0978896	-7.8081	5.80558e-15	1.06133e-13
UHRF1BP1	3809.48	0.596716	0.0764325	7.8071	5.85196e-15	1.06888e-13
CETN2	3400.24	-0.63775	0.0817053	-7.80549	5.92685e-15	1.08162e-13
DANCR	905.73	-0.961329	0.123215	-7.80202	6.09233e-15	1.11086e-13
NGF	174.791	2.18563	0.280316	7.79703	6.33831e-15	1.15471e-13
AL590617.2	291.103	1.49665	0.192035	7.79361	6.5122e-15	1.18537e-13
AJUBA	13703.2	0.63933	0.0820931	7.78787	6.81477e-15	1.23937e-13
GLCE	1232.47	-0.791525	0.10169	-7.78374	7.04123e-15	1.27945e-13
NTNG2	222.812	1.68752	0.217146	7.77136	7.76467e-15	1.40969e-13
ACSS1	125.857	2.2732	0.292802	7.76363	8.25293e-15	1.49704e-13
SELENOM	5719.94	-0.910716	0.117356	-7.76026	8.47529e-15	1.53606e-13
OAZ1	30126.4	-0.657859	0.0848549	-7.75275	8.99243e-15	1.62838e-13
PHKB	5652.98	-0.698269	0.0900769	-7.75192	9.05131e-15	1.63763e-13
VNN2	158.286	2.14334	0.276654	7.74736	9.38256e-15	1.69611e-13
CCNG1	7772.6	-0.625334	0.0807182	-7.74713	9.39951e-15	1.69772e-13
ENOPH1	3993.84	0.664879	0.0858438	7.74522	9.54148e-15	1.72188e-13
RNF26	4317.76	-0.595261	0.0769039	-7.74032	9.91658e-15	1.78804e-13
GAS6	8866.41	-0.691667	0.0893886	-7.73775	1.01189e-14	1.82295e-13
ROR1	2203.13	0.811112	0.10491	7.73147	1.06309e-14	1.91356e-13
CCR5AS	52.5527	5.6512	0.731177	7.72891	1.08469e-14	1.95077e-13
RAB1B	8628.46	-0.651604	0.084348	-7.72518	1.11692e-14	2.00703e-13
CYP7B1	129.296	-2.26973	0.293821	-7.72487	1.11971e-14	2.01033e-13
LAPTM4B	20820.6	-0.531125	0.0687664	-7.7236	1.13088e-14	2.02865e-13
NNT	7169.93	-0.613342	0.0794618	-7.7187	1.17523e-14	2.10641e-13
CHMP1A	7590.22	-0.625769	0.0810951	-7.71648	1.19591e-14	2.14165e-13
CNBP	17776.4	0.546506	0.0708351	7.71519	1.20801e-14	2.16149e-13
ATP6V0E1	8288.18	-0.596893	0.0774074	-7.71106	1.24773e-14	2.22877e-13
CS	10122	-0.547221	0.0709653	-7.7111	1.24735e-14	2.22877e-13
CNPY4	1524.41	-0.933383	0.121051	-7.71064	1.25185e-14	2.23423e-13
DNAJA1	7824.96	-0.592851	0.0769091	-7.70847	1.27338e-14	2.27073e-13
EVC2	674.867	1.23786	0.160615	7.707	1.28808e-14	2.29501e-13
HSPA13	6873.14	0.592466	0.076883	7.70607	1.2975e-14	2.30983e-13
UBE2N	4796.24	-0.665361	0.0863885	-7.70196	1.33994e-14	2.38338e-13
MAGT1	6830.07	-0.517617	0.0672189	-7.70046	1.3558e-14	2.40954e-13
FKBP4	10760.8	-0.704381	0.0915088	-7.69741	1.38849e-14	2.46557e-13
JUP	372.188	1.26905	0.165035	7.68956	1.47638e-14	2.61942e-13
EGFL7	2719.82	0.725793	0.0943929	7.68906	1.4822e-14	2.62754e-13
ST6GAL1	121.752	2.9716	0.38658	7.68691	1.50733e-14	2.66983e-13
APOBEC3G	671.972	0.998318	0.130011	7.67874	1.60659e-14	2.84326e-13
DGCR2	7079.72	-0.649423	0.084654	-7.6715	1.69997e-14	3.00599e-13
ADI1	1287.24	-0.917746	0.119639	-7.67094	1.70745e-14	3.01668e-13
AL390719.1	1174	0.880207	0.114756	7.67022	1.71708e-14	3.03116e-13
CBX5	15471.2	-0.645679	0.0842438	-7.66441	1.79657e-14	3.16882e-13
TRIM9	3230.27	0.67276	0.0877977	7.66262	1.8218e-14	3.21064e-13
KLHL21	2842.54	0.681022	0.0889205	7.65878	1.87712e-14	3.30536e-13
JUN	11676.7	0.490052	0.0639889	7.6584	1.88262e-14	3.31229e-13
B2M	39774.8	0.854304	0.111622	7.65355	1.95507e-14	3.43688e-13
FMNL2	3632.64	0.626769	0.0819235	7.65066	1.99944e-14	3.51194e-13
NNMT	19908.6	-0.732949	0.0958112	-7.64993	2.01087e-14	3.52907e-13
NRG2	72.4221	2.92865	0.383057	7.64545	2.08216e-14	3.65115e-13
IRGQ	1104.77	-0.834381	0.10921	-7.64016	2.16959e-14	3.8013e-13
PHLDB1	4286.9	-0.581719	0.0761499	-7.63912	2.18704e-14	3.82868e-13
CLMP	4180.22	0.581919	0.0762	7.63673	2.228e-14	3.89715e-13
PRKCZ	105.679	2.59217	0.339792	7.62871	2.3712e-14	4.14418e-13
PLCB3	2839.8	-0.650683	0.085314	-7.62692	2.40432e-14	4.19859e-13
SORCS2	212.727	1.96845	0.258117	7.62619	2.41796e-14	4.21892e-13
TIMELESS	3479.64	-0.587367	0.0770707	-7.62115	2.51431e-14	4.38339e-13
TMEM64	3981.17	-0.5795	0.0760608	-7.61891	2.55835e-14	4.45648e-13
TMEM141	8580.47	-0.816761	0.107242	-7.61607	2.6151e-14	4.55157e-13
TBX3	970.96	0.819853	0.107656	7.61552	2.6264e-14	4.56747e-13
FARP1	6625.67	-0.545832	0.0717156	-7.61107	2.71846e-14	4.72366e-13
TNFRSF11A	1677.42	0.747712	0.0982624	7.60934	2.7549e-14	4.78303e-13
IFFO2	4490.81	0.69838	0.091801	7.60755	2.79345e-14	4.84597e-13
MPP1	4767.26	-0.591086	0.0777174	-7.60558	2.83619e-14	4.91606e-13
RBCK1	22447.3	0.546266	0.0718505	7.60281	2.89758e-14	5.01834e-13
OAF	3203.64	0.607514	0.0799316	7.60043	2.95148e-14	5.10748e-13
SMPDL3A	1945.88	-0.673994	0.0887069	-7.59798	3.00781e-14	5.2007e-13
ARID3B	626.52	1.00591	0.132421	7.59631	3.04705e-14	5.26422e-13
MLF2	15432.9	-0.596939	0.0785886	-7.59574	3.06038e-14	5.28292e-13
LRRC75A	144.781	2.00355	0.263826	7.59422	3.09661e-14	5.34109e-13
PLXNA3	5010.93	-0.597002	0.0786223	-7.59329	3.11889e-14	5.3751e-13
BTN3A1	2881.38	0.769452	0.101344	7.5925	3.13794e-14	5.40352e-13
PPIL6	326.41	1.32512	0.174541	7.59203	3.14929e-14	5.41863e-13
EPS8L1	102.749	2.64475	0.34861	7.58657	3.28493e-14	5.64739e-13
JAK1	23936	-0.507682	0.0669243	-7.58592	3.30143e-14	5.67114e-13
DCLRE1A	1785.95	0.731459	0.0964496	7.58385	3.35439e-14	5.75742e-13
ADAMTS10	126.11	2.45642	0.324035	7.58072	3.43654e-14	5.89361e-13
KCNQ5	999.571	0.889238	0.117353	7.5775	3.52284e-14	6.0367e-13
AGT	204.834	1.81482	0.239839	7.56681	3.82514e-14	6.54939e-13
AC006001.2	516.079	1.16931	0.154566	7.5651	3.8758e-14	6.63073e-13
CERNA2	4347.83	-0.638026	0.0843429	-7.56466	3.88873e-14	6.64746e-13
PTCHD4	1499.87	-1.15973	0.153354	-7.56244	3.95589e-14	6.75678e-13
TANC1	3172.51	-0.607018	0.0802836	-7.56093	4.00208e-14	6.83014e-13
GMCL1	3295.73	-0.744614	0.0985732	-7.55392	4.22352e-14	7.20221e-13
CKS2	10668.2	-0.705635	0.0934389	-7.55184	4.29167e-14	7.3125e-13
DERA	3967.47	-0.741865	0.0983026	-7.54675	4.46249e-14	7.59742e-13
ATP5MC3	8029.57	-0.622217	0.0824509	-7.54651	4.47073e-14	7.60315e-13
RAB39B	55.171	5.4774	0.725825	7.54644	4.47308e-14	7.60315e-13
RUNX1	6377.58	0.623498	0.0826324	7.54545	4.5074e-14	7.65531e-13
TSPYL1	3254.52	-0.758512	0.100581	-7.54127	4.65425e-14	7.89835e-13
EIF4G1	28090.6	-0.487091	0.0645968	-7.54048	4.68229e-14	7.93954e-13
NPC2	2980.78	0.676322	0.0897064	7.53929	4.72541e-14	8.00621e-13
GTF2I	7375.51	-0.51927	0.0689211	-7.53427	4.91084e-14	8.31369e-13
MFSD14B	8666.02	-0.597043	0.0792582	-7.53288	4.96314e-14	8.39548e-13
FAM114A1	10487.7	-0.570491	0.0757832	-7.52794	5.15476e-14	8.7086e-13
PGP	2042.23	-0.893334	0.11867	-7.52789	5.15652e-14	8.7086e-13
CITED2	16180.7	0.496538	0.0660009	7.5232	5.34516e-14	9.01995e-13
TM9SF2	13035.5	-0.47108	0.06262	-7.52284	5.3598e-14	9.03742e-13
ADGRE1	59.8111	6.85141	0.911999	7.51252	5.79995e-14	9.77175e-13
RNMT	3608.67	0.628193	0.0836258	7.51195	5.82533e-14	9.80668e-13
MVP	15873.3	-0.630453	0.0839725	-7.50785	6.01057e-14	1.01104e-12
CASP8	3547.06	0.586975	0.078204	7.50569	6.11077e-14	1.02708e-12
RAB11A	9344.57	-0.501393	0.0668165	-7.50403	6.1886e-14	1.03933e-12
FRMD5	1316.86	0.980538	0.130709	7.5017	6.29966e-14	1.0563e-12
AC026461.3	117.022	2.50816	0.334344	7.50173	6.29796e-14	1.0563e-12
SLFN11	5407.17	-0.596986	0.0795868	-7.50106	6.33018e-14	1.06057e-12
TRANK1	1213.06	0.846293	0.112859	7.49869	6.44594e-14	1.07911e-12
NEURL3	179.756	1.80047	0.240301	7.49257	6.75359e-14	1.12971e-12
EPHX1	5396.73	-0.64436	0.0860042	-7.49219	6.77329e-14	1.13211e-12
CDCA3	4179.62	-0.599839	0.0801005	-7.48858	6.96244e-14	1.1628e-12
ADPRM	290.449	1.5279	0.204073	7.48705	7.04368e-14	1.17544e-12
VPS51	2283.87	-0.818389	0.109317	-7.48636	7.08105e-14	1.18074e-12
CTNNB1	17127.4	-0.46066	0.0615378	-7.4858	7.11106e-14	1.18386e-12
AFAP1L1	1097.63	1.03852	0.138732	7.48584	7.1093e-14	1.18386e-12
BIRC5	12606.8	-0.628579	0.0839919	-7.48381	7.21975e-14	1.20101e-12
GOLIM4	4504.55	-0.894716	0.119567	-7.48299	7.26481e-14	1.20755e-12
RARRES2	35774.1	-0.549548	0.0734852	-7.47835	7.52633e-14	1.25004e-12
LPXN	3340.95	0.710657	0.0950634	7.4756	7.68502e-14	1.27539e-12
ARL4D	1563.2	0.85921	0.115004	7.47114	7.95021e-14	1.31836e-12
ENPEP	14088.9	-0.588436	0.0787802	-7.46935	8.05938e-14	1.33541e-12
MEF2D	3895.61	0.618326	0.0828	7.4677	8.16094e-14	1.35117e-12
WDR1	41239.5	-0.576032	0.077139	-7.46745	8.17622e-14	1.35264e-12
STMN1	18505.8	-0.487819	0.0653636	-7.46315	8.44776e-14	1.39647e-12
MGLL	25834.7	0.466904	0.0625654	7.46266	8.4793e-14	1.40058e-12
BTBD8	301.518	1.48537	0.199095	7.46063	8.6113e-14	1.42127e-12
IRS1	8061.8	0.616037	0.0825739	7.46043	8.62424e-14	1.42229e-12
FLG-AS1	528.67	-1.34847	0.180872	-7.45537	8.96177e-14	1.4765e-12
LPIN1	3714.73	-0.582737	0.0781642	-7.45529	8.96698e-14	1.4765e-12
KCNN4	123.032	2.6837	0.360233	7.44989	9.34168e-14	1.537e-12
OTUD6B-AS1	1964.64	-0.724207	0.0972484	-7.44697	9.55047e-14	1.57012e-12
DGCR9	1858.96	-0.795344	0.10681	-7.44634	9.59689e-14	1.57653e-12
ATP8A1	616.723	-1.28194	0.172228	-7.44328	9.82173e-14	1.6122e-12
USP1	7660.07	0.56442	0.0758686	7.43944	1.01111e-13	1.65841e-12
B3GNT4	1670.63	-0.77196	0.10383	-7.43483	1.04699e-13	1.71592e-12
SPRED3	181.242	1.9919	0.268049	7.43111	1.07689e-13	1.76356e-12
CREB3L2	20128.6	-0.50188	0.067544	-7.43042	1.08253e-13	1.77141e-12
PRRC1	7860.49	-0.540757	0.0728272	-7.42521	1.12601e-13	1.84113e-12
SOX4	5477.34	-0.747983	0.100769	-7.42277	1.14692e-13	1.87387e-12
AC010186.2	164.886	1.99418	0.268739	7.42049	1.16684e-13	1.90494e-12
TMED7	7949.42	-0.534169	0.0720391	-7.41498	1.21647e-13	1.98441e-12
GLRX	1273.48	0.826688	0.111532	7.41212	1.24294e-13	2.02604e-12
SNHG12	4154.18	0.57169	0.0771324	7.41181	1.24591e-13	2.0293e-12
NECTIN2	5599.22	-0.622473	0.0839893	-7.41135	1.25024e-13	2.03477e-12
ZNF207	6117.34	-0.548416	0.0739996	-7.41107	1.25282e-13	2.03741e-12
AC006008.1	334.249	-1.35142	0.182367	-7.41044	1.25882e-13	2.04558e-12
NRBP1	8178.3	-0.582831	0.078675	-7.40808	1.28145e-13	2.08074e-12
HPS4	4771.4	0.619034	0.0835789	7.40658	1.29596e-13	2.10269e-12
KRT81	117.642	2.4648	0.332861	7.40492	1.31233e-13	2.12598e-12
CHP1	3641.1	-0.609586	0.0823215	-7.40494	1.31206e-13	2.12598e-12
GPX8	2613.24	-0.594582	0.0803111	-7.40348	1.32666e-13	2.14753e-12
FGFR4	2448.47	-0.724614	0.0978866	-7.40258	1.33559e-13	2.16034e-12
SFRP4	75.9713	-2.88086	0.389195	-7.40209	1.34062e-13	2.16681e-12
SNX9	7693.16	0.499865	0.0675507	7.39984	1.36345e-13	2.20201e-12
TAGLN2	45076.6	-0.561927	0.076025	-7.39135	1.45348e-13	2.34562e-12
CRYM	49.6392	4.67057	0.632721	7.38172	1.56263e-13	2.51983e-12
NARS1	12943	0.555699	0.0752821	7.38156	1.56448e-13	2.52088e-12
ACP5	93.182	8.97812	1.2166	7.37967	1.58687e-13	2.555e-12
RPF2	2180.62	0.739256	0.1002	7.3778	1.60924e-13	2.58904e-12
PTPN9	3463.65	0.597525	0.0809907	7.3777	1.61051e-13	2.58911e-12
ROBO1	1769.12	-0.882128	0.119591	-7.3762	1.62877e-13	2.61646e-12
MGME1	2064.31	0.723871	0.0981546	7.37481	1.64584e-13	2.64188e-12
IL22RA1	99.9542	2.37603	0.322367	7.37058	1.69891e-13	2.72499e-12
SUFU	1875.4	-0.75114	0.101999	-7.36417	1.78258e-13	2.85701e-12
GNPTAB	4411.07	-0.595381	0.0808982	-7.35964	1.84411e-13	2.95337e-12
EFL1	1410.9	0.820548	0.111539	7.35661	1.88637e-13	3.01877e-12
ORC1	1621.52	-0.749008	0.101817	-7.35644	1.88879e-13	3.02034e-12
DAP	13393.7	-0.502706	0.0683459	-7.35532	1.90468e-13	3.04344e-12
CARD6	331.917	-1.47052	0.199944	-7.35467	1.91404e-13	3.05608e-12
SLC17A9	7518.86	-0.511021	0.0694844	-7.35448	1.91677e-13	3.05812e-12
LRRC1	1279.85	-0.758704	0.103225	-7.35002	1.98184e-13	3.15715e-12
NUDT16L1	832.322	-1.11372	0.151525	-7.35005	1.98127e-13	3.15715e-12
CALD1	18447.4	-0.52162	0.0710162	-7.34508	2.05633e-13	3.27334e-12
EFCAB14	8367.15	-0.587123	0.0799434	-7.34423	2.06952e-13	3.29185e-12
PTPN14	13684.1	0.550077	0.0749206	7.34214	2.10209e-13	3.34114e-12
FAM98B	2417.42	-0.595171	0.0811136	-7.3375	2.17623e-13	3.45636e-12
SPRED1	2462.95	0.722346	0.0984497	7.33721	2.18099e-13	3.46132e-12
LAMA5	2820.2	-0.787176	0.107316	-7.33512	2.21519e-13	3.51295e-12
TMEM116	867.134	0.816024	0.11127	7.33371	2.23875e-13	3.54764e-12
TMEM104	1147	-1.0231	0.139516	-7.33323	2.24663e-13	3.55745e-12
LIN54	2230.46	0.660148	0.090056	7.33041	2.29441e-13	3.63038e-12
HIVEP3	363.39	1.27871	0.17471	7.31903	2.49765e-13	3.94899e-12
SNHG8	2415.73	0.858422	0.117289	7.31886	2.5009e-13	3.95115e-12
RSU1	6318.9	-0.538254	0.0735779	-7.31543	2.56553e-13	4.05023e-12
DNM1	4955.52	-0.708708	0.0968977	-7.31397	2.59356e-13	4.09141e-12
CCDC61	467.141	-1.22812	0.168104	-7.3057	2.75817e-13	4.34783e-12
HDGFL2	5999.69	-0.761857	0.104332	-7.30222	2.8306e-13	4.45867e-12
CASTOR3	1086.11	-0.967227	0.132499	-7.2999	2.87983e-13	4.53283e-12
SIRT5	1674.25	0.679711	0.0931337	7.29823	2.91582e-13	4.58604e-12
DSE	2491.98	-0.671839	0.0920847	-7.29588	2.96714e-13	4.66328e-12
HACD3	9382.91	-0.510842	0.0700602	-7.29147	3.06588e-13	4.81488e-12
SLC2A10	2288.21	-0.627393	0.0860592	-7.29026	3.09366e-13	4.85488e-12
AP3B1	2888.41	-0.623914	0.0855975	-7.28893	3.12422e-13	4.89918e-12
THBD	345.151	1.2564	0.172438	7.28608	3.19097e-13	5.00014e-12
KIF1C	6920.96	-0.652433	0.0895603	-7.28485	3.22028e-13	5.04232e-12
TROAP	3472.02	-0.672343	0.0923024	-7.28413	3.23748e-13	5.06548e-12
CTXN1	754.131	-1.11785	0.153474	-7.28364	3.24941e-13	5.08037e-12
FER1L4	3501.34	-0.871905	0.119712	-7.28334	3.25662e-13	5.08786e-12
HNRNPA3	17035.8	-0.510737	0.0701255	-7.28318	3.2605e-13	5.09016e-12
ADAM9	25294.7	-0.525611	0.0721894	-7.28099	3.3137e-13	5.16937e-12
TTLL6	354.875	1.48261	0.203791	7.27513	3.46081e-13	5.39486e-12
ZFAND2A	702.308	1.00392	0.138072	7.27104	3.56733e-13	5.5568e-12
AC090409.1	159.532	2.01623	0.277302	7.27089	3.57135e-13	5.55895e-12
TNFSF13B	107.653	2.31252	0.318119	7.26935	3.61223e-13	5.61843e-12
CFL1	48805	-0.682508	0.0939313	-7.26604	3.7019e-13	5.75365e-12
SLC16A9	114.16	2.64417	0.364166	7.26089	3.84548e-13	5.97241e-12
VANGL1	5287.78	-0.554676	0.0763946	-7.26066	3.852e-13	5.97811e-12
ZFAND1	4751.17	0.844452	0.116325	7.25942	3.88742e-13	6.02865e-12
ALDH9A1	3076.34	0.608771	0.0838646	7.25897	3.90046e-13	6.03998e-12
ERC1	4761.02	-0.570071	0.0785326	-7.25904	3.89853e-13	6.03998e-12
MCM5	6973.69	-0.606289	0.0835316	-7.25821	3.92256e-13	6.06973e-12
OSTF1	2107.84	-0.637213	0.087807	-7.25698	3.95841e-13	6.12071e-12
DDX39A	6315.95	-0.571147	0.07876	-7.25174	4.11443e-13	6.3573e-12
PHACTR1	183.17	1.72146	0.237389	7.25162	4.11822e-13	6.35848e-12
CDH16	753.689	-0.900937	0.124346	-7.24541	4.31117e-13	6.65152e-12
IKBKB	1825.77	0.707597	0.0976951	7.24291	4.39166e-13	6.77074e-12
ADAR	24986.8	0.463856	0.0640663	7.24025	4.47843e-13	6.89947e-12
RAPGEF1	6370.27	0.605292	0.0836178	7.2388	4.52669e-13	6.96873e-12
MANBA	1712.79	0.834	0.115225	7.23801	4.5531e-13	7.00425e-12
IL1R2	888.029	0.9755	0.135034	7.22412	5.04358e-13	7.75312e-12
PGK1	33897.2	-0.57311	0.0793425	-7.22325	5.07611e-13	7.79744e-12
BRI3BP	3191.91	-0.589478	0.0816528	-7.21932	5.22474e-13	8.0199e-12
SPRY2	651.659	1.01487	0.140617	7.2173	5.30296e-13	8.13403e-12
SUMF1	2232.75	-0.789555	0.109416	-7.21606	5.35173e-13	8.20287e-12
AC036214.1	60.4568	3.23298	0.448524	7.20804	5.67622e-13	8.69391e-12
CNN3	15013.2	-0.58893	0.0817326	-7.20557	5.78027e-13	8.84683e-12
CDK2AP1	4433.55	-0.527507	0.0732524	-7.20123	5.9671e-13	9.12615e-12
SLC3A2	39347.2	0.578019	0.0802692	7.20101	5.97688e-13	9.13447e-12
LRIG3	1048.29	0.788869	0.109558	7.20044	6.00184e-13	9.16597e-12
PDCL	1916.41	-0.719413	0.0999214	-7.19979	6.0307e-13	9.20337e-12
CAPG	31722.4	0.588691	0.0817777	7.19867	6.08015e-13	9.27212e-12
PMM2	5094.71	-0.515318	0.0716317	-7.19399	6.29234e-13	9.58876e-12
SMS	18983	-0.449329	0.0625256	-7.18631	6.65638e-13	1.01362e-11
SNRNP25	1292.74	-0.888508	0.123651	-7.18564	6.68948e-13	1.01792e-11
SON	16662.3	-0.509376	0.0708997	-7.18446	6.74714e-13	1.02595e-11
MOSPD1	1443.5	0.756465	0.105323	7.18234	6.85259e-13	1.04124e-11
NNT-AS1	1709.79	0.799399	0.11132	7.1811	6.91543e-13	1.05003e-11
USH1C	783.541	-0.883667	0.123117	-7.17744	7.10273e-13	1.07769e-11
BATF2	68.6816	3.69385	0.514869	7.17434	7.26544e-13	1.10159e-11
COL4A5	791.114	-0.94309	0.131684	-7.16177	7.96445e-13	1.2067e-11
EIF4B	22492	-0.454872	0.063579	-7.15443	8.40189e-13	1.27206e-11
NREP	3813.91	-0.791338	0.110636	-7.15261	8.51437e-13	1.28817e-11
ZFP90	2089.24	0.75342	0.105341	7.15217	8.54165e-13	1.29136e-11
MBOAT2	3547.38	-0.625347	0.0875092	-7.14607	8.92996e-13	1.3491e-11
MXD1	815.481	0.996032	0.139403	7.145	8.99935e-13	1.35861e-11
CHAC1	544.579	1.44009	0.201572	7.14428	9.04695e-13	1.36482e-11
CD274	990.766	0.955753	0.133847	7.14067	9.28799e-13	1.40018e-11
EHHADH	2140.61	-0.635131	0.088951	-7.14024	9.31687e-13	1.40353e-11
SAR1A	9967.52	-0.465096	0.0651423	-7.13969	9.35419e-13	1.40814e-11
PTPRJ	8249.85	0.51175	0.0716956	7.13781	9.48262e-13	1.42646e-11
RAPGEF3	648.067	0.936133	0.131233	7.13338	9.79318e-13	1.47212e-11
GMDS	682.411	-0.972036	0.136318	-7.13064	9.99048e-13	1.50071e-11
RPL6	39415.2	-0.526496	0.073868	-7.12753	1.02189e-12	1.53393e-11
PTGIS	119.76	2.19142	0.307627	7.12361	1.05133e-12	1.577e-11
PPP2R1A	11681.2	-0.616735	0.0865887	-7.12258	1.05926e-12	1.58776e-11
GRIN2A	141.32	1.80952	0.254167	7.11943	1.08378e-12	1.62335e-11
PIK3CB	4228.04	-0.574645	0.080736	-7.11757	1.09845e-12	1.64416e-11
NUTF2	7617.93	-0.580103	0.0815819	-7.11069	1.15464e-12	1.72704e-11
ZDHHC20	5163.37	-0.522552	0.0735186	-7.10776	1.17945e-12	1.76289e-11
UACA	16411.6	0.702243	0.0988375	7.10502	1.20302e-12	1.79686e-11
SPATA20	3827.61	0.610591	0.0859535	7.10374	1.21426e-12	1.81236e-11
EMG1	1813.95	0.65213	0.0918367	7.10098	1.23876e-12	1.84761e-11
NUP188	5321.99	-0.548658	0.0772903	-7.09867	1.2596e-12	1.87737e-11
PTGFR	917.698	0.826861	0.116582	7.09252	1.31688e-12	1.96135e-11
TBC1D15	2101.67	0.653851	0.0922064	7.09117	1.32981e-12	1.97921e-11
MORN4	849.357	0.990267	0.139714	7.0878	1.36264e-12	2.02664e-11
HNRNPH2	3001.47	-0.614184	0.0866579	-7.08746	1.366e-12	2.0302e-11
PHF11	930.007	0.841963	0.118817	7.08623	1.37818e-12	2.04686e-11
JUNB	5226.34	-0.639568	0.0902651	-7.08545	1.38596e-12	2.05697e-11
NUP210	1994.07	-0.641564	0.0905632	-7.08416	1.39891e-12	2.07472e-11
KLC3	212.805	1.48174	0.20919	7.08324	1.40827e-12	2.08714e-11
TRAF5	947.834	0.975076	0.137669	7.08273	1.41339e-12	2.09325e-11
GDAP1	98.995	2.60555	0.368203	7.0764	1.47947e-12	2.18958e-11
AC068580.3	322.016	1.59161	0.224953	7.07529	1.49135e-12	2.20561e-11
PPM1M	597.617	0.994032	0.140513	7.07429	1.50212e-12	2.21998e-11
TOP2B	8920.85	-0.595495	0.0841872	-7.07346	1.51119e-12	2.23181e-11
NDRG1	113168	0.593386	0.0839129	7.07145	1.5332e-12	2.26273e-11
FBXL7	1687.76	-0.711098	0.100611	-7.06776	1.57451e-12	2.32207e-11
MTCL1	7481.59	0.519287	0.0734743	7.06759	1.57642e-12	2.32326e-11
MYL9	6395.48	-0.680597	0.0963038	-7.06719	1.58102e-12	2.32841e-11
AC078923.1	50.7588	6.60943	0.935515	7.06502	1.60597e-12	2.36351e-11
GMPPB	1626.96	-0.753106	0.106616	-7.0637	1.62125e-12	2.38432e-11
TTC3	11228.9	-0.836912	0.118505	-7.06225	1.6383e-12	2.40773e-11
AP1G1	6696.9	-0.594196	0.0841609	-7.06024	1.66215e-12	2.44107e-11
HINT3	1929.84	0.696485	0.0986794	7.05807	1.68836e-12	2.4761e-11
TLCD5	1011.2	0.780565	0.110592	7.05808	1.68822e-12	2.4761e-11
SEC31A	14120.3	-0.491306	0.0696156	-7.05741	1.69636e-12	2.4861e-11
PSMD2	20152.8	-0.649339	0.0920165	-7.05676	1.70427e-12	2.49596e-11
CHN1	653.088	0.954601	0.135287	7.05613	1.71202e-12	2.50556e-11
SFXN2	984.324	-0.87877	0.124839	-7.03924	1.93292e-12	2.82689e-11
LINC01693	49.1075	4.4962	0.638752	7.03905	1.93557e-12	2.82881e-11
COX11	3170.56	-0.53152	0.0755409	-7.03619	1.97569e-12	2.88544e-11
LPCAT3	2140.39	-0.663698	0.094381	-7.03211	2.03434e-12	2.96904e-11
HNRNPA0	9246.89	-0.578625	0.0822854	-7.03193	2.03703e-12	2.9709e-11
MANEAL	1888.25	-0.670466	0.0953971	-7.02816	2.09277e-12	3.05009e-11
SEC61B	5149.8	-0.716494	0.101966	-7.02682	2.11287e-12	3.07724e-11
LMNB2	25219.8	-0.551539	0.0785052	-7.02551	2.13286e-12	3.10421e-11
GNG11	13385	-0.547013	0.077865	-7.02514	2.13846e-12	3.11022e-11
POMGNT1	7289.46	-0.531094	0.0756307	-7.0222	2.18395e-12	3.17418e-11
HNRNPUL1	12960.9	-0.456426	0.0650133	-7.0205	2.21073e-12	3.2109e-11
LIMCH1	1868.39	0.637384	0.0907903	7.0204	2.21227e-12	3.21092e-11
PTGES3	21380.4	-0.524005	0.0746468	-7.0198	2.22187e-12	3.22263e-11
TSPAN5	3321.28	0.587441	0.0837388	7.01516	2.29688e-12	3.32913e-11
TRAPPC6B	1324.12	0.722191	0.102956	7.01454	2.30699e-12	3.34148e-11
TMED5	9671.19	-0.514969	0.0734528	-7.01088	2.36822e-12	3.42781e-11
EXOC4	6785.44	-0.518907	0.0740729	-7.00536	2.46347e-12	3.56078e-11
FLNA	252333	-0.48299	0.0689454	-7.0054	2.4629e-12	3.56078e-11
MEX3D	4348.72	-0.573552	0.0819965	-6.99483	2.65575e-12	3.83608e-11
OSTC	5963.95	-0.51981	0.074325	-6.99375	2.67633e-12	3.86316e-11
MAMDC4	1321.15	-0.792389	0.113358	-6.99013	2.74627e-12	3.96141e-11
SLAIN2	4930.21	-0.53415	0.0764678	-6.98529	2.84264e-12	4.0971e-11
PLEKHH1	254.325	1.4359	0.205563	6.98521	2.84424e-12	4.0971e-11
GABPB1-AS1	3662.65	0.872713	0.124987	6.98245	2.90071e-12	4.17559e-11
LIMS1	9026.3	0.560229	0.0802565	6.98048	2.94166e-12	4.23166e-11
AMACR	48.2499	-3.73742	0.535499	-6.97933	2.96583e-12	4.2635e-11
COLGALT1	32080.4	-0.534028	0.0765233	-6.97863	2.98082e-12	4.28214e-11
PTMA	28606.9	-0.565301	0.0810151	-6.97772	3.00014e-12	4.30695e-11
RFFL	1713.73	0.647665	0.0929344	6.96906	3.1907e-12	4.57739e-11
SLC1A5	26291.1	0.501093	0.0719129	6.96806	3.21347e-12	4.60693e-11
CSRNP1	1108.36	0.968565	0.139112	6.96246	3.34379e-12	4.79049e-11
ARRDC4	1487.15	0.906946	0.130322	6.95926	3.42062e-12	4.89723e-11
ELOVL7	984.522	0.764597	0.10991	6.95655	3.48702e-12	4.9889e-11
SRSF1	4116.83	-0.569467	0.0818627	-6.95637	3.4916e-12	4.99206e-11
GOLM1	22242.7	-0.458987	0.065992	-6.95519	3.52083e-12	5.03045e-11
PAK4	4112.48	-0.663212	0.0953707	-6.95404	3.54975e-12	5.06832e-11
MCM6	7155.29	-0.49777	0.0715918	-6.95289	3.57887e-12	5.10591e-11
HRH1	1622.1	0.686594	0.0987506	6.95281	3.58093e-12	5.10591e-11
TMEM79	581.327	1.12769	0.162218	6.95175	3.60792e-12	5.14091e-11
BICD2	4813.35	-0.52872	0.0760576	-6.95158	3.61218e-12	5.1435e-11
TFAP2C	84.9077	2.49138	0.358436	6.9507	3.63474e-12	5.17214e-11
TYMS	10649.5	-0.510094	0.0733983	-6.94967	3.66131e-12	5.20643e-11
RPSA	58165.1	-0.623098	0.0896678	-6.94896	3.67976e-12	5.22913e-11
PTPDC1	2051.76	0.686428	0.0987895	6.94839	3.69474e-12	5.24689e-11
LINC01139	1786.18	-0.623622	0.0897751	-6.9465	3.74472e-12	5.31428e-11
STXBP4	551.171	-1.04898	0.151034	-6.94531	3.77637e-12	5.35558e-11
TMEM97	2780.14	-0.666235	0.0959458	-6.94386	3.81525e-12	5.40708e-11
ZNF391	348.514	1.13056	0.163005	6.93569	4.04229e-12	5.72499e-11
AMOT	1747.71	-0.694351	0.100178	-6.9312	4.17279e-12	5.90585e-11
TSLP	66.3876	3.14918	0.454369	6.93089	4.18191e-12	5.91477e-11
FCGRT	226.663	1.64522	0.23741	6.92986	4.21242e-12	5.95394e-11
SFTA1P	59.4745	3.52125	0.508157	6.92945	4.22488e-12	5.96754e-11
RRAD	7147.15	-0.663897	0.0958262	-6.92814	4.26419e-12	6.01903e-11
FOXA2	993.157	0.818854	0.118225	6.92622	4.32237e-12	6.09707e-11
FZR1	4632.19	-0.553854	0.0799997	-6.9232	4.41564e-12	6.22446e-11
TYW5	1130.83	0.853942	0.123363	6.92216	4.44802e-12	6.26591e-11
LYPD1	120.905	2.07006	0.299126	6.92036	4.50499e-12	6.34192e-11
CCNB1	8067.95	-0.533899	0.0771536	-6.91995	4.51796e-12	6.35593e-11
SCARA3	282.707	1.28814	0.186176	6.91895	4.54991e-12	6.39661e-11
ZNF562	1472.91	0.802642	0.116034	6.91729	4.6037e-12	6.46791e-11
CEP70	2575.17	-0.743706	0.107522	-6.91679	4.61976e-12	6.48614e-11
HMOX1	1419.88	0.832827	0.120476	6.91282	4.75117e-12	6.6662e-11
GPX3	283.991	-1.36047	0.196902	-6.90935	4.8689e-12	6.82683e-11
SGMS2	3264.95	-0.572307	0.0828824	-6.90505	5.01867e-12	7.03215e-11
PLOD2	42684.7	-0.510436	0.0739234	-6.90493	5.02295e-12	7.03347e-11
BRSK1	47.0064	4.11904	0.596628	6.90386	5.0607e-12	7.08162e-11
FAM172A	442.857	-1.23985	0.179601	-6.90339	5.07763e-12	7.10059e-11
FIGNL1	1278.78	0.831462	0.12047	6.90183	5.13355e-12	7.17402e-11
CCT3	16864.5	-0.556379	0.0806172	-6.90149	5.14584e-12	7.18643e-11
TM2D2	2077.76	-0.674253	0.0977023	-6.9011	5.16016e-12	7.20165e-11
DENND2B	1774.39	-0.632339	0.0916401	-6.90025	5.19125e-12	7.24025e-11
JMJD8	4233.7	-0.644111	0.0933523	-6.89979	5.20795e-12	7.25873e-11
SBDSP1	2189.54	0.767396	0.111227	6.89937	5.22327e-12	7.27527e-11
LINC00475	1089.54	-1.00658	0.145943	-6.89707	5.30855e-12	7.38917e-11
PORCN	3015.78	0.614421	0.0891005	6.89582	5.3556e-12	7.44974e-11
AC124798.1	171.831	1.60351	0.232586	6.89429	5.41352e-12	7.52533e-11
FGF2	4326.33	0.64106	0.0930014	6.89302	5.46199e-12	7.5877e-11
MBTPS1	10755.7	-0.472955	0.0686347	-6.8909	5.54401e-12	7.69656e-11
RPL4	65279.5	-0.496173	0.0720086	-6.89046	5.56105e-12	7.71513e-11
SNX2	3215.61	0.538558	0.0781858	6.88818	5.65124e-12	7.83509e-11
AC011313.1	327.201	1.30137	0.188932	6.88801	5.65784e-12	7.83909e-11
RIPK4	6136.79	0.535722	0.077788	6.88695	5.70019e-12	7.89257e-11
IL21-AS1	53.9802	-3.90907	0.567748	-6.88523	5.76958e-12	7.98341e-11
SLC2A12	215.854	1.67719	0.243596	6.88512	5.77371e-12	7.98387e-11
DCTN1	8632.44	-0.491126	0.0713533	-6.88302	5.85975e-12	8.09753e-11
ARID5B	2212.06	-0.626593	0.0911073	-6.87752	6.09037e-12	8.4107e-11
ZNF146	5389.52	0.551462	0.0802847	6.86882	6.47339e-12	8.93379e-11
IRS2	39086.2	0.425147	0.061905	6.86773	6.52293e-12	8.99626e-11
ANXA6	18910.9	-0.549625	0.0800616	-6.86503	6.64792e-12	9.16265e-11
SRRM1	6032.85	-0.572564	0.0834089	-6.86454	6.67068e-12	9.188e-11
CHD2	7542.17	0.595619	0.0867688	6.86444	6.67527e-12	9.18831e-11
LAMP1	21553.1	-0.441796	0.06437	-6.86339	6.72461e-12	9.25018e-11
XRCC5	22603.6	-0.621356	0.0905647	-6.8609	6.84263e-12	9.40638e-11
G3BP2	8510.45	-0.488844	0.0712656	-6.85947	6.91152e-12	9.49489e-11
SPINT1	558.05	0.967326	0.141066	6.85726	7.0196e-12	9.63708e-11
NUCKS1	32328.1	-0.429507	0.0626551	-6.85509	7.12674e-12	9.7778e-11
ARPC4	3007.74	-0.639674	0.0933404	-6.85313	7.22496e-12	9.90609e-11
AZIN1-AS1	264.145	1.3798	0.201417	6.85043	7.36297e-12	1.00888e-10
UGT1A8	917.443	-0.837691	0.122293	-6.84988	7.39126e-12	1.01209e-10
SYTL3	6069.29	-0.560021	0.0817813	-6.84779	7.49988e-12	1.0263e-10
RHOA	31419.9	-0.453	0.0661784	-6.84513	7.64073e-12	1.0449e-10
MRI1	1846.01	-0.647171	0.0946184	-6.8398	7.9304e-12	1.0838e-10
SYT11	360.343	-1.15128	0.168372	-6.83771	8.04695e-12	1.09902e-10
PAPLN	2202.5	-0.627276	0.091739	-6.83761	8.0523e-12	1.09904e-10
TWSG1	7695.07	-0.476069	0.0696651	-6.83368	8.27627e-12	1.12888e-10
SIX1	725.87	0.847361	0.124004	6.83334	8.29624e-12	1.13087e-10
SLC6A13	41.5199	-6.00745	0.879235	-6.83259	8.33941e-12	1.13601e-10
KRBA1	1701.73	-0.643452	0.0941764	-6.83241	8.34978e-12	1.13669e-10
LINC01293	59.7357	7.43829	1.08917	6.82931	8.53266e-12	1.16084e-10
SGPP2	1611.93	0.694965	0.101792	6.8273	8.65247e-12	1.17638e-10
LAYN	879.809	-0.79369	0.11629	-6.82511	8.78564e-12	1.19371e-10
LINC02154	51.4175	4.0378	0.591649	6.82466	8.81358e-12	1.19674e-10
FHOD3	3513.22	0.506485	0.074239	6.82236	8.95573e-12	1.21526e-10
EIF4EBP2	5470.11	-0.584852	0.0857605	-6.8196	9.12961e-12	1.23805e-10
CUX1	10039.7	-0.498242	0.0730819	-6.81759	9.25819e-12	1.25468e-10
KLF2	299.062	1.32984	0.19522	6.81199	9.62575e-12	1.30365e-10
IGF1R	2943.55	-0.695755	0.10215	-6.81115	9.6824e-12	1.31048e-10
SLC29A3	313.638	-1.28814	0.189189	-6.80877	9.84378e-12	1.33062e-10
ZFC3H1	6014.41	-0.726229	0.106661	-6.80878	9.84291e-12	1.33062e-10
SLC16A7	1460.29	-0.902905	0.132617	-6.80836	9.87191e-12	1.33356e-10
PALB2	1428.35	0.731749	0.10748	6.80825	9.87948e-12	1.33373e-10
AL031985.3	179.281	1.53426	0.225471	6.80469	1.01269e-11	1.36626e-10
TOR4A	4262.58	-0.647436	0.0951695	-6.80297	1.02481e-11	1.38172e-10
GUCA1C	44.4267	-4.2315	0.622101	-6.80195	1.03213e-11	1.39071e-10
EIF4ENIF1	2223.6	-0.610156	0.0897082	-6.80157	1.03488e-11	1.39352e-10
AGPAT2	8875.05	-0.64295	0.094542	-6.80068	1.04124e-11	1.40118e-10
AP1S3	3418.83	-0.612505	0.0900707	-6.80027	1.0442e-11	1.40427e-10
ADAMTS2	602.025	-1.01402	0.149162	-6.79813	1.05986e-11	1.42442e-10
PHPT1	10533.6	-0.545826	0.080306	-6.79683	1.06944e-11	1.43638e-10
PIK3R4	2069.34	-0.664007	0.0977516	-6.7928	1.09979e-11	1.4762e-10
SMARCC1	7051.42	-0.448867	0.0661305	-6.7876	1.14012e-11	1.52935e-10
LAMP2	18724.8	-0.498623	0.0734755	-6.78625	1.15086e-11	1.54278e-10
SAMHD1	4677.08	0.551399	0.0813044	6.78191	1.18597e-11	1.58883e-10
ULK3	694.639	0.964007	0.142171	6.78063	1.19655e-11	1.60199e-10
EMP2	7240.51	-0.583382	0.0860388	-6.78045	1.19799e-11	1.6029e-10
CAPNS1	11647.3	-0.581151	0.0858095	-6.77257	1.26516e-11	1.6917e-10
ZC3H12C	2330.29	0.645643	0.0953562	6.77085	1.28028e-11	1.71083e-10
NRIP1	7954.97	0.619972	0.0915758	6.77004	1.28742e-11	1.71929e-10
ALKBH8	983.442	0.815663	0.120494	6.76934	1.29372e-11	1.72661e-10
CDC42EP1	4465.45	0.8007	0.118287	6.76914	1.29548e-11	1.72785e-10
SSR2	11918.7	-0.510198	0.0754068	-6.76595	1.32441e-11	1.76532e-10
SAT2	1568.03	0.64731	0.0956991	6.76402	1.34217e-11	1.78786e-10
CGN	56.2332	2.93511	0.434139	6.76076	1.37266e-11	1.82732e-10
RBM14	2427.06	-0.601257	0.0889506	-6.75944	1.38524e-11	1.84291e-10
ZNF736P9Y	331.938	-1.23291	0.182429	-6.75831	1.39614e-11	1.85624e-10
HNF1B	1731.19	-0.86579	0.128111	-6.75812	1.39793e-11	1.85744e-10
CLCN3	6061.97	-0.615607	0.0911051	-6.75711	1.40775e-11	1.86931e-10
KLHL14	234.186	-1.49183	0.220797	-6.75656	1.41304e-11	1.87515e-10
C14orf132	119.698	2.92318	0.432673	6.7561	1.41754e-11	1.87994e-10
GTF3C1	8169.88	-0.49021	0.0725615	-6.75578	1.42064e-11	1.88287e-10
AP000695.2	111.886	2.13488	0.316156	6.75261	1.45212e-11	1.92338e-10
LARGE1	1018.88	-0.777919	0.115226	-6.75125	1.46574e-11	1.9402e-10
RSL1D1	8710.5	0.601256	0.089103	6.74788	1.50022e-11	1.98458e-10
YWHAQ	32139.3	-0.428737	0.0636031	-6.74082	1.57497e-11	2.08216e-10
HDGF	36059.4	-0.571029	0.0847294	-6.73944	1.58997e-11	2.10068e-10
MCRS1	3225.51	-0.637692	0.0946328	-6.73859	1.59928e-11	2.11165e-10
LINC01781	54.0128	-3.36819	0.49986	-6.73827	1.60288e-11	2.11508e-10
KDELR2	23881.5	-0.498468	0.0740318	-6.73317	1.66012e-11	2.18923e-10
TGFBR3	113.32	2.45843	0.365207	6.73162	1.67788e-11	2.21127e-10
BTD	1388.3	-0.73008	0.108503	-6.72864	1.71254e-11	2.25555e-10
KLF7	4411.58	0.621439	0.0923605	6.7284	1.71537e-11	2.25785e-10
GRPEL2	2105.81	0.682746	0.101477	6.72807	1.71933e-11	2.26165e-10
RBM12	4292.27	-0.488343	0.0726156	-6.72505	1.7553e-11	2.30753e-10
KRT223P	191.86	-1.8367	0.273149	-6.72418	1.76586e-11	2.31997e-10
RHOT2	4259.17	-0.562426	0.0836466	-6.72383	1.77009e-11	2.32407e-10
PPIL2	2627.83	-0.577408	0.0859049	-6.72148	1.79894e-11	2.36048e-10
MAX	2203.63	0.573219	0.0852933	6.72057	1.81019e-11	2.37376e-10
CCDC194	151.843	2.08279	0.310092	6.71668	1.85907e-11	2.43634e-10
KDSR	4664.31	0.495903	0.0738413	6.7158	1.87039e-11	2.44965e-10
CDK14	2451.39	-0.559365	0.0832989	-6.71516	1.87865e-11	2.45894e-10
FOLR1	1745.72	-0.698546	0.104048	-6.71368	1.89778e-11	2.48244e-10
CENPX	2445.35	-0.901751	0.134359	-6.71153	1.926e-11	2.51779e-10
EDC4	3308.19	-0.524888	0.0782108	-6.7112	1.93033e-11	2.52188e-10
IER5L	3125.6	-0.575688	0.0858342	-6.70697	1.98701e-11	2.59433e-10
PGAM5	3136.76	-0.53652	0.0800194	-6.70488	2.01577e-11	2.63024e-10
ARF3	7347.19	-0.576971	0.0860557	-6.70463	2.01915e-11	2.63303e-10
PPP1CA	8790.83	-0.586566	0.0875189	-6.70216	2.0536e-11	2.67629e-10
HABP2	461.547	1.08468	0.161863	6.70124	2.0666e-11	2.69156e-10
AMPD3	799.469	0.950369	0.141832	6.70066	2.07473e-11	2.70002e-10
FJX1	2057.2	0.681873	0.101763	6.7006	2.07566e-11	2.70002e-10
CMTM6	5170.86	-0.502529	0.0750462	-6.69626	2.13825e-11	2.77973e-10
DIPK1A	460.284	-1.04671	0.156366	-6.69399	2.17173e-11	2.82151e-10
POGLUT2	2143.14	-0.563317	0.084185	-6.69142	2.21019e-11	2.8697e-10
LAMP3	35.0617	8.53282	1.2757	6.68873	2.25123e-11	2.92118e-10
ANKRD11	11709.9	0.457098	0.0684459	6.67825	2.41817e-11	3.13588e-10
PER2	439.332	1.52203	0.227924	6.6778	2.42553e-11	3.14348e-10
IL18	423.601	1.18771	0.177964	6.67389	2.49114e-11	3.22653e-10
ZBTB43	1485.01	0.708938	0.106264	6.67148	2.53232e-11	3.27785e-10
TRAM2-AS1	568.227	0.998849	0.149735	6.67076	2.54486e-11	3.29206e-10
ALYREF	5235.13	-0.832126	0.124777	-6.66892	2.57701e-11	3.3316e-10
GCLM	4125.36	-0.513832	0.0770527	-6.66858	2.58286e-11	3.33712e-10
TRIB3	15262.3	0.556664	0.0835333	6.66397	2.66522e-11	3.44142e-10
ZC3H8	1160.42	0.943612	0.141625	6.66277	2.68722e-11	3.46769e-10
AC137932.2	67.364	3.18648	0.478272	6.66249	2.69231e-11	3.47214e-10
AHCYL1	17055.8	-0.471347	0.0707784	-6.65948	2.74802e-11	3.54012e-10
CD5L	41.624	6.32464	0.949723	6.65946	2.74838e-11	3.54012e-10
NOXA1	72.5951	2.50967	0.376999	6.65698	2.79507e-11	3.59586e-10
SLC44A2	11419.3	0.525284	0.0789063	6.65705	2.79372e-11	3.59586e-10
RAB1A	11873.4	-0.455911	0.0685011	-6.65553	2.82284e-11	3.62937e-10
LINC00623	475.177	1.12145	0.16862	6.65075	2.91612e-11	3.74701e-10
CSGALNACT1	63.9025	3.00615	0.452077	6.64965	2.93788e-11	3.77266e-10
ST13	17174.1	-0.418401	0.062935	-6.64814	2.96813e-11	3.80919e-10
AP1AR	2039.96	0.602921	0.0907241	6.64566	3.01868e-11	3.8717e-10
LIG3	2357.23	-0.564483	0.0849811	-6.64246	3.08501e-11	3.95437e-10
FAS	3567.54	0.519128	0.0781629	6.64161	3.10274e-11	3.97467e-10
TENM3	5597.67	-0.635796	0.0957534	-6.63993	3.13842e-11	4.01794e-10
C22orf46	1108.73	0.865666	0.130399	6.63861	3.16649e-11	4.05142e-10
B4GALNT1	3209.72	-0.641083	0.0965905	-6.63713	3.1986e-11	4.09002e-10
RMND1	1359.75	0.656853	0.0989829	6.63602	3.22268e-11	4.11831e-10
AHNAK	133756	-0.458514	0.0691338	-6.63228	3.30542e-11	4.22148e-10
B3GALT5	6264.18	0.486963	0.0734282	6.63183	3.31548e-11	4.23176e-10
AL136131.3	197.724	1.9741	0.297679	6.63162	3.32012e-11	4.23512e-10
PTPRU	861.895	0.859155	0.129559	6.63138	3.32571e-11	4.23889e-10
TAPBPL	1227.22	0.88841	0.133972	6.63131	3.32711e-11	4.23889e-10
TYRO3	2157.19	0.655366	0.0988485	6.63001	3.35673e-11	4.27146e-10
MAFG	6237.4	0.476912	0.0719315	6.63009	3.35485e-11	4.27146e-10
PTPRS	414.062	1.16893	0.176334	6.62903	3.37902e-11	4.29724e-10
ATF3	1565.48	0.979707	0.147806	6.62832	3.3952e-11	4.3152e-10
C12orf49	2425.48	-0.548119	0.0827084	-6.62713	3.42287e-11	4.34775e-10
ITSN1	4531.07	-0.583337	0.0880364	-6.62609	3.44698e-11	4.37573e-10
KIAA0100	7641.35	-0.454385	0.0685818	-6.62545	3.46194e-11	4.39207e-10
UBA6	8724.22	0.474385	0.0716054	6.62499	3.47283e-11	4.40324e-10
APEH	5626.19	-0.567534	0.0856945	-6.62276	3.52547e-11	4.4673e-10
CCNT2-AS1	71.0431	-2.71212	0.409532	-6.62248	3.53212e-11	4.47303e-10
CFI	323.419	-1.43724	0.217029	-6.62233	3.53584e-11	4.47504e-10
ZDHHC7	10270	-0.46465	0.0702105	-6.61796	3.64189e-11	4.6065e-10
KDM3B	6073.09	-0.474505	0.0717215	-6.61594	3.69188e-11	4.66413e-10
DOP1B	4180.05	0.538713	0.0814263	6.61596	3.6916e-11	4.66413e-10
RPLP0	113085	-0.607129	0.0918271	-6.61166	3.80042e-11	4.79837e-10
GLTP	2474.62	-0.583238	0.0882307	-6.61037	3.8335e-11	4.83723e-10
TENT5A	2913.65	0.627517	0.0949353	6.60994	3.84472e-11	4.84849e-10
LTO1	1460.6	0.786666	0.119427	6.58699	4.48845e-11	5.65351e-10
SRRM2	22407.6	-0.576484	0.0875178	-6.58705	4.48649e-11	5.65351e-10
FOCAD	1982.75	-0.611017	0.0927875	-6.58512	4.54517e-11	5.72154e-10
GOLGA2	9197.74	-0.536462	0.0814707	-6.58472	4.5574e-11	5.73351e-10
C10orf99	118.533	-5.68784	0.863824	-6.58449	4.5645e-11	5.739e-10
PIP4K2A	8274.85	0.468239	0.071124	6.58341	4.59775e-11	5.77736e-10
FAM32A	3767.8	-0.502645	0.0763666	-6.582	4.64153e-11	5.8289e-10
LYPLAL1	1448.17	0.843144	0.128191	6.57724	4.79252e-11	6.01493e-10
DBNL	4967.7	-0.604525	0.091916	-6.57692	4.80286e-11	6.02432e-10
EEF1A2	9492.27	-0.631224	0.0960046	-6.57493	4.86764e-11	6.10194e-10
NEBL	244.972	-1.36939	0.208349	-6.57259	4.94466e-11	6.1948e-10
ASPH	49350.4	-0.508574	0.0773933	-6.5713	4.9879e-11	6.24526e-10
TK1	8016.92	-0.633111	0.0963539	-6.57069	5.0084e-11	6.2672e-10
SEPSECS	823.547	0.757761	0.115331	6.57033	5.02033e-11	6.27839e-10
TECR	6797.44	-0.571583	0.0869984	-6.57004	5.03023e-11	6.28704e-10
USP54	2516.91	0.631018	0.0960484	6.56979	5.03874e-11	6.29395e-10
ASB1	4353.55	0.512658	0.07804	6.56918	5.05946e-11	6.31608e-10
MCM4	20044.8	-0.439656	0.0669324	-6.56866	5.07695e-11	6.33416e-10
GSTM4	722.645	-0.808165	0.123055	-6.5675	5.11681e-11	6.38011e-10
VMP1	14054.2	-0.434798	0.066216	-6.56636	5.15588e-11	6.42502e-10
UBQLN2	2221.11	-0.63702	0.0970254	-6.5655	5.18587e-11	6.45857e-10
CA11	93.4504	2.1029	0.320472	6.56191	5.31237e-11	6.6122e-10
NR4A1	403.586	1.13086	0.172376	6.56043	5.36539e-11	6.67425e-10
ZFR	7004.94	0.513498	0.0782994	6.55813	5.44876e-11	6.77396e-10
AHNAK2	8020.98	0.641827	0.0978781	6.55741	5.47503e-11	6.8026e-10
SLN	93.5183	-2.62039	0.399994	-6.55106	5.7129e-11	7.09397e-10
ADGRA3	3551.91	-0.55122	0.0841601	-6.54966	5.76675e-11	7.15662e-10
RSRP1	2600.74	-0.668736	0.102112	-6.54902	5.79155e-11	7.18316e-10
ACTR2	25947.4	-0.38735	0.059153	-6.54827	5.8209e-11	7.21531e-10
DDX46	4834.5	-0.521176	0.0796161	-6.54611	5.90558e-11	7.31597e-10
PLEKHG4	3118.25	-0.589672	0.0901129	-6.54369	6.00172e-11	7.4307e-10
POLR2E	8103.63	-0.605173	0.092511	-6.54164	6.08492e-11	7.52928e-10
CAPZB	14806.2	-0.473008	0.0723125	-6.54116	6.1043e-11	7.54882e-10
KIAA0232	4338.66	-0.494073	0.075553	-6.53943	6.17534e-11	7.6322e-10
CUL3	4481.18	-0.565215	0.0864666	-6.53681	6.28466e-11	7.76275e-10
FBXL16	38.9866	4.30378	0.658585	6.5349	6.36527e-11	7.85771e-10
MCU	4217.56	-0.523409	0.0801111	-6.53354	6.42319e-11	7.92457e-10
TMEM178B	2863.51	0.503685	0.0771029	6.53263	6.46238e-11	7.96825e-10
CEACAM1	39.3833	4.62568	0.708262	6.53103	6.53209e-11	8.04949e-10
EMC7	4281.11	0.516844	0.079151	6.52986	6.58323e-11	8.10777e-10
TTC39B	911.815	0.813972	0.124659	6.52958	6.59543e-11	8.11805e-10
XRCC6	29438.7	-0.534431	0.081908	-6.52477	6.81039e-11	8.37773e-10
UFD1	3436.41	-0.603513	0.0925279	-6.5225	6.91472e-11	8.50111e-10
KDELR1	13125.7	-0.524468	0.0804431	-6.51973	7.04325e-11	8.65408e-10
DOLPP1	1111.69	-0.762477	0.117063	-6.51342	7.34586e-11	9.02063e-10
HIVEP1	2275.27	0.621184	0.0953796	6.51275	7.37859e-11	9.05027e-10
AKT2	5881.73	-0.47813	0.0734137	-6.51282	7.37535e-11	9.05027e-10
IQCE	3018.81	-0.524058	0.0804825	-6.51145	7.44265e-11	9.11822e-10
SEC11C	970.145	0.732835	0.112544	6.51152	7.43939e-11	9.11822e-10
HCN2	419.476	1.00793	0.154908	6.50665	7.68462e-11	9.40919e-10
INHBE	87.1074	2.47424	0.380473	6.50307	7.86951e-11	9.62997e-10
NADSYN1	2895.34	-0.541254	0.083272	-6.49983	8.04105e-11	9.82997e-10
CENPI	3180.8	-0.57958	0.0891687	-6.49981	8.04228e-11	9.82997e-10
ANAPC11	5711.53	-0.549581	0.0845911	-6.49691	8.19883e-11	1.00155e-09
PAQR6	223.08	1.34915	0.207671	6.49658	8.21678e-11	1.00316e-09
P3H2	16131.5	-0.437678	0.0674143	-6.49236	8.45009e-11	1.03105e-09
USF3	1147.57	-0.705019	0.108629	-6.49013	8.5762e-11	1.04583e-09
FUT1	30.8378	8.34733	1.28626	6.48962	8.60542e-11	1.04879e-09
ODF2	7638.99	-0.534324	0.0823409	-6.48917	8.63109e-11	1.05131e-09
SCNN1A	2406.17	-0.697775	0.107531	-6.48903	8.63887e-11	1.05165e-09
CD55	2663.52	0.639503	0.0985633	6.48824	8.68428e-11	1.05656e-09
PAM	16772.1	-0.492812	0.0759604	-6.48775	8.71265e-11	1.0594e-09
DCAF7	7135.02	-0.426188	0.0657001	-6.48687	8.76382e-11	1.06501e-09
APCDD1L	911.219	0.862769	0.133027	6.48567	8.83393e-11	1.07291e-09
FHOD1	2453.22	-0.644614	0.099451	-6.48172	9.06818e-11	1.10073e-09
ZNHIT1	6472.26	-0.559284	0.0862899	-6.48146	9.08415e-11	1.10203e-09
ZNRF1	1082.05	0.764082	0.117889	6.48136	9.08969e-11	1.10207e-09
CENPW	1700.47	-0.704928	0.108765	-6.48121	9.09896e-11	1.10255e-09
ILF2	12747.6	-0.49249	0.0760275	-6.47779	9.3077e-11	1.1272e-09
CYB561D2	611.706	-0.940439	0.145182	-6.47763	9.3173e-11	1.12771e-09
CFAP47	197.997	-1.52363	0.235367	-6.47342	9.58082e-11	1.15894e-09
CCNA2	7529.83	-0.433378	0.066988	-6.46948	9.83375e-11	1.18886e-09
GPI	7577.1	-0.592187	0.0915463	-6.46871	9.88419e-11	1.19427e-09
DNAH14	668.138	0.825837	0.127671	6.46849	9.89873e-11	1.19534e-09
CDC37	11059.1	-0.513376	0.0794464	-6.46191	1.03386e-10	1.24775e-09
CTSS	1713.99	-0.644271	0.0998021	-6.45549	1.0787e-10	1.30111e-09
UCK2	4331.52	0.501338	0.0776632	6.45529	1.08014e-10	1.3021e-09
SNX8	6088.69	0.468348	0.0725782	6.45301	1.09653e-10	1.32095e-09
SMIM2-AS1	167.273	1.58823	0.246126	6.45294	1.09703e-10	1.32095e-09
THAP6	841.495	0.883334	0.136906	6.45213	1.10289e-10	1.32725e-09
ARPC3	9561.23	-0.511863	0.0793423	-6.45133	1.10874e-10	1.33352e-09
WDR54	1417.43	0.715024	0.110851	6.45033	1.11603e-10	1.34153e-09
HIP1	6105.12	0.477588	0.0740674	6.44802	1.13322e-10	1.36141e-09
PLAC8	2678.12	0.615589	0.0954747	6.44766	1.13587e-10	1.36382e-09
MEAK7	4089.6	0.578107	0.0896876	6.44578	1.15006e-10	1.38008e-09
LINC02535	235.119	1.30354	0.202311	6.44324	1.16947e-10	1.40256e-09
TIMM9	924.654	0.886868	0.137667	6.44213	1.17806e-10	1.41207e-09
SNAI3-AS1	280.582	-1.23088	0.191075	-6.44189	1.17991e-10	1.41348e-09
SLC23A2	2290.55	0.616775	0.0957947	6.43851	1.20649e-10	1.4445e-09
PTN	87.8904	2.58869	0.402069	6.43842	1.20725e-10	1.44458e-09
LINC00958	2947.63	0.542569	0.0842924	6.43675	1.22058e-10	1.4597e-09
ABCA12	1208.73	-0.859887	0.133611	-6.43577	1.22849e-10	1.46833e-09
C11orf68	4146.74	0.606018	0.0941744	6.43506	1.23424e-10	1.47437e-09
AC133644.1	33.5276	-4.47562	0.695601	-6.43417	1.24147e-10	1.48216e-09
NR1H2	3526.78	-0.681303	0.105915	-6.43253	1.25495e-10	1.49741e-09
NLGN4Y	1019.05	-0.737214	0.114617	-6.43197	1.25957e-10	1.50207e-09
AHSA1	3819.87	-0.598412	0.093048	-6.43122	1.26587e-10	1.50873e-09
CAP1	30974.7	-0.415742	0.0646768	-6.42798	1.29307e-10	1.54028e-09
ALAD	1924.92	-0.62568	0.0973789	-6.42521	1.31686e-10	1.56773e-09
NCAPH	3692.95	-0.54623	0.0850613	-6.42161	1.34844e-10	1.60441e-09
MSN	35144.9	-0.418665	0.0652421	-6.41711	1.38885e-10	1.65156e-09
SETDB2	876.015	0.87156	0.135847	6.41577	1.40115e-10	1.66525e-09
ANAPC15	1320.18	-0.746222	0.116355	-6.41329	1.42408e-10	1.69155e-09
DCTN2	7250.52	-0.556401	0.0867672	-6.41258	1.43079e-10	1.69856e-09
ACAD9	2639.45	-0.602613	0.0939887	-6.41155	1.44051e-10	1.70913e-09
RAB8A	5073.63	-0.458755	0.0715655	-6.41028	1.45254e-10	1.72243e-09
OGFOD3	2204.92	-0.638866	0.0996717	-6.4097	1.45807e-10	1.72802e-09
PREX1	35.6645	5.32767	0.831479	6.40746	1.47968e-10	1.75264e-09
TPD52L1	1790.7	-0.61751	0.0964295	-6.40375	1.5161e-10	1.79478e-09
RTL8B	543.911	-0.885969	0.138376	-6.40262	1.52737e-10	1.80711e-09
ITM2B	34894.5	-0.442197	0.0690798	-6.40125	1.54107e-10	1.82229e-09
GARS1	22472.9	0.458423	0.0716286	6.39999	1.55386e-10	1.83638e-09
KANSL1L	1476.33	-0.657906	0.102831	-6.39791	1.57522e-10	1.86058e-09
LRRC8A	4167.59	-0.534998	0.0836336	-6.39692	1.58541e-10	1.87157e-09
ERAP2	12333.8	-0.502185	0.0785141	-6.39611	1.59386e-10	1.88049e-09
CHMP3	3895.72	-0.516955	0.0808411	-6.3947	1.60861e-10	1.89683e-09
HMGN2	25472.8	-0.592833	0.0928248	-6.38658	1.6964e-10	1.99922e-09
PPIA	73996.4	-0.49214	0.0770959	-6.38347	1.73115e-10	2.03904e-09
EFNA4	391.189	-1.13294	0.177483	-6.38338	1.73217e-10	2.0391e-09
LMAN1	31462.8	-0.497353	0.0779395	-6.38127	1.75623e-10	2.06627e-09
DTWD2	577.48	-0.873813	0.136951	-6.38049	1.7652e-10	2.07552e-09
PCNA	8787.87	-0.494698	0.0775338	-6.38042	1.76606e-10	2.07552e-09
MICAL3	7727.53	-0.432351	0.0677782	-6.37891	1.78357e-10	2.09492e-09
RGS4	68.2163	2.99435	0.469506	6.37766	1.79809e-10	2.10991e-09
ANAPC13	2238.04	0.634388	0.0994706	6.37764	1.79833e-10	2.10991e-09
AP1B1	6388.13	-0.571979	0.0897299	-6.37445	1.83622e-10	2.15316e-09
TNFRSF9	3501.98	-0.548265	0.0860291	-6.37302	1.85345e-10	2.17095e-09
SPNS2	661.799	1.01471	0.159218	6.37305	1.85309e-10	2.17095e-09
NTRK3	323.496	1.11391	0.174855	6.37046	1.88456e-10	2.20616e-09
MED25	2720.74	-0.521857	0.0820066	-6.36359	1.97092e-10	2.30598e-09
CCDC15	280.692	1.2443	0.195637	6.36024	2.01435e-10	2.35548e-09
TMED2	20993.5	-0.393592	0.0619059	-6.35791	2.0452e-10	2.39023e-09
FKBP9P1	226.491	1.43274	0.225392	6.35664	2.06209e-10	2.40863e-09
CASP1	183.492	1.65723	0.260768	6.35519	2.08174e-10	2.43023e-09
PATL2	54.2071	2.91904	0.45933	6.35499	2.08447e-10	2.43207e-09
SLC25A36	7940.42	0.524658	0.0825987	6.35189	2.12691e-10	2.48021e-09
RAB3IL1	101.286	2.0304	0.319741	6.35012	2.1514e-10	2.50739e-09
DAPK3	4200.5	-0.512583	0.0807217	-6.35	2.15314e-10	2.50803e-09
TNIP1	17276.8	-0.462135	0.0727842	-6.34938	2.16182e-10	2.51674e-09
STS	310.866	-1.11443	0.175566	-6.34765	2.18632e-10	2.54387e-09
NUP205	11566.7	-0.411847	0.0648996	-6.34591	2.21115e-10	2.57133e-09
TXNDC5	684.14	-0.958878	0.151126	-6.34487	2.22615e-10	2.58735e-09
TEF	820.578	0.876766	0.138198	6.34428	2.23468e-10	2.59583e-09
AUTS2	109.348	2.32841	0.367048	6.34361	2.24445e-10	2.60574e-09
NR2F6	3615.6	-0.695698	0.109722	-6.34058	2.28905e-10	2.65605e-09
REPIN1	16431.2	-0.429813	0.0678138	-6.33814	2.32557e-10	2.69694e-09
AP2A1	5589.63	-0.532576	0.0840291	-6.33799	2.32779e-10	2.69804e-09
NCOA5	1503.15	-0.595138	0.0939345	-6.33567	2.36311e-10	2.73747e-09
B4GALT2	6733.05	-0.536216	0.0846797	-6.33229	2.41556e-10	2.79669e-09
KRT80	8705.95	0.574729	0.0908171	6.32842	2.47686e-10	2.86609e-09
TMEM168	2448.3	-0.547262	0.0864885	-6.32758	2.4904e-10	2.88017e-09
TCF3	9433.54	-0.437876	0.0692098	-6.32679	2.50308e-10	2.89324e-09
SGK2	871.783	-0.839858	0.132759	-6.3262	2.51277e-10	2.90285e-09
TMEM245	17604.8	-0.447232	0.0707004	-6.32573	2.52036e-10	2.91002e-09
VKORC1L1	9998.72	-0.407416	0.0644201	-6.32436	2.54277e-10	2.93429e-09
RALBP1	6265.37	-0.433847	0.0686078	-6.32359	2.55561e-10	2.94749e-09
LAT2	44.2614	3.65707	0.578378	6.32298	2.56566e-10	2.95746e-09
DEXI	1591.63	-0.700236	0.110811	-6.31922	2.62891e-10	3.02871e-09
ME1	3427.76	-0.494558	0.0782867	-6.31728	2.66214e-10	3.06532e-09
EPCAM	290.236	1.27547	0.202096	6.31121	2.76867e-10	3.18624e-09
AMMECR1	3222.17	-0.572439	0.0907757	-6.30608	2.86189e-10	3.29172e-09
WDR31	791.925	0.841052	0.133382	6.30557	2.87143e-10	3.30089e-09
CDCA7L	5093.86	0.481461	0.0763669	6.30458	2.88971e-10	3.3201e-09
RFX8	80.4188	2.19577	0.348349	6.30336	2.91266e-10	3.34463e-09
MAPRE2	1231.66	-0.695912	0.110436	-6.3015	2.94774e-10	3.38307e-09
ARAF	1922.13	-0.625805	0.0993161	-6.30114	2.95457e-10	3.38906e-09
DCLK1	663.52	-0.824924	0.130934	-6.30032	2.97024e-10	3.40519e-09
JHY	529.524	0.90337	0.143388	6.30016	2.97348e-10	3.40704e-09
KHDRBS1	10784.3	-0.426971	0.0678043	-6.29711	3.03249e-10	3.47277e-09
HADHA	16052.9	-0.416999	0.0662581	-6.29355	3.10281e-10	3.55137e-09
COPA	22422	-0.414419	0.0658844	-6.29009	3.17281e-10	3.62951e-09
DCAF1	1916.2	-0.560194	0.089097	-6.28746	3.22701e-10	3.68952e-09
IFT27	1754.85	0.56826	0.0903899	6.28677	3.24142e-10	3.70398e-09
ZMAT1	650.149	0.929218	0.147851	6.28485	3.28176e-10	3.74804e-09
ITGB6	309.446	-1.28231	0.204141	-6.28151	3.35295e-10	3.82727e-09
BNIP3	7369.67	0.427985	0.0681411	6.28086	3.36702e-10	3.84125e-09
TRAM2	11236.1	0.451813	0.0719554	6.27907	3.40605e-10	3.88367e-09
DNAJC10	13649.6	-0.434659	0.069263	-6.27548	3.48547e-10	3.97208e-09
AP2B1	21266	-0.411168	0.0655331	-6.2742	3.51425e-10	4.00271e-09
INSIG1	16536.4	-1.55883	0.248472	-6.27367	3.52632e-10	4.01428e-09
HPS6	1682.75	-0.661495	0.105556	-6.26674	3.68686e-10	4.19477e-09
SLC66A2	2019.18	-0.619842	0.0989182	-6.26621	3.69943e-10	4.20681e-09
GADD45B	8611.14	0.635969	0.101537	6.2634	3.76677e-10	4.28107e-09
NSMAF	4523.96	0.480284	0.0767081	6.26119	3.82049e-10	4.33978e-09
MT-CYB	127186	-0.419437	0.0669938	-6.26083	3.82925e-10	4.34739e-09
ZBTB2	1338.44	0.801069	0.127958	6.26043	3.83926e-10	4.3564e-09
FRK	1071.11	-0.864805	0.138143	-6.26021	3.84451e-10	4.36001e-09
GLYR1	5744.99	-0.444943	0.0710898	-6.25888	3.87757e-10	4.39513e-09
AC026412.1	190.683	1.34603	0.215095	6.25787	3.90279e-10	4.42134e-09
NHP2	5588.9	-0.584898	0.0934796	-6.25696	3.92566e-10	4.44485e-09
SP8	218.733	-1.3595	0.217294	-6.25651	3.93677e-10	4.45504e-09
COG7	1563.33	-0.66726	0.106654	-6.25631	3.94205e-10	4.45863e-09
ITFG2	629.424	-0.814607	0.130281	-6.25271	4.03389e-10	4.56004e-09
TRIP12	16586.3	-0.41599	0.0665425	-6.25149	4.06545e-10	4.59326e-09
ZNF473	819.652	0.81036	0.129691	6.24838	4.1474e-10	4.68334e-09
ZNF12	2721.56	0.578927	0.0926962	6.24542	4.22665e-10	4.77027e-09
AC068831.8	723.834	-0.895178	0.143352	-6.24462	4.24843e-10	4.79229e-09
TNFSF9	3130.47	-0.654225	0.104768	-6.24448	4.25215e-10	4.79391e-09
SPTBN1	41924.2	0.418176	0.0670033	6.24114	4.34404e-10	4.89489e-09
ANKRD13A	7403.22	-0.474911	0.0761327	-6.23794	4.43367e-10	4.99322e-09
SUOX	480.895	-0.973355	0.156156	-6.23321	4.56965e-10	5.14361e-09
ALDH1A3	1172.18	0.618135	0.0991922	6.23168	4.61449e-10	5.1913e-09
RHBDD3	1814.77	0.729208	0.117037	6.23057	4.64742e-10	5.22555e-09
GART	8489.51	0.548713	0.0881211	6.22681	4.76026e-10	5.34958e-09
GSDME	4640.35	0.469383	0.0753918	6.22592	4.78746e-10	5.37727e-09
ACOX3	1437.28	-0.615018	0.0987854	-6.22579	4.79121e-10	5.37862e-09
TNS1	4313.84	-0.669182	0.10754	-6.22261	4.88943e-10	5.48596e-09
MID1	2706.67	-0.569554	0.0915815	-6.2191	5.00029e-10	5.60735e-09
AL441992.2	391.211	-0.970085	0.155995	-6.21868	5.01346e-10	5.61913e-09
SMPD4	7634.54	-0.47062	0.0756825	-6.21835	5.02415e-10	5.62812e-09
PER1	1430.79	-0.606986	0.0976294	-6.21725	5.05951e-10	5.66471e-09
DDX54	6245.87	-0.543078	0.087356	-6.21684	5.07258e-10	5.67632e-09
IDE	3620.73	-0.487116	0.0783675	-6.21579	5.10657e-10	5.71133e-09
SLC25A23	3806.54	-0.483227	0.0777617	-6.2142	5.15867e-10	5.76654e-09
ACSS2	1993.97	-0.596409	0.0959862	-6.21349	5.18204e-10	5.78959e-09
PKD2	4575.44	0.583348	0.0939105	6.21175	5.23986e-10	5.85109e-09
EHD3	96.0898	1.93795	0.312187	6.20766	5.37807e-10	6.00223e-09
GCC1	3329.59	0.528944	0.085237	6.20557	5.44977e-10	6.07904e-09
TSPAN15	914.676	0.70225	0.11319	6.20414	5.49952e-10	6.12804e-09
ADAMTS1	2979.66	-0.488529	0.0787418	-6.20419	5.4981e-10	6.12804e-09
AGPAT3	11251.9	-0.479455	0.0772911	-6.20323	5.53155e-10	6.16047e-09
TRAPPC12	968.035	-0.692862	0.111718	-6.2019	5.57869e-10	6.20968e-09
MIR222HG	374.151	1.26409	0.203842	6.20133	5.59895e-10	6.22894e-09
ZNF248	1843.18	-0.690309	0.111352	-6.19934	5.67003e-10	6.30469e-09
SGCB	7369.79	-0.439606	0.0709207	-6.19856	5.6982e-10	6.32933e-09
SAFB	5773.52	-0.47532	0.0766815	-6.19863	5.69579e-10	6.32933e-09
AC006252.1	120.281	1.82668	0.294744	6.19753	5.73551e-10	6.36742e-09
EID1	5730.73	-0.507209	0.0818536	-6.19654	5.77189e-10	6.40442e-09
ZNF587	2112.61	-0.57234	0.092376	-6.19576	5.80026e-10	6.43252e-09
NFKBIE	1873.81	0.718723	0.116028	6.19442	5.85002e-10	6.48429e-09
MYADM	8589.68	-0.439459	0.0709745	-6.19178	5.94888e-10	6.59039e-09
HS6ST1	1010.13	-0.787299	0.127218	-6.18856	6.0715e-10	6.7227e-09
ATP2B1	6404.37	0.507836	0.0820762	6.18737	6.11753e-10	6.77011e-09
UBQLN1	17637	-0.453602	0.0733454	-6.18447	6.23118e-10	6.89226e-09
GGCX	3813.87	-0.481508	0.0778695	-6.18353	6.26844e-10	6.92984e-09
RALY	15971.7	-0.439185	0.0710404	-6.18219	6.32176e-10	6.98511e-09
DYNLT1	9168.15	-0.469962	0.0760332	-6.18101	6.36943e-10	7.03409e-09
ZCCHC24	2216.46	0.523663	0.0847389	6.17972	6.42146e-10	7.08784e-09
HBEGF	663.725	1.14862	0.185873	6.1796	6.42625e-10	7.08941e-09
SRSF4	6515.97	-0.445205	0.0720807	-6.17648	6.55481e-10	7.22745e-09
KTN1-AS1	335.897	1.07226	0.173625	6.17574	6.58561e-10	7.25761e-09
PRKX	1268.16	-0.691196	0.111948	-6.17424	6.64808e-10	7.32262e-09
FOXN2	2112.97	0.591458	0.0957966	6.1741	6.65398e-10	7.3253e-09
ATP5F1A	15311.9	-0.47953	0.0776869	-6.1726	6.71768e-10	7.39156e-09
USP22	11984.6	-0.398226	0.0645285	-6.17133	6.77198e-10	7.44741e-09
CCT6P1	640.778	0.98213	0.159149	6.17116	6.77927e-10	7.45154e-09
B3GALT6	1555.19	-0.71831	0.1164	-6.17107	6.78285e-10	7.45158e-09
GBF1	6862.87	-0.447792	0.0725725	-6.17027	6.81736e-10	7.48559e-09
ZDHHC3	2231.33	-0.565496	0.0916682	-6.16895	6.87468e-10	7.5446e-09
GRB7	710.84	-0.784831	0.127232	-6.1685	6.89389e-10	7.56173e-09
RIMS2	44.0919	3.09216	0.501411	6.16692	6.9632e-10	7.63378e-09
LINC01127	42.3864	3.22507	0.522972	6.16681	6.96811e-10	7.63519e-09
OPA3	1232.56	-0.694207	0.112575	-6.1666	6.97721e-10	7.64119e-09
SMC1A	8611.89	-0.490349	0.0795751	-6.16209	7.17912e-10	7.85823e-09
RASGRP3	34.363	4.79647	0.778647	6.16001	7.2741e-10	7.95806e-09
GALNT5	1328.42	-0.822939	0.133663	-6.15681	7.42252e-10	8.11621e-09
SLF2	4360.25	0.624821	0.101505	6.15556	7.48117e-10	8.1761e-09
MYH9	183165	-0.423822	0.0688579	-6.15502	7.50674e-10	8.19978e-09
HMGB1	29856.2	-0.499999	0.0812455	-6.15418	7.54687e-10	8.23935e-09
TARDBP	9886.23	-0.437949	0.0712041	-6.15062	7.71824e-10	8.42208e-09
CAND1	11713.1	-0.394478	0.0641402	-6.15024	7.7366e-10	8.43774e-09
LRRC45	1540.99	-0.681341	0.110799	-6.14934	7.78074e-10	8.48149e-09
ORAI2	5755.18	-0.462009	0.0751495	-6.14787	7.85312e-10	8.55596e-09
SMARCD1	3821.33	-0.549146	0.0893855	-6.14357	8.06876e-10	8.78635e-09
PRDM15	767.652	-0.740809	0.120626	-6.14138	8.18064e-10	8.90358e-09
BISPR	570.536	0.925894	0.150795	6.14007	8.24827e-10	8.97256e-09
SPSB1	1770.72	0.557839	0.0908566	6.13977	8.26395e-10	8.98497e-09
ADAMTS9	4220.79	-0.451937	0.0736103	-6.13958	8.27374e-10	8.98982e-09
AC087741.1	72.0268	2.93382	0.477858	6.13952	8.27695e-10	8.98982e-09
WARS2-AS1	1518.86	0.749456	0.122082	6.13897	8.30567e-10	9.00905e-09
RAB29	2211.88	0.518815	0.0845109	6.13903	8.30263e-10	9.00905e-09
IFT122	1684.25	-0.651461	0.106119	-6.13894	8.30749e-10	9.00905e-09
CEP55	10423.4	-0.422765	0.0688677	-6.1388	8.31451e-10	9.01202e-09
SIPA1L1	1548.86	0.622331	0.101408	6.13687	8.41615e-10	9.11749e-09
SLITRK5	651.261	-0.84722	0.13807	-6.13614	8.45484e-10	9.1547e-09
EVC	9872.35	0.473986	0.0772487	6.13585	8.47041e-10	9.16685e-09
ATP6V0D2	41.474	7.80667	1.27234	6.1357	8.47848e-10	9.17087e-09
SLC23A1	197.026	-1.52202	0.248077	-6.13526	8.502e-10	9.19159e-09
RAB34	7073.15	-0.48398	0.0788897	-6.13489	8.52179e-10	9.20826e-09
CYB5R3	8535.43	-0.526452	0.0858458	-6.13253	8.64915e-10	9.34108e-09
GNL3L	1777.13	-0.601953	0.0981712	-6.13166	8.69647e-10	9.38737e-09
AC090192.2	57.3862	2.96995	0.484687	6.12756	8.92343e-10	9.62743e-09
BOD1	2817.04	0.51791	0.0845248	6.12731	8.93762e-10	9.63781e-09
RALGAPA1	907.159	0.688249	0.112374	6.12465	9.08816e-10	9.79512e-09
NRBP2	4491.47	-0.526711	0.0860087	-6.12392	9.12991e-10	9.83509e-09
NCLN	6839.73	-0.57186	0.0933987	-6.12278	9.19573e-10	9.90092e-09
AIFM2	2854.65	0.585494	0.095631	6.12243	9.21604e-10	9.91772e-09
CLPB	601.759	-0.95653	0.156239	-6.12222	9.22809e-10	9.92561e-09
BCKDHB	1206.9	-0.660218	0.107864	-6.12084	9.30849e-10	1.0007e-08
POFUT2	6442.78	-0.568227	0.0928445	-6.1202	9.34565e-10	1.00418e-08
TBC1D12	1533.33	0.597361	0.0976463	6.1176	9.49957e-10	1.0202e-08
TMEM144	547.229	0.903934	0.147782	6.11666	9.55551e-10	1.02568e-08
MTUS1	3782.21	0.658221	0.107638	6.11511	9.64902e-10	1.03519e-08
SLC25A5	14178.4	-0.500229	0.0818154	-6.11412	9.70924e-10	1.04112e-08
PC	1388.12	-0.734835	0.120196	-6.11362	9.73937e-10	1.04382e-08
CORO1B	2971.85	-0.573735	0.0938506	-6.11328	9.76041e-10	1.04555e-08
LPP	15278.7	-0.476499	0.0779497	-6.11291	9.78331e-10	1.04747e-08
FAM86JP	127.396	2.02433	0.33133	6.10971	9.98128e-10	1.06812e-08
PABPC1	91488	-0.403003	0.0659766	-6.10827	1.00719e-09	1.07727e-08
SYT13	8924.34	0.422492	0.0691905	6.10622	1.02017e-09	1.09059e-08
ELL2	2511.72	0.585391	0.0958906	6.10478	1.02942e-09	1.09993e-08
HSPBAP1	358.45	1.10745	0.181444	6.10353	1.03748e-09	1.10798e-08
CCR1	34.2132	4.78489	0.784813	6.09686	1.08175e-09	1.15467e-08
OBSCN	499.345	1.07252	0.175933	6.09616	1.08647e-09	1.15912e-08
RNF145	4022.05	-0.493028	0.0808944	-6.09471	1.09638e-09	1.1691e-08
MANEA	2108.33	-0.555788	0.091209	-6.09356	1.10427e-09	1.17691e-08
MAGEA3	108.958	2.10581	0.345647	6.09236	1.11259e-09	1.18518e-08
NEMP1	7583.73	0.414417	0.0680342	6.09131	1.11993e-09	1.1924e-08
LINC02263	152.174	1.48522	0.243849	6.09077	1.12371e-09	1.19582e-08
DCTPP1	3323.54	-0.645263	0.105971	-6.08906	1.13574e-09	1.20801e-08
ICAM1	13928.9	0.39281	0.0645163	6.08854	1.13943e-09	1.21133e-08
PRXL2A	176.659	1.61783	0.26572	6.08845	1.14006e-09	1.21139e-08
GET1	1795.7	-0.613106	0.100735	-6.08632	1.15539e-09	1.22705e-08
MRPL30	2078.54	-0.561003	0.0921854	-6.08559	1.16061e-09	1.23198e-08
IARS1	29728.9	0.382204	0.0628143	6.08467	1.16732e-09	1.23847e-08
FAM120A	20264.1	-0.367054	0.0603337	-6.08373	1.17419e-09	1.24514e-08
NACC1	9977.3	-0.564836	0.0928574	-6.08284	1.18074e-09	1.25145e-08
TCTN2	1445.14	-0.816091	0.134201	-6.0811	1.19361e-09	1.26446e-08
F11R	3463.33	-0.52856	0.0869295	-6.08033	1.19937e-09	1.26992e-08
NTN1	59.0757	2.77397	0.456396	6.07799	1.21701e-09	1.28795e-08
ARAP2	741.988	0.846511	0.139277	6.07788	1.21782e-09	1.28816e-08
DCBLD1	1461.18	0.58095	0.0956156	6.07588	1.23307e-09	1.30364e-08
CFAP410	755.975	-0.883922	0.145518	-6.07431	1.24522e-09	1.31582e-08
IL6R	574.025	0.844912	0.139104	6.07395	1.24802e-09	1.31812e-08
CYP4V2	830.597	0.743576	0.122474	6.07128	1.26896e-09	1.33956e-08
FAT1	9263.69	-0.555156	0.0914599	-6.06993	1.27964e-09	1.35016e-08
WDSUB1	1222.75	0.626501	0.103268	6.06677	1.30509e-09	1.37632e-08
ACIN1	7054.25	-0.503593	0.0830149	-6.0663	1.30889e-09	1.37964e-08
RBM26-AS1	307.754	1.10256	0.181857	6.0628	1.33771e-09	1.40931e-08
[truncated: 19,061 more rows]
