# Supplementary material for: PBRM1 Deficiency Reshapes an Immune Suppressive Microenvironment Through Epigenetic Tuning of PBRM1‐KDM5C‐IL6 Axis in ccRCC
Source: Adv Sci (Weinh). 2026 Jan 9;13(16):e12627. doi: 10.1002/advs.202512627 (PMC13042695; doi:10.1002/advs.202512627)
Supplement: Supplementary file 6 — Supporting File 6: advs73755‐sup‐0006‐TableS5.xlsx. [file ADVS-13-e12627-s010.xlsx]

## Sheet: Sheet1
	RNA-seq						MS
	sg1			sg3			WT	sg1	sg3
Gene	Basemean	Log2FoldChange	P_adj	Basemean	Log2FoldChange	P_adj	Absolute Abundance	Absolute Abundance	Absolute Abundance
IL6	240.03	1.97984	4.25635e-85	1382.52	2.13463	3.60217e-41	0.000614919	0.000625198	0.00099577
HLA-C	18196.6	1.74189	2.81938e-104	19084.4	1.81923	3.66435e-89	0.00133933	0.0339201	0.0255461
PTX3	734.524	1.12507	2.69417e-14	1001.36	1.74556	9.54302e-47	0.000472219	0.000570985	NA
PCLO	172.895	0.243072	0.53046	253.975	1.14967	1.25974e-05	0.032224	NA	5.40462
CPE	7068.26	0.812454	2.02944e-15	7944.33	1.07702	6.90094e-30	0.00160744	0.00120037	0.00179364
JAG1	7496.63	0.970643	8.08573e-50	8711.14	1.29405	1.07091e-55	0.000254746	NA	0.00112838
LGALS3BP	40401.6	1.01867	9.32116e-59	39348	0.969549	1.39199e-43	0.119482	0.108517	0.183228
