# Supplementary material for: PBRM1 Deficiency Reshapes an Immune Suppressive Microenvironment Through Epigenetic Tuning of PBRM1‐KDM5C‐IL6 Axis in ccRCC
Source: Adv Sci (Weinh). 2026 Jan 9;13(16):e12627. doi: 10.1002/advs.202512627 (PMC13042695; doi:10.1002/advs.202512627)
Supplement: Supplementary file 8 — Supporting File 8: advs73755‐sup‐0008‐TableS7.xlsx. [file ADVS-13-e12627-s005.xlsx]

## Sheet: TCGA-KIRC-OS-uniCoxResult
Variable	HR with 95%CI	p value
Age	1.029 (1.016-1.042)	7.45465e-06
Gender	0.944 (0.694-1.285)	0.714835
Stage	1.888 (1.656-2.151)	1.65543e-21
Grade	2.287 (1.869-2.799)	9.91509e-16
IL6	1.240 (1.143-1.345)	2.3063e-07

## Sheet: TCGA-KIRC-OS-multiCoxResult
Variable	HR with 95%CI	p value
Age	1.032 (1.018-1.046)	9.84356e-06
Stage	1.692 (1.458-1.964)	4.30858e-12
Grade	1.392 (1.109-1.747)	0.00439417
IL6	1.169 (1.060-1.290)	0.00182063

## Sheet: TCGA-KIRC-PFS-uniCoxResult
Variable	HR with 95%CI	p value
Age	1.009 (0.994-1 .024)	0.248935
Gender	1.423 (0.963-2.102)	0.0764063
Stage	2.660 (2.240-3.160)	7.08379e-29
Grade	3.106 (2.409-4.005)	2.4076e-18
IL6	1.198 (1.084-1.323)	0.0003829

## Sheet: TCGA-KIRC-PFS-multiCoxResult
Variable	HR with 95%CI	p value
All_stage	2.341 (1.943-2.821）	3.70926e-19
Grade	1.802 (1.378-2.357)	1.68977e-05
IL6	1.073 (0.954-1.206)	0.240279
