# Supplementary material for: PBRM1 Deficiency Reshapes an Immune Suppressive Microenvironment Through Epigenetic Tuning of PBRM1‐KDM5C‐IL6 Axis in ccRCC
Source: Adv Sci (Weinh). 2026 Jan 9;13(16):e12627. doi: 10.1002/advs.202512627 (PMC13042695; doi:10.1002/advs.202512627)
Supplement: Supplementary file 9 — Supporting File 9: advs73755‐sup‐0009‐TableS8.xls. [file ADVS-13-e12627-s004.xls]

chr	start	end	length	pileup	-Log10(pvalue)	fold_enrichment	-Log10(qvalue)	name
chr1	777905	779478	1574	80.54	44.7364	6.45493	42.1668	H3K4me3_PBKO_peak_1
chr1	817108	817425	318	18.62	10.6935	5.29131	8.39584	H3K4me3_PBKO_peak_2
chr1	826769	827595	827	26.69	18.8421	7.46802	16.4585	H3K4me3_PBKO_peak_3
chr1	904143	905257	1115	43.02	22.5369	5.90745	20.1211	H3K4me3_PBKO_peak_4
chr1	910639	911630	992	21.45	8.17611	3.78867	5.91274	H3K4me3_PBKO_peak_5
chr1	923854	925679	1826	203.2	71.7362	4.63319	68.969	H3K4me3_PBKO_peak_6
chr1	940608	942641	2034	62.62	17.2109	3.42852	14.8389	H3K4me3_PBKO_peak_7
chr1	958431	959312	882	284.88	120.249	5.4159	117.121	H3K4me3_PBKO_peak_8
chr1	960492	961292	801	244.42	93.2878	4.62994	90.3649	H3K4me3_PBKO_peak_9
chr1	966224	967492	1269	118.7	61.2193	6.21301	58.5222	H3K4me3_PBKO_peak_10
chr1	975890	976651	762	24.91	13.3534	5.40541	11.0232	H3K4me3_PBKO_peak_11
chr1	998796	1001921	3126	232.97	50.3964	3.04827	47.774	H3K4me3_PBKO_peak_12
chr1	1012997	1014205	1209	89.64	46.5726	6.22288	43.9856	H3K4me3_PBKO_peak_13
chr1	1020062	1021898	1837	273.35	100.001	4.46464	97.0289	H3K4me3_PBKO_peak_14
chr1	1058912	1060302	1391	127.85	48.7032	4.55248	46.1015	H3K4me3_PBKO_peak_15
chr1	1063831	1064763	933	74.12	14.1158	2.70515	11.776	H3K4me3_PBKO_peak_16
chr1	1068883	1069979	1097	60.74	22.5466	4.41175	20.1254	H3K4me3_PBKO_peak_17
chr1	1079718	1080464	747	34.01	22.574	7.51614	20.1553	H3K4me3_PBKO_peak_18
chr1	1115243	1117075	1833	167.72	75.8323	5.35721	73.0325	H3K4me3_PBKO_peak_19
chr1	1122172	1122551	380	14	6.58076	3.9685	4.34722	H3K4me3_PBKO_peak_20
chr1	1128117	1129511	1395	99.09	48.6643	5.78001	46.068	H3K4me3_PBKO_peak_21
chr1	1165109	1166804	1696	250.6	101.321	5.10107	98.342	H3K4me3_PBKO_peak_22
chr1	1200888	1201779	892	103.8	67.3339	8.80312	64.596	H3K4me3_PBKO_peak_23
chr1	1208211	1208609	399	28.34	15.6817	5.81348	13.3256	H3K4me3_PBKO_peak_24
chr1	1230964	1232729	1766	216.28	98.3184	5.49242	95.3363	H3K4me3_PBKO_peak_25
chr1	1272491	1274584	2094	215.62	76.2701	4.29332	73.4722	H3K4me3_PBKO_peak_26
chr1	1307128	1309415	2288	212.79	69.6	4.06396	66.8536	H3K4me3_PBKO_peak_27
chr1	1324222	1325747	1526	216.28	98.8934	5.5888	95.9283	H3K4me3_PBKO_peak_28
chr1	1347788	1349950	2163	210.57	68.6789	4.11718	65.9329	H3K4me3_PBKO_peak_29
chr1	1374160	1376018	1859	259.15	113.203	5.45761	110.118	H3K4me3_PBKO_peak_30
chr1	1398329	1400425	2097	265.28	96.7471	4.59071	93.7989	H3K4me3_PBKO_peak_31
chr1	1406428	1408219	1792	251.26	101.986	5.08924	98.9982	H3K4me3_PBKO_peak_32
chr1	1470886	1473165	2280	151.46	59.5049	4.92087	56.8202	H3K4me3_PBKO_peak_33
chr1	1505110	1505392	283	25.47	16.4489	6.68682	14.0863	H3K4me3_PBKO_peak_34
chr1	1511186	1513185	2000	163.89	83.9716	6.26658	81.1105	H3K4me3_PBKO_peak_35
chr1	1573718	1575562	1845	263.57	104.189	4.90133	101.176	H3K4me3_PBKO_peak_36
chr1	1600160	1600447	288	20.3	12.1377	5.74428	9.81818	H3K4me3_PBKO_peak_37
chr1	1614655	1616683	2029	229.24	82.9472	4.43151	80.0944	H3K4me3_PBKO_peak_38
chr1	1658086	1659336	1251	104.38	73.7051	9.57997	70.9225	H3K4me3_PBKO_peak_39
chr1	1693099	1694260	1162	23.4	15.3806	6.5825	13.0308	H3K4me3_PBKO_peak_40
chr1	1724077	1724579	503	83.11	78.7592	14.0307	75.9487	H3K4me3_PBKO_peak_41
chr1	1777513	1779034	1522	210.45	96.4382	5.66296	93.4872	H3K4me3_PBKO_peak_42
chr1	1826485	1827133	649	19.21	7.78309	3.8712	5.52685	H3K4me3_PBKO_peak_43
chr1	1889435	1891851	2417	262.3	80.1878	3.80376	77.3583	H3K4me3_PBKO_peak_44
chr1	1908357	1909186	830	146.09	97.2533	9.19205	94.3111	H3K4me3_PBKO_peak_45
chr1	1918698	1919362	665	74.49	50.5538	8.96032	47.9356	H3K4me3_PBKO_peak_46
chr1	2189741	2190160	420	81.23	25.0434	3.81829	22.605	H3K4me3_PBKO_peak_47
chr1	2194038	2195357	1320	133.47	59.0442	5.34544	56.3666	H3K4me3_PBKO_peak_48
chr1	2204550	2205591	1042	21.81	11.1273	4.99007	8.82087	H3K4me3_PBKO_peak_49
chr1	2212624	2213191	568	24.99	13.3829	5.36769	11.055	H3K4me3_PBKO_peak_50
chr1	2226980	2227660	681	213.89	59.5947	3.6626	56.9133	H3K4me3_PBKO_peak_51
chr1	2228771	2231180	2410	152.08	25.7681	2.58947	23.324	H3K4me3_PBKO_peak_52
chr1	2314570	2315383	814	94.98	60.4077	8.47993	57.7223	H3K4me3_PBKO_peak_53
chr1	2390770	2392751	1982	277.49	116.02	5.08373	112.907	H3K4me3_PBKO_peak_54
chr1	2411747	2413655	1909	201.06	80.585	4.97006	77.7505	H3K4me3_PBKO_peak_55
chr1	3454360	3455480	1121	115.89	63.6638	6.83562	60.9601	H3K4me3_PBKO_peak_56
chr1	3471185	3471447	263	15.47	7.8912	4.44238	5.63214	H3K4me3_PBKO_peak_57
chr1	3495511	3496142	632	18.95	8.75621	4.33004	6.48501	H3K4me3_PBKO_peak_58
chr1	3530488	3531455	968	99.6	59.8455	7.65758	57.164	H3K4me3_PBKO_peak_59
chr1	3624130	3625779	1650	233.94	108.556	5.712	105.494	H3K4me3_PBKO_peak_60
chr1	3649274	3650174	901	208.25	132.542	8.7704	129.312	H3K4me3_PBKO_peak_61
chr1	3746846	3747748	903	64.06	37.3504	7.08334	34.8243	H3K4me3_PBKO_peak_62
chr1	3771987	3772497	511	52.86	31.491	7.08108	29.0077	H3K4me3_PBKO_peak_63
chr1	3795435	3797068	1634	207.03	91.7322	5.30497	88.8155	H3K4me3_PBKO_peak_64
chr1	3856269	3858179	1911	228.54	95.4818	5.10971	92.5355	H3K4me3_PBKO_peak_65
chr1	3899368	3901367	2000	197.66	80.8596	4.82763	78.0304	H3K4me3_PBKO_peak_66
chr1	3956724	3956960	237	19.32	11.2443	5.48064	8.93644	H3K4me3_PBKO_peak_67
chr1	5991411	5993693	2283	231.62	78.7411	4.35733	75.9288	H3K4me3_PBKO_peak_68
chr1	6198430	6199664	1235	242.39	130.537	6.69743	127.297	H3K4me3_PBKO_peak_69
chr1	6205491	6207215	1725	214.38	85.7256	5.11191	82.8643	H3K4me3_PBKO_peak_70
chr1	6234770	6236009	1240	218.49	121.054	6.95938	117.876	H3K4me3_PBKO_peak_71
chr1	6245318	6246175	858	42.13	24.1871	6.62214	21.7547	H3K4me3_PBKO_peak_72
chr1	6260129	6261436	1308	75.78	36.8287	5.78904	34.3055	H3K4me3_PBKO_peak_73
chr1	6358630	6360327	1698	26.92	8.60832	3.44491	6.33896	H3K4me3_PBKO_peak_74
chr1	6385490	6386508	1019	38.16	20.8639	6.03246	18.4653	H3K4me3_PBKO_peak_75
chr1	6392296	6394145	1850	191.48	78.7276	4.75219	75.9072	H3K4me3_PBKO_peak_76
chr1	6423709	6424797	1089	22.31	9.77721	4.3059	7.49221	H3K4me3_PBKO_peak_77
chr1	6440127	6440877	751	14.1	6.44012	3.87784	4.21048	H3K4me3_PBKO_peak_78
chr1	6490028	6491593	1566	168.43	72.3185	5.48103	69.5479	H3K4me3_PBKO_peak_79
chr1	6496940	6498025	1086	130.68	72.6325	7.13509	69.8617	H3K4me3_PBKO_peak_80
chr1	6553264	6554589	1326	250.87	134.91	6.71621	131.641	H3K4me3_PBKO_peak_81
chr1	6579954	6580930	977	222.91	138.739	8.28063	135.424	H3K4me3_PBKO_peak_82
chr1	6600452	6603317	2866	211.71	56.7188	3.49787	54.0618	H3K4me3_PBKO_peak_83
chr1	6612861	6615479	2619	301.48	92.2616	3.92539	89.3564	H3K4me3_PBKO_peak_84
chr1	6625125	6626173	1049	184.44	115.75	8.26079	112.643	H3K4me3_PBKO_peak_85
chr1	6700759	6701858	1100	274.5	160.726	7.99016	157.244	H3K4me3_PBKO_peak_86
chr1	6743257	6743884	628	16.61	8.79189	4.71397	6.52003	H3K4me3_PBKO_peak_87
chr1	6784037	6786504	2468	204.55	72.6549	4.33572	69.8812	H3K4me3_PBKO_peak_88
chr1	7117218	7117913	696	19.18	9.27775	4.54269	6.99779	H3K4me3_PBKO_peak_89
chr1	7266004	7266940	937	21.3	9.64259	4.35394	7.36139	H3K4me3_PBKO_peak_90
chr1	7471384	7471926	543	15.47	7.45926	4.20832	5.20964	H3K4me3_PBKO_peak_91
chr1	7621067	7621320	254	15.8	8.01791	4.45961	5.75741	H3K4me3_PBKO_peak_92
chr1	7680039	7680907	869	74.05	45.6868	7.86738	43.1008	H3K4me3_PBKO_peak_93
chr1	7704226	7705552	1327	162.53	79.2441	6.14839	76.4254	H3K4me3_PBKO_peak_94
chr1	7770821	7772242	1422	226.89	114.861	6.3326	111.746	H3K4me3_PBKO_peak_95
chr1	7783169	7784780	1612	101.15	50.1084	6.05812	47.4963	H3K4me3_PBKO_peak_96
chr1	7939555	7940925	1371	103.73	43.4181	5.08334	40.8501	H3K4me3_PBKO_peak_97
chr1	7953636	7954940	1305	96.84	50.078	6.19235	47.4622	H3K4me3_PBKO_peak_98
chr1	7960818	7962599	1782	153.29	66.4665	5.20319	63.7414	H3K4me3_PBKO_peak_99
chr1	8024450	8026903	2454	252.63	60.055	3.0987	57.3784	H3K4me3_PBKO_peak_100
chr1	8061631	8062404	774	17.55	8.14845	4.24545	5.8866	H3K4me3_PBKO_peak_101
chr1	8078493	8078741	249	23.7	10.6028	4.49619	8.30303	H3K4me3_PBKO_peak_102
chr1	8201770	8202977	1208	30.14	12.7402	4.43673	10.4196	H3K4me3_PBKO_peak_103
chr1	8211688	8212761	1074	22.18	10.6488	4.73152	8.34797	H3K4me3_PBKO_peak_104
chr1	8317909	8318596	688	33.36	19.7945	6.4538	17.4038	H3K4me3_PBKO_peak_105
chr1	8343390	8344185	796	24.86	12.9572	5.31363	10.6273	H3K4me3_PBKO_peak_106
chr1	8373491	8374527	1037	22.59	8.91632	3.96185	6.64059	H3K4me3_PBKO_peak_107
chr1	8422732	8424275	1544	155.97	66.5274	5.21316	63.7975	H3K4me3_PBKO_peak_108
chr1	8476750	8477057	308	22.21	6.62824	3.13249	4.3947	H3K4me3_PBKO_peak_109
chr1	8480566	8481447	882	24.4	7.81467	3.38133	5.55773	H3K4me3_PBKO_peak_110
chr1	8525217	8526205	989	44.33	22.7399	5.99066	20.3135	H3K4me3_PBKO_peak_111
chr1	8660982	8661229	248	18.83	6.96567	3.56107	4.72491	H3K4me3_PBKO_peak_112
chr1	8701463	8703375	1913	108.48	41.5423	4.33491	38.9949	H3K4me3_PBKO_peak_113
chr1	8712583	8713192	610	17.84	7.92437	4.10651	5.6661	H3K4me3_PBKO_peak_114
chr1	8816657	8818286	1630	192.2	79.6157	4.95647	76.7941	H3K4me3_PBKO_peak_115
chr1	8876665	8879241	2577	227.35	57.5125	3.25789	54.8465	H3K4me3_PBKO_peak_116
chr1	8890294	8890556	263	14.2	6.40101	3.84234	4.17204	H3K4me3_PBKO_peak_117
chr1	8974246	8975026	781	32.77	19.8289	6.6507	17.4347	H3K4me3_PBKO_peak_118
chr1	9127416	9129478	2063	171.94	66.2813	4.60857	63.5675	H3K4me3_PBKO_peak_119
chr1	9181468	9182817	1350	90.9	38.7101	5.31777	36.163	H3K4me3_PBKO_peak_120
chr1	9196443	9196832	390	23.34	7.52676	3.36145	5.27576	H3K4me3_PBKO_peak_121
chr1	9201270	9202622	1353	46.28	16.9487	4.13507	14.5852	H3K4me3_PBKO_peak_122
chr1	9234329	9235738	1410	122.92	64.5545	6.25883	61.845	H3K4me3_PBKO_peak_123
chr1	9292849	9294222	1374	246.92	120.825	6.07379	117.696	H3K4me3_PBKO_peak_124
chr1	9321179	9321885	707	22.49	10.3222	4.52219	8.02785	H3K4me3_PBKO_peak_125
chr1	9413039	9413982	944	17.38	7.7195	4.07062	5.4649	H3K4me3_PBKO_peak_126
chr1	9428533	9429761	1229	71.04	37.1883	6.18326	34.6664	H3K4me3_PBKO_peak_127
chr1	9588789	9590052	1264	194.88	96.9762	6.45389	94.0373	H3K4me3_PBKO_peak_128
chr1	9687703	9690297	2595	142.73	38.8628	3.39586	36.3267	H3K4me3_PBKO_peak_129
chr1	9700154	9700967	814	19.42	8.81064	4.29569	6.53771	H3K4me3_PBKO_peak_130
chr1	9797014	9798034	1021	30.79	14.5493	4.92106	12.2124	H3K4me3_PBKO_peak_131
chr1	9822591	9824029	1439	257.53	114.912	5.51054	111.816	H3K4me3_PBKO_peak_132
chr1	9892655	9893206	552	23.65	9.15891	3.93723	6.87995	H3K4me3_PBKO_peak_133
chr1	9909313	9911089	1777	157.32	80.8798	6.07234	78.0339	H3K4me3_PBKO_peak_134
chr1	9942550	9944251	1702	155.16	62.0776	5.0301	59.3761	H3K4me3_PBKO_peak_135
chr1	10032955	10034369	1415	190.08	90.3628	5.89272	87.4582	H3K4me3_PBKO_peak_136
chr1	10209946	10211934	1989	237.45	100.851	4.90792	97.848	H3K4me3_PBKO_peak_137
chr1	10398367	10400101	1735	177.89	76.2436	5.2885	73.444	H3K4me3_PBKO_peak_138
chr1	10430147	10431511	1365	128.44	64.6576	6.11374	61.9509	H3K4me3_PBKO_peak_139
chr1	10471780	10472555	776	196.46	66.6896	4.32354	63.9567	H3K4me3_PBKO_peak_140
chr1	10474905	10475822	918	238.09	99.4597	5.22698	96.495	H3K4me3_PBKO_peak_141
chr1	10494966	10495932	967	18.23	7.6523	3.93431	5.39798	H3K4me3_PBKO_peak_142
chr1	10529452	10531405	1954	38	11.9209	3.58269	9.6071	H3K4me3_PBKO_peak_143
chr1	10599254	10600026	773	16.02	6.81062	3.81575	4.57191	H3K4me3_PBKO_peak_144
chr1	10693524	10695106	1583	209.8	115.554	7.16213	112.459	H3K4me3_PBKO_peak_145
chr1	10794874	10796687	1814	113.27	56.4726	5.63995	53.8275	H3K4me3_PBKO_peak_146
chr1	10866760	10867624	865	58.19	39.1349	7.70169	36.6148	H3K4me3_PBKO_peak_147
chr1	11012563	11013699	1137	233.74	129.798	7.34182	126.589	H3K4me3_PBKO_peak_148
chr1	11058827	11060861	2035	228.87	91.0612	4.7657	88.1357	H3K4me3_PBKO_peak_149
chr1	11098838	11100123	1286	173.78	98.4966	6.77417	95.4955	H3K4me3_PBKO_peak_150
chr1	11261763	11263242	1480	207.54	117.729	6.72995	114.557	H3K4me3_PBKO_peak_151
chr1	11273177	11274461	1285	179.02	95.9752	6.96613	93.0445	H3K4me3_PBKO_peak_152
chr1	11478856	11479605	750	58.48	37.5055	8.25884	34.967	H3K4me3_PBKO_peak_153
chr1	11654848	11655340	493	47.54	29.7941	7.53856	27.3181	H3K4me3_PBKO_peak_154
chr1	11664131	11664939	809	88.08	56.9977	8.37425	54.3393	H3K4me3_PBKO_peak_155
chr1	11680285	11681655	1371	187.92	94.8644	6.42686	91.9253	H3K4me3_PBKO_peak_156
chr1	11736023	11737048	1026	98.15	55.376	7.18339	52.7242	H3K4me3_PBKO_peak_157
chr1	11796064	11796470	407	19.67	7.72006	3.79299	5.46517	H3K4me3_PBKO_peak_158
chr1	11802701	11803502	802	98.13	15.0177	2.438	12.6642	H3K4me3_PBKO_peak_159
chr1	11805170	11806969	1800	143.49	45.0485	3.60949	42.4853	H3K4me3_PBKO_peak_160
chr1	11908899	11909752	854	32.15	15.3867	5.10414	13.0358	H3K4me3_PBKO_peak_161
chr1	11924741	11926478	1738	101.26	53.2635	6.01768	50.6431	H3K4me3_PBKO_peak_162
chr1	11934318	11935515	1198	127.05	68.3374	6.76715	65.5962	H3K4me3_PBKO_peak_163
chr1	11980184	11981209	1026	229.89	137.895	7.81832	134.579	H3K4me3_PBKO_peak_164
chr1	12018977	12020343	1367	216.1	129.914	7.60282	126.68	H3K4me3_PBKO_peak_165
chr1	12229980	12231198	1219	237.22	132.445	7.27721	129.18	H3K4me3_PBKO_peak_166
chr1	12595585	12596465	881	37.36	19.253	5.79946	16.8583	H3K4me3_PBKO_peak_167
chr1	12617084	12619419	2336	50.58	17.4627	3.94288	15.0976	H3K4me3_PBKO_peak_168
chr1	13748992	13750570	1579	186.06	91.5509	5.74339	88.6465	H3K4me3_PBKO_peak_169
chr1	14487531	14487752	222	18.57	7.67642	3.90477	5.42196	H3K4me3_PBKO_peak_170
chr1	14598233	14600211	1979	172.52	51.8101	3.80189	49.1827	H3K4me3_PBKO_peak_171
chr1	14924118	14925430	1313	209.58	101.562	6.34258	98.5883	H3K4me3_PBKO_peak_172
chr1	15152583	15154981	2399	199.08	57.511	3.68852	54.8375	H3K4me3_PBKO_peak_173
chr1	15189826	15190516	691	20.62	9.61883	4.50595	7.33238	H3K4me3_PBKO_peak_174
chr1	15261122	15261817	696	22.45	10.5694	4.60416	8.27398	H3K4me3_PBKO_peak_175
chr1	15409594	15412113	2520	266.15	70.2787	3.491	67.521	H3K4me3_PBKO_peak_176
chr1	15523725	15525528	1804	154.79	42.8653	3.37658	40.3123	H3K4me3_PBKO_peak_177
chr1	15526833	15527689	857	200.36	69.7559	4.28275	67.0076	H3K4me3_PBKO_peak_178
chr1	15602870	15603993	1124	100.02	60.8109	6.93962	58.1322	H3K4me3_PBKO_peak_179
chr1	15616973	15618801	1829	182.2	90.0256	5.90971	87.1185	H3K4me3_PBKO_peak_180
chr1	15683887	15685312	1426	197.59	92.1886	5.74361	89.2647	H3K4me3_PBKO_peak_181
chr1	15799798	15801294	1497	36.64	10.5216	3.34085	8.22351	H3K4me3_PBKO_peak_182
chr1	15833870	15836321	2452	131.15	45.0712	4.1785	42.4946	H3K4me3_PBKO_peak_183
chr1	15847267	15850077	2811	218.57	64.8252	3.56501	62.1207	H3K4me3_PBKO_peak_184
chr1	15886104	15886732	629	25.62	12.373	4.90985	10.0534	H3K4me3_PBKO_peak_185
chr1	15949421	15949673	253	32.26	13.1629	4.41882	10.8317	H3K4me3_PBKO_peak_186
chr1	15952107	15952662	556	26.89	9.02038	3.58985	6.74313	H3K4me3_PBKO_peak_187
chr1	15966375	15966737	363	17.19	6.80949	3.67191	4.57243	H3K4me3_PBKO_peak_188
chr1	15975144	15976174	1031	222.45	134.546	8.09208	131.28	H3K4me3_PBKO_peak_189
chr1	16012802	16013464	663	39.86	25.6194	7.59534	23.1726	H3K4me3_PBKO_peak_190
chr1	16073073	16073857	785	103.76	66.5386	8.13848	63.8144	H3K4me3_PBKO_peak_191
chr1	16144544	16145020	477	40.2	9.57616	2.95313	7.29158	H3K4me3_PBKO_peak_192
chr1	16145963	16146779	817	40.02	9.9765	3.04404	7.68731	H3K4me3_PBKO_peak_193
chr1	16153375	16156050	2676	226.39	45.1134	2.82885	42.529	H3K4me3_PBKO_peak_194
chr1	16206067	16207494	1428	79.96	38.1089	5.70522	35.5741	H3K4me3_PBKO_peak_195
chr1	16217103	16217933	831	24.26	12.1937	4.98879	9.88	H3K4me3_PBKO_peak_196
chr1	16236456	16237239	784	132.72	86.0857	8.72797	83.2294	H3K4me3_PBKO_peak_197
chr1	16351318	16352903	1586	181.54	88.4513	5.60941	85.5588	H3K4me3_PBKO_peak_198
chr1	16367166	16368574	1409	174.62	81.3996	6.07104	78.566	H3K4me3_PBKO_peak_199
chr1	16440665	16441694	1030	250.53	160.37	8.76105	156.868	H3K4me3_PBKO_peak_200
chr1	16498545	16499955	1411	156.4	78.0344	6.35051	75.2213	H3K4me3_PBKO_peak_201
chr1	16612575	16614047	1473	381.55	187.427	6.10086	183.694	H3K4me3_PBKO_peak_202
chr1	16643863	16644906	1044	136.54	83.2635	8.20162	80.4191	H3K4me3_PBKO_peak_203
chr1	16895309	16895527	219	20.54	9.75637	4.56636	7.46899	H3K4me3_PBKO_peak_204
chr1	16897242	16897553	312	32.49	21.1459	7.20736	18.7419	H3K4me3_PBKO_peak_205
chr1	16903985	16905247	1263	119.24	60.0578	6.09967	57.3638	H3K4me3_PBKO_peak_206
chr1	16913463	16914691	1229	251.25	144.654	7.25349	141.235	H3K4me3_PBKO_peak_207
chr1	16948239	16949079	841	22.55	12.3043	5.32623	9.98835	H3K4me3_PBKO_peak_208
chr1	16960935	16961230	296	21.58	12.2118	5.52664	9.89235	H3K4me3_PBKO_peak_209
chr1	17010962	17012015	1054	217.44	131.498	8.0875	128.265	H3K4me3_PBKO_peak_210
chr1	17053056	17054544	1489	179.35	98.2854	6.76393	95.3322	H3K4me3_PBKO_peak_211
chr1	17168314	17168586	273	16.32	7.8664	4.30012	5.60776	H3K4me3_PBKO_peak_212
chr1	17190250	17190643	394	17.6	8.24816	4.29111	5.9842	H3K4me3_PBKO_peak_213
chr1	17437240	17439688	2449	209.14	58.51	3.71246	55.8297	H3K4me3_PBKO_peak_214
chr1	17520244	17521088	845	32.75	14.5448	4.77077	12.2006	H3K4me3_PBKO_peak_215
chr1	17539391	17541172	1782	150.41	60.7281	4.98409	58.0432	H3K4me3_PBKO_peak_216
chr1	17569397	17569741	345	17.73	8.32919	4.3086	6.06422	H3K4me3_PBKO_peak_217
chr1	17588132	17588540	409	16.08	7.07645	3.93126	4.83376	H3K4me3_PBKO_peak_218
chr1	17873947	17874273	327	17.59	8.21123	4.27336	5.94796	H3K4me3_PBKO_peak_219
chr1	18481064	18482835	1772	66.75	23.1816	4.23479	20.7519	H3K4me3_PBKO_peak_220
chr1	18901942	18903328	1387	171.6	95.0669	6.67175	92.0952	H3K4me3_PBKO_peak_221
chr1	18927064	18927673	610	25.27	9.41642	3.86183	7.13404	H3K4me3_PBKO_peak_222
chr1	18954487	18957242	2756	215.11	57.4476	3.3656	54.7887	H3K4me3_PBKO_peak_223
chr1	19010410	19010866	457	22.55	7.4943	3.4211	5.24312	H3K4me3_PBKO_peak_224
chr1	19050242	19050769	528	28.61	11.7296	4.30485	9.41765	H3K4me3_PBKO_peak_225
chr1	19079622	19081637	2016	37.79	12.7269	3.76713	10.4061	H3K4me3_PBKO_peak_226
chr1	19209098	19211360	2263	195.43	64.6122	4.00869	61.8925	H3K4me3_PBKO_peak_227
chr1	19250771	19252810	2040	231.46	78.0681	4.3135	75.2518	H3K4me3_PBKO_peak_228
chr1	19311139	19313002	1864	187.58	76.6085	4.93276	73.8132	H3K4me3_PBKO_peak_229
chr1	19447701	19448242	542	21.45	6.51995	3.14956	4.28806	H3K4me3_PBKO_peak_230
chr1	19468813	19469135	323	20.77	8.68453	4.07137	6.41351	H3K4me3_PBKO_peak_231
chr1	19484238	19486572	2335	252.56	84.4812	4.13552	81.6105	H3K4me3_PBKO_peak_232
chr1	19596322	19598034	1713	174.19	82.2943	5.32421	79.431	H3K4me3_PBKO_peak_233
chr1	19643994	19645549	1556	180.48	80.4931	5.44059	77.6639	H3K4me3_PBKO_peak_234
chr1	19799157	19800463	1307	126.28	60.3769	6.03934	57.6916	H3K4me3_PBKO_peak_235
chr1	19882352	19883551	1200	206.31	114.37	7.14961	111.278	H3K4me3_PBKO_peak_236
chr1	20484063	20486559	2497	181.16	49.585	3.5106	46.9729	H3K4me3_PBKO_peak_237
chr1	20507239	20508619	1381	181.97	89.9835	6.20908	87.075	H3K4me3_PBKO_peak_238
chr1	20633382	20634452	1071	191.98	119.717	7.98112	116.539	H3K4me3_PBKO_peak_239
chr1	20660412	20662171	1760	197.33	87.4047	5.47079	84.521	H3K4me3_PBKO_peak_240
chr1	20696349	20697325	977	53.26	31.4513	6.77961	28.9735	H3K4me3_PBKO_peak_241
chr1	20717481	20718207	727	50.35	30.9622	7.27895	28.4845	H3K4me3_PBKO_peak_242
chr1	20731520	20733098	1579	141.63	63.7177	5.4457	61.0063	H3K4me3_PBKO_peak_243
chr1	20785506	20787775	2270	183.97	61.2979	3.98934	58.6114	H3K4me3_PBKO_peak_244
chr1	21022613	21023311	699	27.37	13.6183	5.15639	11.2835	H3K4me3_PBKO_peak_245
chr1	21175288	21176908	1621	235.53	105.03	5.46861	102.035	H3K4me3_PBKO_peak_246
chr1	21289409	21290814	1406	168.14	77.5817	5.79872	74.7755	H3K4me3_PBKO_peak_247
chr1	21298288	21298950	663	54.12	19.9358	4.40114	17.5321	H3K4me3_PBKO_peak_248
chr1	21334443	21335375	933	39.43	18.4095	5.22651	16.0252	H3K4me3_PBKO_peak_249
chr1	21344515	21346185	1671	190.14	82.3195	5.08682	79.4669	H3K4me3_PBKO_peak_250
chr1	21439656	21440981	1326	82.11	44.8353	6.54025	42.261	H3K4me3_PBKO_peak_251
chr1	21586548	21587413	866	15.07	6.88871	3.98077	4.6492	H3K4me3_PBKO_peak_252
chr1	21651132	21652108	977	43.77	23.3271	6.03472	20.9061	H3K4me3_PBKO_peak_253
chr1	21659370	21659637	268	21.83	13.6199	6.1592	11.2837	H3K4me3_PBKO_peak_254
chr1	21781610	21783614	2005	202.39	74.0903	4.32329	71.2981	H3K4me3_PBKO_peak_255
chr1	21935891	21937327	1437	241.05	103.779	5.36156	100.759	H3K4me3_PBKO_peak_256
chr1	22024771	22026579	1809	98.49	46.3461	4.73735	43.7667	H3K4me3_PBKO_peak_257
chr1	22052647	22053999	1353	265.15	137.583	6.41339	134.242	H3K4me3_PBKO_peak_258
chr1	22142437	22143757	1321	75.13	36.3509	5.76927	33.8324	H3K4me3_PBKO_peak_259
chr1	22418486	22418950	465	27.14	16.0872	6.22272	13.7254	H3K4me3_PBKO_peak_260
chr1	22451417	22452765	1349	123.16	62.3103	6.00201	59.6116	H3K4me3_PBKO_peak_261
chr1	22710391	22711561	1171	72.39	37.4549	6.09514	34.9332	H3K4me3_PBKO_peak_262
chr1	22872862	22873406	545	17.86	8.11616	4.20003	5.85397	H3K4me3_PBKO_peak_263
chr1	23019026	23020886	1861	200.33	87.9813	5.2277	85.0991	H3K4me3_PBKO_peak_264
chr1	23167297	23168881	1585	205.29	88.3103	5.50793	85.4261	H3K4me3_PBKO_peak_265
chr1	23177246	23178195	950	32.66	16.1953	5.2339	13.84	H3K4me3_PBKO_peak_266
chr1	23189163	23189417	255	22.39	11.6483	5.13242	9.33504	H3K4me3_PBKO_peak_267
chr1	23216930	23217676	747	32.16	17.9183	6.10709	15.537	H3K4me3_PBKO_peak_268
chr1	23342259	23345029	2771	178.68	60.9357	3.89794	58.2532	H3K4me3_PBKO_peak_269
chr1	23367496	23369862	2367	168.79	54.5251	3.96508	51.8811	H3K4me3_PBKO_peak_270
chr1	23384995	23385928	934	22.08	9.00868	4.05097	6.73212	H3K4me3_PBKO_peak_271
chr1	23393485	23394146	662	17.36	7.49977	3.97361	5.24864	H3K4me3_PBKO_peak_272
chr1	23403275	23403798	524	27.58	14.9358	5.59063	12.5904	H3K4me3_PBKO_peak_273
chr1	23424259	23425052	794	33.01	17.135	5.60245	14.7653	H3K4me3_PBKO_peak_274
chr1	23483567	23484679	1113	164.74	97.073	7.56333	94.0987	H3K4me3_PBKO_peak_275
chr1	23530202	23531290	1089	159.06	86.1868	6.89081	83.3272	H3K4me3_PBKO_peak_276
chr1	23557802	23559496	1695	231.08	78.6593	4.35294	75.8446	H3K4me3_PBKO_peak_277
chr1	23576823	23577988	1166	18.72	6.8619	3.52697	4.62343	H3K4me3_PBKO_peak_278
chr1	23619454	23619675	222	14.51	7.123	4.18389	4.87801	H3K4me3_PBKO_peak_279
chr1	23635179	23635567	389	32.96	23.233	7.97279	20.8117	H3K4me3_PBKO_peak_280
chr1	23691746	23693195	1450	197.08	94.3818	5.78784	91.4475	H3K4me3_PBKO_peak_281
chr1	23743064	23744890	1827	194.17	78.1641	4.87216	75.3459	H3K4me3_PBKO_peak_282
chr1	23777563	23779393	1831	187.08	74.9969	4.78402	72.198	H3K4me3_PBKO_peak_283
chr1	23790818	23792199	1382	177.06	91.0336	6.13698	88.1333	H3K4me3_PBKO_peak_284
chr1	23799746	23801382	1637	222.35	100.511	5.58978	97.5205	H3K4me3_PBKO_peak_285
chr1	23824690	23825891	1202	154.64	90.4833	6.91425	87.5619	H3K4me3_PBKO_peak_286
chr1	23838454	23839132	679	17	9.0229	4.76969	6.74704	H3K4me3_PBKO_peak_287
chr1	23867626	23868430	805	159.06	104.409	9.1719	101.405	H3K4me3_PBKO_peak_288
chr1	23930777	23931627	851	21.76	9.6358	4.31585	7.35266	H3K4me3_PBKO_peak_289
chr1	23958865	23960959	2095	170.33	66.4568	4.67769	63.7329	H3K4me3_PBKO_peak_290
chr1	23978925	23980358	1434	181.27	83.6036	5.53325	80.7589	H3K4me3_PBKO_peak_291
chr1	24107646	24109236	1591	64.52	28.1822	4.98459	25.7318	H3K4me3_PBKO_peak_292
chr1	24142948	24143199	252	15.41	7.84203	4.42743	5.58361	H3K4me3_PBKO_peak_293
chr1	24150077	24150664	588	37.92	23.2701	7.16885	20.8387	H3K4me3_PBKO_peak_294
chr1	24186816	24187674	859	68.4	42.5924	7.71895	40.0315	H3K4me3_PBKO_peak_295
chr1	24321603	24322721	1119	57.52	31.6276	6.43493	29.1466	H3K4me3_PBKO_peak_296
chr1	24413042	24413784	743	176.29	71.2262	5.14114	68.4665	H3K4me3_PBKO_peak_297
chr1	24415767	24416562	796	128.98	38.3846	3.81832	35.8442	H3K4me3_PBKO_peak_298
chr1	24502131	24503649	1519	149.79	66.1216	5.59075	63.3916	H3K4me3_PBKO_peak_299
chr1	24642235	24644437	2203	231.77	87.3567	4.68366	84.4807	H3K4me3_PBKO_peak_300
chr1	24724784	24725375	592	18.65	6.99318	3.59169	4.75221	H3K4me3_PBKO_peak_301
chr1	24745429	24747922	2494	205.78	68.6905	3.86353	65.9339	H3K4me3_PBKO_peak_302
chr1	24848210	24848479	270	20.09	11.9083	5.68764	9.59051	H3K4me3_PBKO_peak_303
chr1	25231829	25233156	1328	188.29	94.5316	6.31381	91.586	H3K4me3_PBKO_peak_304
chr1	25239769	25240716	948	30.13	11.1684	3.98487	8.86243	H3K4me3_PBKO_peak_305
chr1	25245932	25248169	2238	197.43	71.5053	4.41401	68.7472	H3K4me3_PBKO_peak_306
chr1	25266434	25266897	464	51.58	41.0493	10.7967	38.489	H3K4me3_PBKO_peak_307
chr1	25267979	25268274	296	17.95	7.63062	3.95597	5.37699	H3K4me3_PBKO_peak_308
chr1	25336836	25337148	313	91.48	19.3631	2.94267	16.968	H3K4me3_PBKO_peak_309
chr1	25338289	25339504	1216	200.17	101.653	6.34719	98.6567	H3K4me3_PBKO_peak_310
chr1	25429781	25431919	2139	235.38	84.3385	4.46805	81.4866	H3K4me3_PBKO_peak_311
chr1	25543564	25544577	1014	200.34	124.575	8.3931	121.42	H3K4me3_PBKO_peak_312
chr1	25616045	25617444	1400	100.04	51.2327	6.27678	48.6119	H3K4me3_PBKO_peak_313
chr1	25771463	25771984	522	18.66	9.52797	4.74537	7.24443	H3K4me3_PBKO_peak_314
chr1	25799875	25800909	1035	101.49	61.4519	7.53401	58.762	H3K4me3_PBKO_peak_315
chr1	25819442	25820938	1497	196.91	87.2879	5.58435	84.4044	H3K4me3_PBKO_peak_316
chr1	25845513	25845826	314	15.41	7.47979	4.23362	5.22932	H3K4me3_PBKO_peak_317
chr1	25858534	25859914	1381	149.03	74.6831	5.95754	71.9017	H3K4me3_PBKO_peak_318
chr1	25874760	25875901	1142	58.3	28.4435	5.78506	25.9771	H3K4me3_PBKO_peak_319
chr1	25905006	25906461	1456	228.78	111.978	5.82243	108.876	H3K4me3_PBKO_peak_320
chr1	25922702	25923343	642	18.3	8.81003	4.44752	6.53771	H3K4me3_PBKO_peak_321
chr1	25997266	25998117	852	152.87	98.8848	8.65092	95.9189	H3K4me3_PBKO_peak_322
chr1	26034951	26036400	1450	145.33	77.5275	6.66502	74.7224	H3K4me3_PBKO_peak_323
chr1	26110679	26112684	2006	199.1	77.3742	4.86908	74.5632	H3K4me3_PBKO_peak_324
chr1	26161591	26162365	775	46.1	24.0948	6.1057	21.6594	H3K4me3_PBKO_peak_325
chr1	26164168	26164562	395	26.27	8.98466	3.62635	6.70822	H3K4me3_PBKO_peak_326
chr1	26169762	26170780	1019	212.55	135.666	8.63775	132.374	H3K4me3_PBKO_peak_327
chr1	26234144	26235367	1224	180.84	91.426	6.5449	88.5226	H3K4me3_PBKO_peak_328
chr1	26279630	26280863	1234	109.88	56.4265	6.22829	53.7706	H3K4me3_PBKO_peak_329
chr1	26305770	26306701	932	158.73	94.2796	7.93287	91.3496	H3K4me3_PBKO_peak_330
chr1	26335955	26336665	711	36.64	21.8049	6.76836	19.3897	H3K4me3_PBKO_peak_331
chr1	26351113	26351330	218	17.02	7.36285	3.95251	5.11464	H3K4me3_PBKO_peak_332
chr1	26431748	26433310	1563	136.56	63.5362	5.54507	60.83	H3K4me3_PBKO_peak_333
chr1	26471756	26473707	1952	158.14	61.2568	4.54808	58.5534	H3K4me3_PBKO_peak_334
chr1	26500132	26501718	1587	131.2	58.0496	5.54367	55.3796	H3K4me3_PBKO_peak_335
chr1	26529388	26531004	1617	183.09	82.2589	5.5661	79.4169	H3K4me3_PBKO_peak_336
chr1	26620098	26621886	1789	65.91	24.1851	4.27849	21.7595	H3K4me3_PBKO_peak_337
chr1	26695721	26698159	2439	268.23	61.3512	3.21613	58.6522	H3K4me3_PBKO_peak_338
chr1	26787388	26789112	1725	132.36	57.5827	5.23499	54.9243	H3K4me3_PBKO_peak_339
chr1	26826534	26827823	1290	174.32	87.0526	6.35153	84.1869	H3K4me3_PBKO_peak_340
chr1	26864314	26865761	1448	85.31	45.7011	6.24724	43.1319	H3K4me3_PBKO_peak_341
chr1	26889413	26890617	1205	196.75	112.712	7.1871	109.629	H3K4me3_PBKO_peak_342
chr1	26899518	26900935	1418	185.48	95.1885	6.08192	92.2306	H3K4me3_PBKO_peak_343
chr1	26921691	26922863	1173	202.99	110.68	6.84749	107.615	H3K4me3_PBKO_peak_344
chr1	26959841	26960568	728	65.94	45.3666	8.80886	42.7893	H3K4me3_PBKO_peak_345
chr1	26993707	26995386	1680	247.57	96.9068	4.95248	93.9644	H3K4me3_PBKO_peak_346
chr1	27031391	27031646	256	23.11	13.3286	5.79213	10.9942	H3K4me3_PBKO_peak_347
chr1	27154476	27155178	703	136.43	94.6665	9.18567	91.7348	H3K4me3_PBKO_peak_348
chr1	27234574	27235634	1061	220.53	132.975	7.77043	129.704	H3K4me3_PBKO_peak_349
chr1	27322181	27323244	1064	213.11	120.484	7.546	117.353	H3K4me3_PBKO_peak_350
chr1	27349154	27349946	793	27.9	14.8171	5.55927	12.4684	H3K4me3_PBKO_peak_351
chr1	27365671	27367023	1353	180.87	89.5574	6.29407	86.6664	H3K4me3_PBKO_peak_352
chr1	27392506	27393143	638	106.9	77.6948	10.1337	74.8899	H3K4me3_PBKO_peak_353
chr1	27488819	27490237	1419	213.78	117.057	6.45724	113.904	H3K4me3_PBKO_peak_354
chr1	27537177	27537536	360	19.81	6.82695	3.40787	4.58871	H3K4me3_PBKO_peak_355
chr1	27542885	27543513	629	49.37	11.3582	2.95972	9.04856	H3K4me3_PBKO_peak_356
chr1	27546785	27547276	492	43.85	6.66947	2.27309	4.43474	H3K4me3_PBKO_peak_357
chr1	27548927	27549561	635	42.11	9.73958	2.91011	7.45282	H3K4me3_PBKO_peak_358
chr1	27556907	27557273	367	25.6	14.5626	5.86093	12.2162	H3K4me3_PBKO_peak_359
chr1	27563883	27564093	211	20.39	8.4346	4.00801	6.16782	H3K4me3_PBKO_peak_360
chr1	27568716	27568994	279	24.94	11.4511	4.66319	9.14108	H3K4me3_PBKO_peak_361
chr1	27602007	27604449	2443	221.05	65.4323	3.77168	62.715	H3K4me3_PBKO_peak_362
chr1	27671745	27672592	848	42.99	26.771	7.04708	24.3299	H3K4me3_PBKO_peak_363
chr1	27725933	27726993	1061	209.14	126.27	7.85901	123.069	H3K4me3_PBKO_peak_364
chr1	27773191	27774159	969	209.53	132.736	8.44762	129.476	H3K4me3_PBKO_peak_365
chr1	27830232	27831742	1511	196.14	94.9122	5.82702	91.9556	H3K4me3_PBKO_peak_366
chr1	27913781	27914680	900	183.1	120.272	8.83096	117.119	H3K4me3_PBKO_peak_367
chr1	27959178	27960610	1433	101.27	46.5976	5.60931	44.0065	H3K4me3_PBKO_peak_368
chr1	28065684	28066056	373	28.35	13.5613	4.98709	11.2277	H3K4me3_PBKO_peak_369
chr1	28087486	28089191	1706	183.16	76.9361	5.11801	74.143	H3K4me3_PBKO_peak_370
chr1	28112975	28113223	249	20.73	11.1684	5.16357	8.86359	H3K4me3_PBKO_peak_371
chr1	28232104	28233032	929	255.09	96.8578	4.64688	93.9045	H3K4me3_PBKO_peak_372
chr1	28236109	28237060	952	227.9	74.6493	4.17115	71.8634	H3K4me3_PBKO_peak_373
chr1	28246527	28247661	1135	73.39	40.286	6.42769	37.7483	H3K4me3_PBKO_peak_374
chr1	28259464	28260890	1427	274.56	132.101	6.3779	128.903	H3K4me3_PBKO_peak_375
chr1	28328525	28329864	1340	123.37	62.6931	6.12418	60.0013	H3K4me3_PBKO_peak_376
chr1	28369700	28370941	1242	175.33	87.0212	6.34485	84.1487	H3K4me3_PBKO_peak_377
chr1	28417179	28418066	888	18.31	7.39993	3.80796	5.15103	H3K4me3_PBKO_peak_378
chr1	28438172	28439489	1318	69.09	27.6891	4.75842	25.2298	H3K4me3_PBKO_peak_379
chr1	28505420	28508074	2655	187.61	49.3733	3.51599	46.7556	H3K4me3_PBKO_peak_380
chr1	28518189	28519443	1255	162.9	81.7942	6.43166	78.958	H3K4me3_PBKO_peak_381
chr1	28552997	28554011	1015	209.3	131.724	8.39963	128.494	H3K4me3_PBKO_peak_382
chr1	28579952	28581880	1929	227.36	80.1582	4.39104	77.3285	H3K4me3_PBKO_peak_383
chr1	28592239	28593694	1456	132.71	62.8657	5.76155	60.1588	H3K4me3_PBKO_peak_384
chr1	28642109	28643893	1785	163.87	70.2258	5.09603	67.4672	H3K4me3_PBKO_peak_385
chr1	28668503	28669946	1444	175.45	105.117	7.24261	102.08	H3K4me3_PBKO_peak_386
chr1	28736943	28738184	1242	245.12	123.455	6.7326	120.319	H3K4me3_PBKO_peak_387
chr1	28886878	28888066	1189	202.16	113.183	7.11172	110.105	H3K4me3_PBKO_peak_388
chr1	28914145	28915268	1124	109.59	65.4878	7.12376	62.7817	H3K4me3_PBKO_peak_389
chr1	29122142	29124934	2793	112.85	26.6233	3.21607	24.1643	H3K4me3_PBKO_peak_390
chr1	29180446	29181921	1476	219.16	98.0693	5.54994	95.1059	H3K4me3_PBKO_peak_391
chr1	29230019	29231260	1242	185.5	108.182	6.9293	105.102	H3K4me3_PBKO_peak_392
chr1	29236429	29237792	1364	57.16	26.5434	5.15577	24.1061	H3K4me3_PBKO_peak_393
chr1	30717718	30719414	1697	106.33	62.4159	7.28785	59.7199	H3K4me3_PBKO_peak_394
chr1	30824213	30824981	769	35.17	19.0371	5.98087	16.6483	H3K4me3_PBKO_peak_395
chr1	30907988	30909116	1129	76.95	43.657	6.47974	41.0993	H3K4me3_PBKO_peak_396
chr1	31064208	31066188	1981	152.23	57.5841	4.68573	54.9193	H3K4me3_PBKO_peak_397
chr1	31154664	31155924	1261	128.81	70.6836	6.45646	67.9172	H3K4me3_PBKO_peak_398
chr1	31162569	31162800	232	15.81	7.68372	4.27207	5.43001	H3K4me3_PBKO_peak_399
chr1	31181613	31182412	800	23.34	12.6613	5.43611	10.3351	H3K4me3_PBKO_peak_400
chr1	31295801	31297837	2037	209.02	79.5522	4.62567	76.7317	H3K4me3_PBKO_peak_401
chr1	31394906	31395157	252	20.67	11.3319	5.27461	9.02331	H3K4me3_PBKO_peak_402
chr1	31412918	31414317	1400	177.46	88.3926	6.30268	85.5005	H3K4me3_PBKO_peak_403
chr1	31549305	31549631	327	17.57	9.20352	4.77368	6.92382	H3K4me3_PBKO_peak_404
chr1	31576477	31577976	1500	183.51	75.5072	5.21257	72.7149	H3K4me3_PBKO_peak_405
chr1	31617919	31618264	346	20.53	12.1821	5.70757	9.86331	H3K4me3_PBKO_peak_406
chr1	31643981	31645708	1728	180.92	77.8003	5.15838	74.9767	H3K4me3_PBKO_peak_407
chr1	31762850	31764598	1749	72.32	25.0993	4.02056	22.6718	H3K4me3_PBKO_peak_408
chr1	31788365	31789433	1069	85.69	49.6674	7.24114	47.0543	H3K4me3_PBKO_peak_409
chr1	31798100	31798809	710	28.5	13.2317	4.87053	10.9001	H3K4me3_PBKO_peak_410
chr1	31936824	31938371	1548	201.32	81.5728	5.02442	78.7389	H3K4me3_PBKO_peak_411
chr1	32013842	32015513	1672	264.03	108.873	5.11713	105.828	H3K4me3_PBKO_peak_412
chr1	32072431	32073745	1315	148.23	75.6037	6.5228	72.8081	H3K4me3_PBKO_peak_413
chr1	32108015	32109429	1415	195	91.5819	5.90429	88.6725	H3K4me3_PBKO_peak_414
chr1	32179678	32180933	1256	170.15	82.6366	6.44603	79.7984	H3K4me3_PBKO_peak_415
chr1	32200396	32201018	623	54.54	20.4345	4.41428	18.0335	H3K4me3_PBKO_peak_416
chr1	32205312	32206461	1150	150.48	80.1081	6.59377	77.2743	H3K4me3_PBKO_peak_417
chr1	32221673	32223204	1532	226.77	98.0014	5.55885	95.0514	H3K4me3_PBKO_peak_418
chr1	32240569	32241451	883	29.01	12.938	4.67846	10.6111	H3K4me3_PBKO_peak_419
chr1	32291631	32293034	1404	170.2	92.8908	6.56349	89.9603	H3K4me3_PBKO_peak_420
chr1	32335125	32336204	1080	101.19	54.6416	6.81588	51.9953	H3K4me3_PBKO_peak_421
chr1	32351056	32352246	1191	93.45	48.4748	6.31943	45.868	H3K4me3_PBKO_peak_422
chr1	32393658	32395368	1711	144.94	65.3621	5.38969	62.6408	H3K4me3_PBKO_peak_423
chr1	32500088	32500998	911	131.01	86.4409	8.56629	83.5751	H3K4me3_PBKO_peak_424
chr1	32520598	32521041	444	31.05	19.7938	6.80032	17.4074	H3K4me3_PBKO_peak_425
chr1	32539038	32540212	1175	108.19	56.096	6.48691	53.441	H3K4me3_PBKO_peak_426
chr1	32611878	32612649	772	33.58	18.0405	5.90076	15.6588	H3K4me3_PBKO_peak_427
chr1	32649545	32652067	2523	175.24	54.991	3.90047	52.3442	H3K4me3_PBKO_peak_428
chr1	32702161	32703667	1507	117.62	53.2018	5.48252	50.5733	H3K4me3_PBKO_peak_429
chr1	32741387	32742928	1542	250.48	114.733	5.6478	111.632	H3K4me3_PBKO_peak_430
chr1	32760460	32760668	209	23.73	9.96837	4.23506	7.67807	H3K4me3_PBKO_peak_431
chr1	32816180	32818668	2489	209.74	61.7356	3.72471	59.0418	H3K4me3_PBKO_peak_432
chr1	32900572	32901952	1381	199.37	98.562	6.43988	95.6116	H3K4me3_PBKO_peak_433
chr1	32962702	32964849	2148	193.75	62.4658	3.98652	59.7744	H3K4me3_PBKO_peak_434
chr1	32972973	32973425	453	17.06	9.26541	4.87248	6.98584	H3K4me3_PBKO_peak_435
chr1	33035919	33036904	986	222.83	135.302	8.21713	132.013	H3K4me3_PBKO_peak_436
chr1	33080518	33081745	1228	147.98	79.1849	6.82843	76.3641	H3K4me3_PBKO_peak_437
chr1	33126415	33127938	1524	130.9	70.9623	6.57342	68.2105	H3K4me3_PBKO_peak_438
chr1	33181022	33182189	1168	190.21	105.059	7.25525	102.051	H3K4me3_PBKO_peak_439
chr1	33348432	33350562	2131	182.73	57.2681	3.78087	54.6077	H3K4me3_PBKO_peak_440
chr1	33430113	33431051	939	168.18	104.913	8.40297	101.908	H3K4me3_PBKO_peak_441
chr1	33472229	33473338	1110	129.75	88.5438	8.94636	85.6576	H3K4me3_PBKO_peak_442
chr1	34851706	34852326	621	14.99	7.20478	4.15045	4.95981	H3K4me3_PBKO_peak_443
chr1	34858519	34859823	1305	211.89	111.934	6.75019	108.875	H3K4me3_PBKO_peak_444
chr1	34865964	34866572	609	59.76	42.7348	9.25861	40.1708	H3K4me3_PBKO_peak_445
chr1	34984338	34985781	1444	161.28	75.5814	5.80657	72.7854	H3K4me3_PBKO_peak_446
chr1	35030859	35032380	1522	143.15	64.9057	5.46348	62.1967	H3K4me3_PBKO_peak_447
chr1	35079079	35080428	1350	129.01	66.8599	6.24421	64.1345	H3K4me3_PBKO_peak_448
chr1	35191090	35193111	2022	269.79	94.849	4.3712	91.9097	H3K4me3_PBKO_peak_449
chr1	35268676	35269765	1090	262.12	153.303	8.00275	149.887	H3K4me3_PBKO_peak_450
chr1	35556608	35558518	1911	204.18	77.5205	4.77574	74.7138	H3K4me3_PBKO_peak_451
chr1	35640740	35642186	1447	185.94	76.6746	4.9864	73.8728	H3K4me3_PBKO_peak_452
chr1	35718063	35719327	1265	153.42	81.704	6.73076	78.8672	H3K4me3_PBKO_peak_453
chr1	35768907	35770024	1118	188.01	106.638	7.35094	103.611	H3K4me3_PBKO_peak_454
chr1	35807838	35809058	1221	243.51	133.303	7.24475	130.063	H3K4me3_PBKO_peak_455
chr1	35883139	35884094	956	218.43	138.701	8.95092	135.424	H3K4me3_PBKO_peak_456
chr1	35930309	35932212	1904	214.63	82.9671	4.63579	80.1126	H3K4me3_PBKO_peak_457
chr1	36088552	36090002	1451	203.15	105.984	6.12101	102.927	H3K4me3_PBKO_peak_458
chr1	36148505	36149581	1077	173.88	101.542	7.38816	98.5393	H3K4me3_PBKO_peak_459
chr1	36155570	36157705	2136	250.9	80.9872	3.91487	78.1469	H3K4me3_PBKO_peak_460
chr1	36223682	36225919	2238	162.53	59.6874	4.40967	57.0133	H3K4me3_PBKO_peak_461
chr1	36306622	36307673	1052	49.75	25.6841	5.94678	23.2427	H3K4me3_PBKO_peak_462
chr1	36322820	36324104	1285	144.99	80.3464	6.51081	77.5158	H3K4me3_PBKO_peak_463
chr1	36351176	36351433	258	33.31	13.7676	4.46692	11.4323	H3K4me3_PBKO_peak_464
chr1	36374145	36374471	327	21.21	8.83959	4.0895	6.56517	H3K4me3_PBKO_peak_465
chr1	36384825	36386508	1684	216.8	108.554	5.95769	105.485	H3K4me3_PBKO_peak_466
chr1	36397109	36398182	1074	150.64	90.8982	7.6306	87.9977	H3K4me3_PBKO_peak_467
chr1	36450000	36451160	1161	103.31	55.9974	6.66736	53.3433	H3K4me3_PBKO_peak_468
chr1	36463470	36464790	1321	192.88	101.969	6.6642	98.9799	H3K4me3_PBKO_peak_469
chr1	37474059	37477095	3037	209.05	38.3112	2.62305	35.7856	H3K4me3_PBKO_peak_470
chr1	37513807	37515188	1382	183.16	97.43	6.35305	94.4549	H3K4me3_PBKO_peak_471
chr1	37553332	37554363	1032	245.98	151.471	8.19217	148.027	H3K4me3_PBKO_peak_472
chr1	37594728	37596302	1575	166.5	82.7763	5.91008	79.9302	H3K4me3_PBKO_peak_473
chr1	37689670	37693360	3691	199.31	43.182	2.94649	40.6201	H3K4me3_PBKO_peak_474
chr1	37793770	37795138	1369	165.93	80.4826	6.28991	77.6556	H3K4me3_PBKO_peak_475
chr1	37807111	37809108	1998	234.91	84.996	4.6011	82.1325	H3K4me3_PBKO_peak_476
chr1	37858831	37860269	1439	225.36	109.998	5.99694	106.932	H3K4me3_PBKO_peak_477
chr1	37931031	37931815	785	187.87	126.243	9.3774	123.05	H3K4me3_PBKO_peak_478
chr1	37946408	37947091	684	71.69	48.7415	8.72375	46.14	H3K4me3_PBKO_peak_479
chr1	37988946	37990046	1101	212.13	119.057	7.54947	115.937	H3K4me3_PBKO_peak_480
chr1	38004472	38005686	1215	208.07	115.164	6.79762	112.017	H3K4me3_PBKO_peak_481
chr1	38012682	38013713	1032	179.94	101.54	7.42943	98.567	H3K4me3_PBKO_peak_482
chr1	38046419	38047607	1189	71.59	36.0439	5.88978	33.5331	H3K4me3_PBKO_peak_483
chr1	38783696	38784219	524	21.5	9.35408	4.25173	7.07345	H3K4me3_PBKO_peak_484
chr1	38858818	38860619	1802	195.31	82.3722	5.08501	79.5248	H3K4me3_PBKO_peak_485
chr1	38872533	38874072	1540	188.43	90.585	5.92281	87.6806	H3K4me3_PBKO_peak_486
chr1	38941550	38941906	357	21.83	13.5748	6.15807	11.2378	H3K4me3_PBKO_peak_487
chr1	38990803	38992547	1745	235.43	107.627	5.44756	104.571	H3K4me3_PBKO_peak_488
chr1	39025855	39027482	1628	128.07	55.3091	5.30254	52.6596	H3K4me3_PBKO_peak_489
chr1	39081227	39081883	657	27.45	14.4733	5.48428	12.1292	H3K4me3_PBKO_peak_490
chr1	39104974	39107024	2051	199.14	63.5775	3.98207	60.8697	H3K4me3_PBKO_peak_491
chr1	39158412	39159307	896	21.61	9.19434	4.16117	6.91719	H3K4me3_PBKO_peak_492
chr1	39179217	39179675	459	22.31	6.63769	3.12829	4.40386	H3K4me3_PBKO_peak_493
chr1	39192008	39193113	1106	26.2	11.629	4.5477	9.31823	H3K4me3_PBKO_peak_494
chr1	39204369	39205916	1548	32.57	12.6536	4.13992	10.336	H3K4me3_PBKO_peak_495
chr1	39408148	39409971	1824	174.66	67.6862	4.54614	64.9538	H3K4me3_PBKO_peak_496
chr1	39491043	39491810	768	44.21	29.3624	7.77679	26.8979	H3K4me3_PBKO_peak_497
chr1	39559021	39559759	739	53.96	32.5349	7.31483	30.0398	H3K4me3_PBKO_peak_498
chr1	39575109	39576845	1737	214.78	79.1992	4.61287	76.3809	H3K4me3_PBKO_peak_499
chr1	39606383	39606706	324	18.99	9.7202	4.77942	7.43434	H3K4me3_PBKO_peak_500
chr1	39738842	39739626	785	89.94	58.7244	8.57255	56.0559	H3K4me3_PBKO_peak_501
chr1	39788424	39789772	1349	166.1	82.7503	6.40383	79.9033	H3K4me3_PBKO_peak_502
chr1	39799739	39800015	277	24.64	14.9446	6.24357	12.5927	H3K4me3_PBKO_peak_503
chr1	39846296	39846621	326	16.46	7.00659	3.85305	4.76546	H3K4me3_PBKO_peak_504
chr1	39882371	39883776	1406	184.26	97.8863	6.42534	94.8924	H3K4me3_PBKO_peak_505
chr1	39901203	39902475	1273	138.65	72.1941	6.69394	69.426	H3K4me3_PBKO_peak_506
chr1	39955142	39956536	1395	161.81	87.9043	6.40896	85.0009	H3K4me3_PBKO_peak_507
chr1	40039702	40041842	2141	199	76.6342	4.57896	73.8237	H3K4me3_PBKO_peak_508
chr1	40096602	40097662	1061	148.89	86.8611	7.61556	83.9861	H3K4me3_PBKO_peak_509
chr1	40161023	40162754	1732	183.99	80.4098	5.13418	77.5824	H3K4me3_PBKO_peak_510
chr1	40257121	40259148	2028	194.01	75.6368	4.8647	72.8436	H3K4me3_PBKO_peak_511
chr1	40373684	40374981	1298	212.54	118.14	6.70175	114.981	H3K4me3_PBKO_peak_512
chr1	40449621	40451000	1380	77.98	35.2835	5.32609	32.7735	H3K4me3_PBKO_peak_513
chr1	40508234	40509479	1246	116.81	56.8097	6.27902	54.1407	H3K4me3_PBKO_peak_514
chr1	40531106	40532608	1503	94.31	43.822	5.4637	41.2599	H3K4me3_PBKO_peak_515
chr1	40665287	40666016	730	42.83	25.7822	6.84253	23.344	H3K4me3_PBKO_peak_516
chr1	40691253	40692877	1625	131.11	55.4097	5.05214	52.7586	H3K4me3_PBKO_peak_517
chr1	40708930	40710114	1185	58.95	25.4466	4.92152	23.0125	H3K4me3_PBKO_peak_518
chr1	40861736	40862448	713	88.07	62.2007	9.59377	59.5058	H3K4me3_PBKO_peak_519
chr1	40979217	40981018	1802	169.56	70.4585	4.92045	67.6979	H3K4me3_PBKO_peak_520
chr1	41241120	41242694	1575	197.38	91.6675	5.74976	88.7498	H3K4me3_PBKO_peak_521
chr1	41361153	41362223	1071	118.04	69.6994	7.60363	66.9518	H3K4me3_PBKO_peak_522
chr1	41382418	41383579	1162	27.16	12.7813	4.83658	10.4584	H3K4me3_PBKO_peak_523
chr1	41432198	41432417	220	17.21	7.16834	3.83648	4.92323	H3K4me3_PBKO_peak_524
chr1	41482941	41484689	1749	103.45	31.458	3.75204	28.976	H3K4me3_PBKO_peak_525
chr1	41495962	41496239	278	36.15	10.528	3.37956	8.22904	H3K4me3_PBKO_peak_526
chr1	41499439	41500490	1052	37.04	12.1861	3.74506	9.86574	H3K4me3_PBKO_peak_527
chr1	41661668	41662604	937	42.05	24.3783	6.47079	21.9532	H3K4me3_PBKO_peak_528
chr1	41738780	41739638	859	22.65	9.61757	4.2243	7.33223	H3K4me3_PBKO_peak_529
chr1	41862231	41862823	593	14	6.72494	4.04619	4.48789	H3K4me3_PBKO_peak_530
chr1	41900830	41901995	1166	30.72	13.3619	4.56195	11.0356	H3K4me3_PBKO_peak_531
chr1	41918013	41918348	336	28.58	12.7337	4.6749	10.4085	H3K4me3_PBKO_peak_532
chr1	41919801	41920092	292	25.13	10.3877	4.2303	8.09171	H3K4me3_PBKO_peak_533
chr1	42035138	42036526	1389	163.44	84.7845	6.38098	81.9222	H3K4me3_PBKO_peak_534
chr1	42333957	42335965	2009	230.77	85.4008	4.47888	82.5322	H3K4me3_PBKO_peak_535
chr1	42380601	42381066	466	18.11	10.1537	5.15463	7.86022	H3K4me3_PBKO_peak_536
chr1	42456116	42457316	1201	110.13	58.2301	6.47448	55.5606	H3K4me3_PBKO_peak_537
chr1	42462839	42463703	865	32.68	17.513	5.7057	15.1447	H3K4me3_PBKO_peak_538
chr1	42529629	42529984	356	19.45	11.332	5.5154	9.02182	H3K4me3_PBKO_peak_539
chr1	42657994	42659422	1429	162.48	80.4801	5.93692	77.6471	H3K4me3_PBKO_peak_540
chr1	42681558	42683914	2357	210.69	64.2066	3.82793	61.4973	H3K4me3_PBKO_peak_541
chr1	42765530	42767938	2409	239.6	79.1879	4.0138	76.3727	H3K4me3_PBKO_peak_542
chr1	42816421	42817735	1315	96.48	47.1985	5.91741	44.6008	H3K4me3_PBKO_peak_543
chr1	42845934	42847460	1527	147.73	76.035	5.91413	73.2271	H3K4me3_PBKO_peak_544
chr1	42923937	42925089	1153	38.7	16.4359	4.6336	14.0783	H3K4me3_PBKO_peak_545
chr1	42955770	42959785	4016	221.51	35.4127	2.46077	32.9075	H3K4me3_PBKO_peak_546
chr1	42967943	42968190	248	28.71	11.7756	4.34214	9.46023	H3K4me3_PBKO_peak_547
chr1	43120052	43121111	1060	33.19	17.791	5.66334	15.4249	H3K4me3_PBKO_peak_548
chr1	43171373	43172583	1211	210.8	115.405	7.2404	112.311	H3K4me3_PBKO_peak_549
chr1	43207286	43207558	273	18.68	8.02308	4.04488	5.76226	H3K4me3_PBKO_peak_550
chr1	43348353	43349547	1195	70.8	34.5489	5.79781	32.0425	H3K4me3_PBKO_peak_551
chr1	43358176	43360649	2474	173.53	54.134	3.86901	51.494	H3K4me3_PBKO_peak_552
chr1	43366772	43369040	2269	192.16	63.0962	4.06245	60.3946	H3K4me3_PBKO_peak_553
chr1	43388975	43390726	1752	195	78.0592	5.03828	75.2512	H3K4me3_PBKO_peak_554
chr1	43453174	43454560	1387	88.19	41.6623	5.39621	39.1154	H3K4me3_PBKO_peak_555
chr1	43530679	43532027	1349	224.56	112.736	6.37022	109.666	H3K4me3_PBKO_peak_556
chr1	43649394	43651314	1921	152.14	60.988	4.82915	58.2979	H3K4me3_PBKO_peak_557
chr1	43706619	43708480	1862	209.99	79.0122	4.74097	76.1971	H3K4me3_PBKO_peak_558
chr1	43834098	43835048	951	18.69	7.30389	3.7258	5.05567	H3K4me3_PBKO_peak_559
chr1	43844522	43845134	613	18.8	8.00694	4.02387	5.74659	H3K4me3_PBKO_peak_560
chr1	43933641	43934211	571	33.57	15.3088	4.94622	12.9555	H3K4me3_PBKO_peak_561
chr1	43945806	43948027	2222	162.58	53.3793	3.93584	50.751	H3K4me3_PBKO_peak_562
chr1	43969940	43970756	817	246.23	112.449	5.94466	109.384	H3K4me3_PBKO_peak_563
chr1	43974559	43975858	1300	260.54	72.3795	3.51336	69.6177	H3K4me3_PBKO_peak_564
chr1	43979276	43980476	1201	200.18	48.8786	3.24283	46.2685	H3K4me3_PBKO_peak_565
chr1	43991059	43992435	1377	74.49	34.2252	5.41246	31.7217	H3K4me3_PBKO_peak_566
chr1	44029734	44031412	1679	145.1	63.2762	5.21534	60.5706	H3K4me3_PBKO_peak_567
chr1	44213045	44214266	1222	158.88	91.2386	6.83075	88.3232	H3K4me3_PBKO_peak_568
chr1	44354430	44355345	916	208.24	138.502	8.85713	135.171	H3K4me3_PBKO_peak_569
chr1	44405249	44406905	1657	171.13	70.2224	5.16465	67.4677	H3K4me3_PBKO_peak_570
chr1	44423944	44425209	1266	68.91	31.065	5.31239	28.5833	H3K4me3_PBKO_peak_571
chr1	44483950	44485450	1501	24.67	7.92496	3.39193	5.66697	H3K4me3_PBKO_peak_572
chr1	44619207	44619568	362	17.14	8.0029	4.24041	5.74315	H3K4me3_PBKO_peak_573
chr1	44631696	44633004	1309	129.95	68.9876	6.1637	66.2279	H3K4me3_PBKO_peak_574
chr1	44673660	44675167	1508	99.9	45.1882	5.49751	42.6057	H3K4me3_PBKO_peak_575
chr1	44731613	44732191	579	23.76	8.70178	3.75053	6.43037	H3K4me3_PBKO_peak_576
chr1	44738485	44740799	2315	170.54	71.9944	4.936	69.2376	H3K4me3_PBKO_peak_577
chr1	44774891	44776953	2063	216.53	74.6094	4.30142	71.8262	H3K4me3_PBKO_peak_578
chr1	44799922	44801116	1195	182.73	106.684	7.3398	103.641	H3K4me3_PBKO_peak_579
chr1	44808017	44809190	1174	33.93	12.0015	3.81316	9.6934	H3K4me3_PBKO_peak_580
chr1	44819274	44820516	1243	22.52	10.7328	4.69979	8.43239	H3K4me3_PBKO_peak_581
chr1	44985663	44986648	986	155.36	93.2529	8.05619	90.3362	H3K4me3_PBKO_peak_582
chr1	45010425	45013234	2810	221.43	82.233	4.43934	79.3814	H3K4me3_PBKO_peak_583
chr1	45206022	45206839	818	72.02	45.2144	7.77131	42.6377	H3K4me3_PBKO_peak_584
chr1	45303121	45304524	1404	93.51	47.7761	6.38155	45.1727	H3K4me3_PBKO_peak_585
chr1	45339224	45341166	1943	149.25	53.2656	4.47788	50.6264	H3K4me3_PBKO_peak_586
chr1	45490432	45491727	1296	120	74.3503	7.73365	71.581	H3K4me3_PBKO_peak_587
chr1	45499490	45501054	1565	144.35	72.0989	6.1082	69.33	H3K4me3_PBKO_peak_588
chr1	45520224	45522258	2035	228.4	89.1845	4.58108	86.2765	H3K4me3_PBKO_peak_589
chr1	45543705	45543937	233	16.06	8.14299	4.47376	5.88113	H3K4me3_PBKO_peak_590
chr1	45550444	45552033	1590	163.19	75.0601	5.74003	72.2789	H3K4me3_PBKO_peak_591
chr1	45583591	45585291	1701	230.51	94.4042	5.03804	91.4563	H3K4me3_PBKO_peak_592
chr1	45590156	45590670	515	38.35	13.6686	4.01712	11.3325	H3K4me3_PBKO_peak_593
chr1	45685514	45689138	3625	196.57	46.5008	3.11876	43.9117	H3K4me3_PBKO_peak_594
chr1	45749885	45751162	1278	97.21	54.3276	6.4571	51.6926	H3K4me3_PBKO_peak_595
chr1	45803049	45804883	1835	117.19	51.6373	4.89771	49.0174	H3K4me3_PBKO_peak_596
chr1	45954355	45955013	659	19.57	8.88876	4.30506	6.6152	H3K4me3_PBKO_peak_597
chr1	46062625	46063081	457	24.58	13.1722	5.42899	10.8414	H3K4me3_PBKO_peak_598
chr1	46131332	46133769	2438	162.38	52.5936	4.10835	49.9569	H3K4me3_PBKO_peak_599
chr1	46197701	46199153	1453	169.39	77.686	5.88713	74.8789	H3K4me3_PBKO_peak_600
chr1	46246899	46248701	1803	149.06	69.1395	5.62879	66.3903	H3K4me3_PBKO_peak_601
chr1	46301688	46304765	3078	216.01	48.2181	3.07213	45.6118	H3K4me3_PBKO_peak_602
chr1	46330190	46332196	2007	136.43	42.4761	3.99158	39.9033	H3K4me3_PBKO_peak_603
chr1	46340119	46341624	1506	150.06	65.0844	5.48555	62.3643	H3K4me3_PBKO_peak_604
chr1	46442870	46443292	423	28.23	16.4819	6.18924	14.1162	H3K4me3_PBKO_peak_605
chr1	46489384	46490082	699	27.25	15.885	6.11593	13.5253	H3K4me3_PBKO_peak_606
chr1	46520301	46520582	282	16.56	7.23868	3.95227	4.99185	H3K4me3_PBKO_peak_607
chr1	46603590	46604768	1179	139.51	80.9749	6.87653	78.1199	H3K4me3_PBKO_peak_608
chr1	46616061	46617270	1210	115	58.9114	6.26349	56.2376	H3K4me3_PBKO_peak_609
chr1	46667438	46668670	1233	174.89	99.2212	7.03229	96.2207	H3K4me3_PBKO_peak_610
chr1	46718110	46719179	1070	227.97	127.864	7.45558	124.656	H3K4me3_PBKO_peak_611
chr1	47178850	47179826	977	38.05	18.0043	5.21516	15.627	H3K4me3_PBKO_peak_612
chr1	47189091	47190201	1111	124.58	55.8832	5.4015	53.2336	H3K4me3_PBKO_peak_613
chr1	47312851	47314870	2020	166.93	73.5725	5.46991	70.7992	H3K4me3_PBKO_peak_614
chr1	47333223	47335147	1925	146.53	56.3076	4.45899	53.6595	H3K4me3_PBKO_peak_615
chr1	47436627	47438451	1825	175.15	67.4585	4.7018	64.7246	H3K4me3_PBKO_peak_616
chr1	47942196	47942416	221	21.05	9.45536	4.37956	7.17064	H3K4me3_PBKO_peak_617
chr1	47996157	47997665	1509	215.1	94.8738	5.61099	91.9519	H3K4me3_PBKO_peak_618
chr1	48062143	48062355	213	18.02	7.89247	4.0636	5.63499	H3K4me3_PBKO_peak_619
chr1	48093946	48094351	406	20.58	11.9704	5.59642	9.65362	H3K4me3_PBKO_peak_620
chr1	48471463	48472757	1295	124.11	65.7861	6.30813	63.0601	H3K4me3_PBKO_peak_621
chr1	50023669	50024147	479	24.24	13.9864	5.83701	11.6474	H3K4me3_PBKO_peak_622
chr1	50333099	50333769	671	65.69	46.3853	9.35135	43.7947	H3K4me3_PBKO_peak_623
chr1	50959094	50960942	1849	174.21	70.3043	4.73559	67.5363	H3K4me3_PBKO_peak_624
chr1	50968306	50971185	2880	200	41.9223	2.86898	39.371	H3K4me3_PBKO_peak_625
chr1	50977479	50979180	1702	158.89	46.7293	3.72497	44.1364	H3K4me3_PBKO_peak_626
chr1	51235914	51237357	1444	229.24	100.843	5.40811	97.8592	H3K4me3_PBKO_peak_627
chr1	51283859	51284373	515	18.83	9.47723	4.66006	7.19715	H3K4me3_PBKO_peak_628
chr1	51314045	51314262	218	17.74	7.75915	4.04525	5.50332	H3K4me3_PBKO_peak_629
chr1	51330366	51331033	668	35.6	18.6221	5.71027	16.2402	H3K4me3_PBKO_peak_630
chr1	51517764	51519294	1531	204.31	91.9005	5.62621	88.9939	H3K4me3_PBKO_peak_631
chr1	51617001	51617910	910	179.63	108.546	8.03921	105.504	H3K4me3_PBKO_peak_632
chr1	51729036	51730628	1593	186.87	83.4706	5.43022	80.6067	H3K4me3_PBKO_peak_633
chr1	51877528	51879512	1985	161.79	69.4952	4.85741	66.7493	H3K4me3_PBKO_peak_634
chr1	51897531	51898467	937	18.29	8.61407	4.35637	6.34509	H3K4me3_PBKO_peak_635
chr1	51990143	51990869	727	113.86	81.0214	9.77038	78.1945	H3K4me3_PBKO_peak_636
chr1	52032429	52033839	1411	162.95	76.6361	5.87384	73.8441	H3K4me3_PBKO_peak_637
chr1	52054417	52057124	2708	208.54	53.2075	3.38131	50.5676	H3K4me3_PBKO_peak_638
chr1	52141880	52143250	1371	206.56	107.677	6.67686	104.654	H3K4me3_PBKO_peak_639
chr1	52365167	52366193	1027	213.07	123.604	7.81731	120.446	H3K4me3_PBKO_peak_640
chr1	52403353	52405414	2062	182.71	63.9432	4.26351	61.2373	H3K4me3_PBKO_peak_641
chr1	52552126	52554010	1885	199.94	73.5954	4.648	70.8155	H3K4me3_PBKO_peak_642
chr1	52697524	52698736	1213	129.09	69.3221	6.58531	66.5705	H3K4me3_PBKO_peak_643
chr1	52726396	52727507	1112	158.9	88.4041	7.22717	85.5178	H3K4me3_PBKO_peak_644
chr1	52920893	52922087	1195	134.72	73.1221	6.86765	70.3535	H3K4me3_PBKO_peak_645
chr1	52927112	52928170	1059	86.69	49.1332	7.09358	46.5265	H3K4me3_PBKO_peak_646
chr1	53014690	53015860	1171	94.38	49.4799	6.46672	46.8708	H3K4me3_PBKO_peak_647
chr1	53145723	53146319	597	41.5	26.4881	7.34186	24.0448	H3K4me3_PBKO_peak_648
chr1	53196756	53197696	941	195.52	124.847	8.66817	121.655	H3K4me3_PBKO_peak_649
chr1	53219602	53221121	1520	92.28	44.3705	5.50851	41.7964	H3K4me3_PBKO_peak_650
chr1	53237639	53239141	1503	190.53	91.0786	5.72456	88.1559	H3K4me3_PBKO_peak_651
chr1	53325698	53328049	2352	212.1	77.5261	4.33856	74.7137	H3K4me3_PBKO_peak_652
chr1	53541443	53542645	1203	18.53	8.44097	4.25128	6.17398	H3K4me3_PBKO_peak_653
chr1	53684994	53686195	1202	29.72	12.1062	4.22726	9.7967	H3K4me3_PBKO_peak_654
chr1	53730150	53730457	308	37.92	6.55748	2.39688	4.32532	H3K4me3_PBKO_peak_655
chr1	53737677	53739605	1929	133.78	41.229	3.81968	38.6759	H3K4me3_PBKO_peak_656
chr1	53837394	53838586	1193	219.43	119.448	7.27258	116.318	H3K4me3_PBKO_peak_657
chr1	53889161	53890129	969	170.44	111.568	8.48654	108.479	H3K4me3_PBKO_peak_658
chr1	53899636	53899989	354	22.48	9.57075	4.22516	7.2863	H3K4me3_PBKO_peak_659
chr1	53944802	53947267	2466	226.96	75.8129	4.2121	73.0151	H3K4me3_PBKO_peak_660
chr1	54052159	54054146	1988	199.37	82.5105	5.03551	79.668	H3K4me3_PBKO_peak_661
chr1	54121036	54122006	971	20.04	8.40676	4.03982	6.14022	H3K4me3_PBKO_peak_662
chr1	54199470	54201148	1679	183.48	83.4752	5.40182	80.6107	H3K4me3_PBKO_peak_663
chr1	54273210	54273766	557	22.29	10.5444	4.65411	8.24649	H3K4me3_PBKO_peak_664
chr1	54335431	54335827	397	21.95	11.336	5.06283	9.02688	H3K4me3_PBKO_peak_665
chr1	54405235	54407437	2203	191.63	61.5171	3.90076	58.8252	H3K4me3_PBKO_peak_666
chr1	54488477	54489573	1097	102.74	55.8155	7.24418	53.1499	H3K4me3_PBKO_peak_667
chr1	54499308	54499923	616	22.71	12.4891	5.44194	10.1667	H3K4me3_PBKO_peak_668
chr1	54541764	54543027	1264	59.45	28.0714	5.48294	25.6152	H3K4me3_PBKO_peak_669
chr1	54715788	54716709	922	172.6	108.774	8.38632	105.716	H3K4me3_PBKO_peak_670
chr1	54763652	54764997	1346	165.07	99.8925	7.99383	96.9232	H3K4me3_PBKO_peak_671
chr1	54850526	54850736	211	16.89	6.86235	3.73189	4.62322	H3K4me3_PBKO_peak_672
chr1	54885835	54887904	2070	190.46	68.0378	4.33481	65.2922	H3K4me3_PBKO_peak_673
chr1	55213833	55215947	2115	198.96	61.7017	3.97146	59.003	H3K4me3_PBKO_peak_674
chr1	56331596	56332340	745	21.7	10.0101	4.49546	7.72064	H3K4me3_PBKO_peak_675
chr1	56578810	56579204	395	16.37	8.49449	4.61667	6.22578	H3K4me3_PBKO_peak_676
chr1	56644940	56645592	653	38.33	23.4738	6.98094	21.0492	H3K4me3_PBKO_peak_677
chr1	58545824	58546747	924	172.82	111.294	8.64252	108.225	H3K4me3_PBKO_peak_678
chr1	58699118	58700338	1221	187.69	105.898	7.21192	102.872	H3K4me3_PBKO_peak_679
chr1	58781554	58785084	3531	210.92	40.1658	2.79177	37.6132	H3K4me3_PBKO_peak_680
chr1	58815463	58816765	1303	61.31	29.8914	5.73919	27.4171	H3K4me3_PBKO_peak_681
chr1	58903557	58904471	915	59.46	34.6941	6.93924	32.1906	H3K4me3_PBKO_peak_682
chr1	59146285	59147109	825	76.58	39.0401	6.0027	36.5091	H3K4me3_PBKO_peak_683
chr1	59296162	59297792	1631	89.04	44.5162	5.85088	41.9461	H3K4me3_PBKO_peak_684
chr1	59814228	59815867	1640	186.19	98.1479	6.40379	95.1804	H3K4me3_PBKO_peak_685
chr1	59926483	59926945	463	24.61	14.5179	6.00837	12.1729	H3K4me3_PBKO_peak_686
chr1	61050043	61051138	1096	101.91	57.3659	7.26662	54.6985	H3K4me3_PBKO_peak_687
chr1	61057192	61057533	342	17.9	9.97927	5.09656	7.68882	H3K4me3_PBKO_peak_688
chr1	61076951	61077830	880	45.96	11.5448	3.14852	9.23559	H3K4me3_PBKO_peak_689
chr1	61081933	61083974	2042	146.46	45.857	4.01443	43.2647	H3K4me3_PBKO_peak_690
chr1	61724191	61725577	1387	173.24	87.3678	6.0883	84.4649	H3K4me3_PBKO_peak_691
chr1	61741790	61743495	1706	189.5	71.9388	4.7818	69.1748	H3K4me3_PBKO_peak_692
chr1	62122042	62122393	352	26.96	17.9926	7.13858	15.6116	H3K4me3_PBKO_peak_693
chr1	62435763	62439315	3553	203.33	56.7508	3.49816	54.0899	H3K4me3_PBKO_peak_694
chr1	62687326	62688979	1654	181.9	77.34	5.25854	74.5349	H3K4me3_PBKO_peak_695
chr1	62783818	62785149	1332	132.13	64.6358	6.12208	61.9156	H3K4me3_PBKO_peak_696
chr1	63367563	63368500	938	176.11	115.153	8.66911	112.051	H3K4me3_PBKO_peak_697
chr1	63522362	63524220	1859	139.83	51.1045	4.48359	48.4819	H3K4me3_PBKO_peak_698
chr1	63593086	63594716	1631	161.99	68.6239	5.26092	65.8822	H3K4me3_PBKO_peak_699
chr1	63663109	63664020	912	23.14	9.72338	4.22013	7.43535	H3K4me3_PBKO_peak_700
chr1	63731477	63732037	561	18.77	8.45136	4.22319	6.18401	H3K4me3_PBKO_peak_701
chr1	63773991	63775590	1600	227.94	93.9486	5.25354	91.0306	H3K4me3_PBKO_peak_702
chr1	64132886	64133735	850	16.15	8.10517	4.44278	5.84347	H3K4me3_PBKO_peak_703
chr1	64469781	64471792	2012	213.89	76.8788	4.46327	74.0721	H3K4me3_PBKO_peak_704
chr1	64505269	64506159	891	76.19	45.0051	7.65226	42.417	H3K4me3_PBKO_peak_705
chr1	64536172	64537199	1028	19.21	7.65229	3.8175	5.39811	H3K4me3_PBKO_peak_706
chr1	64597988	64598326	339	22.88	13.1021	5.75491	10.7685	H3K4me3_PBKO_peak_707
chr1	64744457	64746056	1600	201.7	88.8761	5.55708	85.99	H3K4me3_PBKO_peak_708
chr1	64897027	64897880	854	23.95	8.60645	3.69983	6.33647	H3K4me3_PBKO_peak_709
chr1	64933111	64933816	706	21.16	8.00239	3.74735	5.74243	H3K4me3_PBKO_peak_710
chr1	64965197	64966928	1732	227.48	101.303	5.48293	98.3213	H3K4me3_PBKO_peak_711
chr1	65002556	65003174	619	34.89	20.8538	6.45981	18.4596	H3K4me3_PBKO_peak_712
chr1	65066359	65068375	2017	185.09	65.1469	4.35892	62.4299	H3K4me3_PBKO_peak_713
chr1	65147330	65149450	2121	192.46	65.1878	4.31818	62.4685	H3K4me3_PBKO_peak_714
chr1	65206794	65207399	606	16.68	8.15124	4.38228	5.88871	H3K4me3_PBKO_peak_715
chr1	65253971	65255513	1543	141.27	66.3863	5.56187	63.6516	H3K4me3_PBKO_peak_716
chr1	65309231	65309935	705	43.32	25.5583	6.85872	23.1156	H3K4me3_PBKO_peak_717
chr1	65419849	65421965	2117	150.78	61.5712	4.63014	58.888	H3K4me3_PBKO_peak_718
chr1	66923991	66926212	2222	173.64	57.8897	4.0404	55.2233	H3K4me3_PBKO_peak_719
chr1	66930332	66931929	1598	142.49	39.9565	3.42608	37.422	H3K4me3_PBKO_peak_720
chr1	67052782	67054496	1715	140.86	56.2303	4.97523	53.5691	H3K4me3_PBKO_peak_721
chr1	67428367	67431106	2740	187.76	45.9031	3.21435	43.3195	H3K4me3_PBKO_peak_722
chr1	67684788	67687520	2733	245.6	74.9449	3.86335	72.1629	H3K4me3_PBKO_peak_723
chr1	67736215	67736741	527	27.37	14.8465	5.5773	12.5031	H3K4me3_PBKO_peak_724
chr1	67748945	67750222	1278	26.01	8.05805	3.3343	5.79774	H3K4me3_PBKO_peak_725
chr1	67766336	67767001	666	23.75	8.54704	3.68694	6.27885	H3K4me3_PBKO_peak_726
chr1	67802404	67803003	600	17	6.47659	3.54051	4.24636	H3K4me3_PBKO_peak_727
chr1	67831835	67833686	1852	180.22	66.3992	4.47273	63.6757	H3K4me3_PBKO_peak_728
chr1	68495877	68497149	1273	148.63	70.9101	6.00111	68.1563	H3K4me3_PBKO_peak_729
chr1	70204678	70206788	2111	164.4	54.1528	4.08458	51.5085	H3K4me3_PBKO_peak_730
chr1	70221065	70222604	1540	125.08	58.0065	5.58261	55.3456	H3K4me3_PBKO_peak_731
chr1	70353465	70355360	1896	184.56	69.7824	4.47931	67.0291	H3K4me3_PBKO_peak_732
chr1	70410552	70412655	2104	112.35	38.6342	4.219	36.0952	H3K4me3_PBKO_peak_733
chr1	71079798	71081787	1990	158.77	70.2756	5.32232	67.5312	H3K4me3_PBKO_peak_734
chr1	72282104	72284768	2665	106.58	28.0724	3.38216	25.6125	H3K4me3_PBKO_peak_735
chr1	74197593	74198991	1399	91.94	43.8707	5.71618	41.3042	H3K4me3_PBKO_peak_736
chr1	74731923	74734159	2237	147.29	46.147	3.82714	43.5683	H3K4me3_PBKO_peak_737
chr1	75723965	75725705	1741	121.82	48.5711	4.55388	45.9801	H3K4me3_PBKO_peak_738
chr1	75786220	75788459	2240	131.03	40.4666	3.85524	37.9195	H3K4me3_PBKO_peak_739
chr1	76074282	76074990	709	41.56	25.9801	7.44957	23.5285	H3K4me3_PBKO_peak_740
chr1	77218692	77220019	1328	122.82	58.8448	5.82061	56.1619	H3K4me3_PBKO_peak_741
chr1	77281736	77283034	1299	124.38	63.426	6.43066	60.7226	H3K4me3_PBKO_peak_742
chr1	77681534	77683864	2331	155.62	50.0811	4.00536	47.4646	H3K4me3_PBKO_peak_743
chr1	77758544	77759873	1330	190.12	97.4244	6.33454	94.4607	H3K4me3_PBKO_peak_744
chr1	77779497	77780495	999	167.43	99.4686	7.71033	96.5113	H3K4me3_PBKO_peak_745
chr1	77888227	77889817	1591	172.79	69.5789	4.87466	66.8316	H3K4me3_PBKO_peak_746
chr1	77977355	77980300	2946	165.86	40.0452	3.2499	37.4946	H3K4me3_PBKO_peak_747
chr1	78004886	78007464	2579	97.43	28.6415	3.60045	26.1836	H3K4me3_PBKO_peak_748
chr1	78490655	78491801	1147	99.65	52.1342	6.5211	49.5063	H3K4me3_PBKO_peak_749
chr1	78650220	78651209	990	17.44	6.71151	3.5987	4.47607	H3K4me3_PBKO_peak_750
chr1	80535807	80538301	2495	85.59	19.1307	3.00005	16.7432	H3K4me3_PBKO_peak_751
chr1	81800417	81803394	2978	197.4	36.8969	2.78194	34.3632	H3K4me3_PBKO_peak_752
chr1	81808678	81809045	368	40.92	9.26524	2.86166	6.98506	H3K4me3_PBKO_peak_753
chr1	83998462	83999678	1217	176.48	95.1228	6.79174	92.1792	H3K4me3_PBKO_peak_754
chr1	84077302	84078939	1638	181.89	72.8522	5.03007	70.0734	H3K4me3_PBKO_peak_755
chr1	84174025	84174312	288	14.89	7.42272	4.28615	5.17202	H3K4me3_PBKO_peak_756
chr1	84298302	84299243	942	114.77	72.4665	8.04963	69.7004	H3K4me3_PBKO_peak_757
chr1	84478975	84480355	1381	144.08	69.2255	5.99272	66.4812	H3K4me3_PBKO_peak_758
chr1	84505037	84507132	2096	160.28	53.3274	4.17627	50.6889	H3K4me3_PBKO_peak_759
chr1	84573370	84574843	1474	91.44	43.5799	5.43052	41.0202	H3K4me3_PBKO_peak_760
chr1	84620534	84621124	591	53.57	35.0676	8.22279	32.5512	H3K4me3_PBKO_peak_761
chr1	84689546	84691251	1706	168.88	72.6079	5.07283	69.8388	H3K4me3_PBKO_peak_762
chr1	84913355	84913571	217	18.14	8.72349	4.43219	6.45265	H3K4me3_PBKO_peak_763
chr1	84945226	84945455	230	20.27	12.086	5.73855	9.76603	H3K4me3_PBKO_peak_764
chr1	84996805	84997588	784	70.86	41.9192	7.56649	39.3532	H3K4me3_PBKO_peak_765
chr1	85048322	85048810	489	21.99	11.5867	5.18121	9.2735	H3K4me3_PBKO_peak_766
chr1	85061819	85062174	356	21.43	12.5987	5.73352	10.275	H3K4me3_PBKO_peak_767
chr1	85200052	85202094	2043	234.14	78.4779	4.27759	75.6665	H3K4me3_PBKO_peak_768
chr1	85258652	85259726	1075	240.63	142.367	7.84218	139.045	H3K4me3_PBKO_peak_769
chr1	85275517	85276604	1088	246.65	134.152	7.15906	130.914	H3K4me3_PBKO_peak_770
chr1	85297654	85298786	1133	20.35	8.07766	3.8647	5.81645	H3K4me3_PBKO_peak_771
chr1	85464012	85465560	1549	197.39	83.9482	5.48383	81.0976	H3K4me3_PBKO_peak_772
chr1	85576275	85577564	1290	151.15	19.8617	2.28853	17.4641	H3K4me3_PBKO_peak_773
chr1	85580799	85583178	2380	212.53	34.4108	2.53474	31.8992	H3K4me3_PBKO_peak_774
chr1	85628523	85629149	627	18.44	7.35871	3.76967	5.11091	H3K4me3_PBKO_peak_775
chr1	85707184	85708480	1297	188.03	92.3915	6.24545	89.4804	H3K4me3_PBKO_peak_776
chr1	86395474	86396768	1295	113.11	59.0502	6.21535	56.3746	H3K4me3_PBKO_peak_777
chr1	86704372	86706298	1927	162.8	59.9528	4.52651	57.2673	H3K4me3_PBKO_peak_778
chr1	86913244	86916033	2790	212.91	60.2666	3.63208	57.5827	H3K4me3_PBKO_peak_779
chr1	87328015	87330006	1992	200.19	50.3429	3.3246	47.7254	H3K4me3_PBKO_peak_780
chr1	87331360	87331649	290	140.86	13.4853	1.97305	11.1535	H3K4me3_PBKO_peak_781
chr1	87334793	87335774	982	104.17	26.6703	3.30939	24.2246	H3K4me3_PBKO_peak_782
chr1	87806338	87806700	363	18.12	7.81433	4.0221	5.55713	H3K4me3_PBKO_peak_783
chr1	88683365	88685679	2315	199.71	70.4247	4.27913	67.6609	H3K4me3_PBKO_peak_784
chr1	88773916	88774177	262	18.36	9.72054	4.89245	7.43349	H3K4me3_PBKO_peak_785
chr1	88890438	88892018	1581	161.96	76.0848	5.43206	73.2728	H3K4me3_PBKO_peak_786
chr1	88984075	88984561	487	18.88	9.63126	4.74259	7.34754	H3K4me3_PBKO_peak_787
chr1	88991720	88993415	1696	143.54	69.0996	5.58196	66.3557	H3K4me3_PBKO_peak_788
chr1	89021336	89022905	1570	84.18	36.1119	5.17788	33.5909	H3K4me3_PBKO_peak_789
chr1	89064336	89065459	1124	51.86	26.0953	5.84748	23.6501	H3K4me3_PBKO_peak_790
chr1	89524406	89525708	1303	166.21	92.5407	6.7055	89.6213	H3K4me3_PBKO_peak_791
chr1	89632604	89634385	1782	186.8	74.8497	4.90864	72.0626	H3K4me3_PBKO_peak_792
chr1	89820521	89822194	1674	220.11	91.0623	5.14497	88.1552	H3K4me3_PBKO_peak_793
chr1	89843097	89844378	1282	143.97	72.573	6.34868	69.8083	H3K4me3_PBKO_peak_794
chr1	89995082	89996498	1417	184.68	97.0872	6.36385	94.1261	H3K4me3_PBKO_peak_795
chr1	90850578	90851656	1079	177.28	103.531	7.77508	100.535	H3K4me3_PBKO_peak_796
chr1	91020998	91022543	1546	152.26	68.0261	5.52032	65.2886	H3K4me3_PBKO_peak_797
chr1	91404199	91404874	676	22.26	12.5215	5.41888	10.2061	H3K4me3_PBKO_peak_798
chr1	91500799	91502401	1603	94.03	37.0758	4.73044	34.5501	H3K4me3_PBKO_peak_799
chr1	91885325	91886498	1174	75.87	38.6451	6.16345	36.1066	H3K4me3_PBKO_peak_800
chr1	92080091	92080919	829	54.43	34.7985	7.82205	32.289	H3K4me3_PBKO_peak_801
chr1	92298293	92299824	1532	157.31	68.2241	5.42931	65.4841	H3K4me3_PBKO_peak_802
chr1	92486168	92486968	801	30.11	14.541	5.17231	12.1922	H3K4me3_PBKO_peak_803
chr1	92784069	92785591	1523	159.84	76.8206	5.84121	74.0237	H3K4me3_PBKO_peak_804
chr1	92832002	92833333	1332	252.72	123.632	6.35009	120.488	H3K4me3_PBKO_peak_805
chr1	92960709	92962253	1545	182.64	83.7939	5.82854	80.9409	H3K4me3_PBKO_peak_806
chr1	93078828	93080914	2087	165.28	62.3953	4.37752	59.7086	H3K4me3_PBKO_peak_807
chr1	93178906	93181281	2376	185.97	51.7248	3.59875	49.0961	H3K4me3_PBKO_peak_808
chr1	93345336	93347741	2406	204.91	55.8937	3.45138	53.2441	H3K4me3_PBKO_peak_809
chr1	93447691	93449600	1910	231.83	91.4128	4.79311	88.4909	H3K4me3_PBKO_peak_810
chr1	93680324	93682058	1735	204.15	86.314	5.08072	83.4333	H3K4me3_PBKO_peak_811
chr1	93693654	93694837	1184	32.69	11.6786	3.92032	9.36587	H3K4me3_PBKO_peak_812
chr1	93846207	93848317	2111	154.43	55.2737	4.45323	52.6213	H3K4me3_PBKO_peak_813
chr1	93878163	93879669	1507	159.07	74.5687	5.59021	71.766	H3K4me3_PBKO_peak_814
chr1	93907815	93909457	1643	195.28	83.4785	4.98881	80.6245	H3K4me3_PBKO_peak_815
chr1	93963429	93964071	643	20.55	9.3165	4.3571	7.03671	H3K4me3_PBKO_peak_816
chr1	94235720	94238028	2309	144.34	46.6468	3.80143	44.0686	H3K4me3_PBKO_peak_817
chr1	94246490	94247821	1332	185.42	77.556	5.20825	74.7422	H3K4me3_PBKO_peak_818
chr1	94316531	94316817	287	24.01	10.3675	4.36325	8.07097	H3K4me3_PBKO_peak_819
chr1	94417779	94419556	1778	179.26	77.3603	5.00212	74.5432	H3K4me3_PBKO_peak_820
chr1	94540155	94542537	2383	184.31	53.2205	3.4242	50.5898	H3K4me3_PBKO_peak_821
chr1	94773978	94774203	226	17.23	9.11849	4.79606	6.83955	H3K4me3_PBKO_peak_822
chr1	94801692	94802087	396	20.73	11.9493	5.57588	9.63167	H3K4me3_PBKO_peak_823
chr1	94819825	94821379	1555	129.92	58.2944	5.24216	55.634	H3K4me3_PBKO_peak_824
chr1	94854592	94855038	447	53.34	36.9513	8.77988	34.424	H3K4me3_PBKO_peak_825
chr1	94863952	94864762	811	18.35	7.13733	3.68477	4.89324	H3K4me3_PBKO_peak_826
chr1	94925188	94927794	2607	243.43	73.2292	3.70683	70.4604	H3K4me3_PBKO_peak_827
chr1	94962705	94963087	383	15.65	6.83277	3.86946	4.59491	H3K4me3_PBKO_peak_828
chr1	95072167	95073499	1333	113.23	51.6902	5.74516	49.0567	H3K4me3_PBKO_peak_829
chr1	95116895	95118270	1376	224.99	110.871	6.39657	107.816	H3K4me3_PBKO_peak_830
chr1	95142540	95143395	856	25.19	13.0648	5.27667	10.7356	H3K4me3_PBKO_peak_831
chr1	95233476	95235006	1531	149.35	75.4916	5.8447	72.6942	H3K4me3_PBKO_peak_832
chr1	96416283	96416669	387	15.07	7.56485	4.33489	5.31139	H3K4me3_PBKO_peak_833
chr1	96721360	96722950	1591	194.17	86.8358	5.45508	83.9527	H3K4me3_PBKO_peak_834
chr1	97919780	97921607	1828	130.08	53.8953	4.59624	51.2559	H3K4me3_PBKO_peak_835
chr1	98053524	98054176	653	20.65	9.23137	4.33089	6.95054	H3K4me3_PBKO_peak_836
chr1	98210342	98211931	1590	86.91	32.4979	4.67725	29.9931	H3K4me3_PBKO_peak_837
chr1	98263920	98264540	621	17.5	7.70417	4.05258	5.44951	H3K4me3_PBKO_peak_838
chr1	98661134	98663313	2180	147.09	50.3502	4.362	47.7271	H3K4me3_PBKO_peak_839
chr1	98733392	98733660	269	14.73	6.93815	4.0502	4.69824	H3K4me3_PBKO_peak_840
chr1	99004328	99005189	862	65.29	41.1662	8.01265	38.6091	H3K4me3_PBKO_peak_841
chr1	99766015	99766898	884	47.98	27.2564	6.4709	24.8073	H3K4me3_PBKO_peak_842
chr1	99849682	99851150	1469	140.09	68.3008	5.91751	65.5613	H3K4me3_PBKO_peak_843
chr1	99969394	99970903	1510	154.82	73.6919	5.68812	70.9047	H3K4me3_PBKO_peak_844
chr1	100037399	100039456	2058	173.38	62.3294	4.25377	59.6273	H3K4me3_PBKO_peak_845
chr1	100132005	100133987	1983	171.85	63.6138	4.67231	60.9034	H3K4me3_PBKO_peak_846
chr1	100249004	100250254	1251	147.98	84.348	6.74871	81.4797	H3K4me3_PBKO_peak_847
chr1	100265689	100267214	1526	200.01	97.0183	5.93866	94.0488	H3K4me3_PBKO_peak_848
chr1	100351449	100353625	2177	186.46	68.4024	4.35641	65.6617	H3K4me3_PBKO_peak_849
chr1	100444124	100444570	447	21.05	12.314	5.6102	9.99724	H3K4me3_PBKO_peak_850
chr1	100539449	100539940	492	17.78	8.81959	4.54695	6.54639	H3K4me3_PBKO_peak_851
chr1	100657934	100658366	433	20.11	10.7198	5.0573	8.42096	H3K4me3_PBKO_peak_852
chr1	100719651	100721865	2215	42.2	13.0538	3.62558	10.7233	H3K4me3_PBKO_peak_853
chr1	100785464	100785847	384	14.32	6.97503	4.13306	4.73293	H3K4me3_PBKO_peak_854
chr1	100894437	100897090	2654	150.24	42.6182	3.59817	40.0526	H3K4me3_PBKO_peak_855
chr1	101025027	101026812	1786	133.04	51.0603	4.82932	48.4325	H3K4me3_PBKO_peak_856
chr1	101236203	101237787	1585	112.5	47.9827	5.06123	45.3869	H3K4me3_PBKO_peak_857
chr1	102774755	102775031	277	16.37	8.63915	4.68671	6.36752	H3K4me3_PBKO_peak_858
chr1	103525284	103526956	1673	150.73	82.2211	6.57122	79.3708	H3K4me3_PBKO_peak_859
chr1	107056392	107057661	1270	175.47	95.5883	6.67354	92.6586	H3K4me3_PBKO_peak_860
chr1	107139931	107142089	2159	160.53	48.0193	3.85495	45.4128	H3K4me3_PBKO_peak_861
chr1	108198830	108200840	2011	162.87	60.0699	4.36778	57.3879	H3K4me3_PBKO_peak_862
chr1	108560028	108561073	1046	84.87	43.1188	6.19007	40.5534	H3K4me3_PBKO_peak_863
chr1	108691619	108693832	2214	207.78	62.9979	3.98245	60.2886	H3K4me3_PBKO_peak_864
chr1	108746622	108747726	1105	151.89	88.5434	7.63175	85.6686	H3K4me3_PBKO_peak_865
chr1	108816611	108817027	417	26.68	14.2452	5.54335	11.9018	H3K4me3_PBKO_peak_866
chr1	108830268	108831160	893	15.2	6.71446	3.87173	4.47927	H3K4me3_PBKO_peak_867
chr1	108876590	108878474	1885	157.05	63.7969	4.75469	61.0833	H3K4me3_PBKO_peak_868
chr1	108892686	108893300	615	19.19	8.60205	4.22994	6.33269	H3K4me3_PBKO_peak_869
chr1	108962405	108963889	1485	89.59	40.8993	5.39127	38.3559	H3K4me3_PBKO_peak_870
chr1	109040897	109042481	1585	257.37	131.158	6.55112	127.947	H3K4me3_PBKO_peak_871
chr1	109075112	109076440	1329	125.76	67.7034	6.48035	64.9675	H3K4me3_PBKO_peak_872
chr1	109090358	109091931	1574	157.27	72.4585	5.52342	69.6879	H3K4me3_PBKO_peak_873
chr1	109100157	109101347	1191	214.67	117.327	7.03425	114.197	H3K4me3_PBKO_peak_874
chr1	109213896	109215127	1232	202.55	104.393	6.68128	101.387	H3K4me3_PBKO_peak_875
chr1	109249478	109250275	798	160.95	98.1228	8.15233	95.1718	H3K4me3_PBKO_peak_876
chr1	109282076	109283657	1582	151.9	74.5005	5.81504	71.7129	H3K4me3_PBKO_peak_877
chr1	109370938	109371491	554	23.27	10.3614	4.4383	8.06647	H3K4me3_PBKO_peak_878
chr1	109397347	109398411	1065	98.02	56.5032	7.15429	53.8441	H3K4me3_PBKO_peak_879
chr1	109425339	109427389	2051	173.52	65.8845	4.52254	63.1601	H3K4me3_PBKO_peak_880
chr1	109483435	109484857	1423	131.84	68.7812	6.26864	66.0457	H3K4me3_PBKO_peak_881
chr1	109493938	109494890	953	173.91	111.691	8.82229	108.629	H3K4me3_PBKO_peak_882
chr1	109509365	109510118	754	54.29	34.2551	7.82857	31.745	H3K4me3_PBKO_peak_883
chr1	109547535	109549565	2031	193.38	64.6024	3.9976	61.8869	H3K4me3_PBKO_peak_884
chr1	109619799	109622033	2235	226.07	65.2635	3.7816	62.5397	H3K4me3_PBKO_peak_885
chr1	109655612	109656746	1135	65.79	29.6024	5.40312	27.1251	H3K4me3_PBKO_peak_886
chr1	109739721	109740701	981	67.36	37.779	6.97279	35.2428	H3K4me3_PBKO_peak_887
chr1	109876928	109877419	492	24.49	12.2765	5.07994	9.95498	H3K4me3_PBKO_peak_888
chr1	109910546	109912503	1958	238.26	88.4471	4.42629	85.5591	H3K4me3_PBKO_peak_889
chr1	109984757	109985877	1121	230.17	125.863	7.18948	122.686	H3K4me3_PBKO_peak_890
chr1	110004080	110005504	1425	69.07	29.2633	4.94526	26.7983	H3K4me3_PBKO_peak_891
chr1	110034543	110035654	1112	261.83	150.802	7.62352	147.391	H3K4me3_PBKO_peak_892
chr1	110084449	110084813	365	21.44	12.9929	5.93156	10.6643	H3K4me3_PBKO_peak_893
chr1	110210188	110211219	1032	141.54	78.6149	7.38573	75.8052	H3K4me3_PBKO_peak_894
chr1	110337711	110340568	2858	183.65	49.8652	3.55621	47.2419	H3K4me3_PBKO_peak_895
chr1	110406657	110408330	1674	164.93	68.9825	5.11701	66.2303	H3K4me3_PBKO_peak_896
chr1	110962915	110964761	1847	63.84	26.1112	4.63591	23.6756	H3K4me3_PBKO_peak_897
chr1	111139336	111141207	1872	189.48	71.016	4.66945	68.2536	H3K4me3_PBKO_peak_898
chr1	111193020	111193685	666	23.35	11.1002	4.70468	8.79749	H3K4me3_PBKO_peak_899
chr1	111346379	111346611	233	16.99	9.14328	4.85307	6.86295	H3K4me3_PBKO_peak_900
chr1	111448294	111450295	2002	229.73	86.9395	4.7499	84.068	H3K4me3_PBKO_peak_901
chr1	111507890	111508284	395	22.09	11.6115	5.17303	9.29822	H3K4me3_PBKO_peak_902
chr1	111619785	111620987	1203	186.96	101.51	6.87703	98.5228	H3K4me3_PBKO_peak_903
chr1	111738526	111740013	1488	94.52	41.171	5.38004	38.6096	H3K4me3_PBKO_peak_904
chr1	111755020	111756829	1810	180.12	74.8545	4.9415	72.0513	H3K4me3_PBKO_peak_905
chr1	112390774	112391346	573	42.76	12.4495	3.44019	10.129	H3K4me3_PBKO_peak_906
chr1	112395839	112397291	1453	208.31	96.397	5.5671	93.4504	H3K4me3_PBKO_peak_907
chr1	112466378	112466613	236	16.71	8.91708	4.77734	6.64079	H3K4me3_PBKO_peak_908
chr1	112501816	112502404	589	30.22	18.5029	6.60499	16.1203	H3K4me3_PBKO_peak_909
chr1	112508416	112509067	652	73.48	51.024	9.00579	48.4072	H3K4me3_PBKO_peak_910
chr1	112618394	112620795	2402	195.06	56.4254	3.67167	53.7658	H3K4me3_PBKO_peak_911
chr1	112635826	112637176	1351	19.56	7.78145	3.82698	5.52573	H3K4me3_PBKO_peak_912
chr1	112674226	112675785	1560	194.3	85.6025	5.5762	82.7329	H3K4me3_PBKO_peak_913
chr1	112705628	112707453	1826	214.73	83.7142	4.6373	80.8286	H3K4me3_PBKO_peak_914
chr1	112714720	112716054	1335	126.76	59.506	5.78435	56.8242	H3K4me3_PBKO_peak_915
chr1	112735403	112735626	224	16.95	7.18242	3.87539	4.93741	H3K4me3_PBKO_peak_916
chr1	112954844	112958143	3300	153.4	28.3649	2.63447	25.9134	H3K4me3_PBKO_peak_917
chr1	113042223	113043297	1075	17.07	7.46378	3.99556	5.21304	H3K4me3_PBKO_peak_918
chr1	113072741	113074243	1503	165.27	83.1707	6.03685	80.3229	H3K4me3_PBKO_peak_919
chr1	113389601	113392116	2516	233.6	73.7676	3.78856	70.9875	H3K4me3_PBKO_peak_920
chr1	113438750	113438981	232	15.5	7.40223	4.17548	5.15351	H3K4me3_PBKO_peak_921
chr1	113757928	113759885	1958	149.28	57.0409	4.45673	54.3815	H3K4me3_PBKO_peak_922
chr1	113810949	113812313	1365	189.31	83.6639	5.4656	80.813	H3K4me3_PBKO_peak_923
chr1	113904049	113906432	2384	175.1	61.67	4.31673	58.9775	H3K4me3_PBKO_peak_924
chr1	113928929	113930788	1860	220.58	85.7784	4.76948	82.9051	H3K4me3_PBKO_peak_925
chr1	114346202	114346972	771	26.46	14.9328	5.76464	12.5889	H3K4me3_PBKO_peak_926
chr1	114509830	114511919	2090	210.68	69.9881	4.13045	67.2385	H3K4me3_PBKO_peak_927
chr1	114580857	114582238	1382	110.23	56.6808	6.16194	54.0258	H3K4me3_PBKO_peak_928
chr1	114669525	114670651	1127	85.31	47.2888	6.79556	44.6918	H3K4me3_PBKO_peak_929
chr1	114715683	114716828	1146	127.89	68.6305	6.72255	65.8976	H3K4me3_PBKO_peak_930
chr1	114756609	114758066	1458	184.34	85.2945	5.73524	82.4358	H3K4me3_PBKO_peak_931
chr1	114779802	114781125	1324	135.59	71.7107	6.30935	68.9579	H3K4me3_PBKO_peak_932
chr1	115056377	115057076	700	23.51	9.58116	4.10202	7.29742	H3K4me3_PBKO_peak_933
chr1	115061849	115062359	511	21.51	7.3529	3.46098	5.10432	H3K4me3_PBKO_peak_934
chr1	115088724	115089989	1266	159.08	78.2912	6.41005	75.479	H3K4me3_PBKO_peak_935
chr1	115144441	115145090	650	20.83	9.44277	4.37994	7.16065	H3K4me3_PBKO_peak_936
chr1	115179872	115181394	1523	69.63	22.554	3.89651	20.1395	H3K4me3_PBKO_peak_937
chr1	115229537	115231451	1915	43.32	9.33904	2.78592	7.05833	H3K4me3_PBKO_peak_938
chr1	115469943	115470185	243	19.62	9.48423	4.58873	7.20012	H3K4me3_PBKO_peak_939
chr1	115495154	115497179	2026	82.79	26.7771	3.958	24.3267	H3K4me3_PBKO_peak_940
chr1	115532332	115533884	1553	38.01	12.3215	3.67275	10.0035	H3K4me3_PBKO_peak_941
chr1	115545275	115545741	467	32.91	18.1969	6.09088	15.8126	H3K4me3_PBKO_peak_942
chr1	115641863	115643367	1505	194.81	90.7891	5.6956	87.8856	H3K4me3_PBKO_peak_943
chr1	115975933	115977582	1650	161.66	64.2566	4.91193	61.5438	H3K4me3_PBKO_peak_944
chr1	116109739	116110078	340	18.54	7.55507	3.8499	5.30329	H3K4me3_PBKO_peak_945
chr1	116152173	116152619	447	36.59	23.6037	7.30593	21.1798	H3K4me3_PBKO_peak_946
chr1	116168255	116168676	422	18.33	9.86563	4.96802	7.57659	H3K4me3_PBKO_peak_947
chr1	116372923	116374650	1728	247.28	96.4087	4.8694	93.4683	H3K4me3_PBKO_peak_948
chr1	116417903	116418987	1085	130.83	73.6708	7.3398	70.8911	H3K4me3_PBKO_peak_949
chr1	116569880	116571402	1523	141.22	68.3166	5.8545	65.567	H3K4me3_PBKO_peak_950
chr1	116666872	116667825	954	200.58	128.805	8.58284	125.582	H3K4me3_PBKO_peak_951
chr1	116909765	116911086	1322	169.98	84.5316	6.43357	81.6776	H3K4me3_PBKO_peak_952
chr1	117058983	117061028	2046	168.14	64.6981	4.625	61.9748	H3K4me3_PBKO_peak_953
chr1	117121156	117122312	1157	101.9	58.6039	6.88774	55.9313	H3K4me3_PBKO_peak_954
chr1	117366285	117368938	2654	151.04	37.1463	3.17881	34.6284	H3K4me3_PBKO_peak_955
chr1	117605249	117606501	1253	95.32	53.3372	6.60353	50.7094	H3K4me3_PBKO_peak_956
chr1	117735321	117735595	275	16.25	8.22954	4.4972	5.96524	H3K4me3_PBKO_peak_957
chr1	117928683	117930886	2204	195.16	65.0786	3.98854	62.3648	H3K4me3_PBKO_peak_958
chr1	118947452	118947830	379	19.14	8.69726	4.28519	6.42572	H3K4me3_PBKO_peak_959
chr1	118960383	118961217	835	17.77	7.98861	4.14734	5.72877	H3K4me3_PBKO_peak_960
chr1	118987110	118988106	997	69.49	36.2641	6.44549	33.737	H3K4me3_PBKO_peak_961
chr1	119139540	119141431	1892	102.75	37.0393	4.39782	34.5131	H3K4me3_PBKO_peak_962
chr1	119631355	119632290	936	31.07	15.8757	5.48591	13.5155	H3K4me3_PBKO_peak_963
chr1	119647176	119648717	1542	202.23	92.4997	5.78086	89.5846	H3K4me3_PBKO_peak_964
chr1	119675286	119675705	420	23.61	14.2227	6.05779	11.8815	H3K4me3_PBKO_peak_965
chr1	120068989	120069583	595	88.81	77.9079	14.2871	75.1031	H3K4me3_PBKO_peak_966
chr1	120175624	120176553	930	181.5	123.886	10.0276	120.75	H3K4me3_PBKO_peak_967
chr1	120415526	120416073	548	48.3	43.6889	12.3906	41.1166	H3K4me3_PBKO_peak_968
chr1	120724177	120724621	445	34.99	27.5298	9.70782	25.0626	H3K4me3_PBKO_peak_969
chr1	121396180	121397146	967	64.07	45.6979	8.67655	43.128	H3K4me3_PBKO_peak_970
chr1	121518981	121519802	822	40.8	26.1669	7.39601	23.7244	H3K4me3_PBKO_peak_971
chr1	125169344	125170180	837	14.57	7.17602	4.2008	4.93024	H3K4me3_PBKO_peak_972
chr1	125180058	125180421	364	65.86	65.5421	16.4766	62.817	H3K4me3_PBKO_peak_973
chr1	143642999	143643413	415	15.1	7.6027	4.34328	5.34924	H3K4me3_PBKO_peak_974
chr1	144077117	144078019	903	96.65	67.0727	9.13469	64.3451	H3K4me3_PBKO_peak_975
chr1	144412592	144412807	216	20.09	11.9543	5.68964	9.63707	H3K4me3_PBKO_peak_976
chr1	144418877	144419240	364	43.71	39.0615	12.0608	36.5197	H3K4me3_PBKO_peak_977
chr1	144461073	144461723	651	41.44	33.7506	10.2953	31.2469	H3K4me3_PBKO_peak_978
chr1	144882951	144883742	792	35.42	27.822	9.01089	25.3731	H3K4me3_PBKO_peak_979
chr1	145215879	145216212	334	39.19	33.7324	10.8407	31.2341	H3K4me3_PBKO_peak_980
chr1	145281016	145281317	302	27.51	19.4693	7.69179	17.0754	H3K4me3_PBKO_peak_981
chr1	145424619	145426075	1457	84.44	43.8355	6.35791	41.2612	H3K4me3_PBKO_peak_982
chr1	145465350	145465616	267	22.64	14.4512	6.37793	12.1071	H3K4me3_PBKO_peak_983
chr1	145608078	145609213	1136	71.57	67.8784	13.9691	65.1556	H3K4me3_PBKO_peak_984
chr1	145706224	145707600	1377	67.02	22.0476	3.87625	19.6408	H3K4me3_PBKO_peak_985
chr1	145720864	145721362	499	28.54	18.2154	6.8187	15.8363	H3K4me3_PBKO_peak_986
chr1	145823700	145825006	1307	160.69	85.0288	6.79201	82.1613	H3K4me3_PBKO_peak_987
chr1	145845355	145846091	737	29.09	17.2761	6.25412	14.9088	H3K4me3_PBKO_peak_988
chr1	145858306	145859817	1512	215.82	100.835	5.94879	97.8556	H3K4me3_PBKO_peak_989
chr1	145885896	145886228	333	21.39	10.7781	4.89466	8.4766	H3K4me3_PBKO_peak_990
chr1	145918014	145919595	1582	153.41	62.6106	5.01159	59.8992	H3K4me3_PBKO_peak_991
chr1	145926535	145928264	1730	164.8	70.4679	5.29565	67.7155	H3K4me3_PBKO_peak_992
chr1	145956991	145958076	1086	159.72	86.6939	6.58281	83.7985	H3K4me3_PBKO_peak_993
chr1	145964144	145965269	1126	92.38	41.6739	5.44743	39.1152	H3K4me3_PBKO_peak_994
chr1	145995293	145996991	1699	120.47	54.1295	5.30407	51.4949	H3K4me3_PBKO_peak_995
chr1	146035876	146036187	312	118.43	20.4226	2.59939	18.0227	H3K4me3_PBKO_peak_996
chr1	146037215	146039378	2164	165.95	45.2944	3.63487	42.7013	H3K4me3_PBKO_peak_997
chr1	146052078	146053132	1055	22.17	11.0924	4.9005	8.78768	H3K4me3_PBKO_peak_998
chr1	146228634	146229030	397	55.51	54.3969	15.2444	51.7477	H3K4me3_PBKO_peak_999
chr1	146370033	146370248	216	21.52	13.3644	6.07553	11.0326	H3K4me3_PBKO_peak_1000
chr1	146378041	146378670	630	15.07	7.563	4.33433	5.30955	H3K4me3_PBKO_peak_1001
chr1	146387182	146387457	276	36.48	29.7675	10.1096	27.2904	H3K4me3_PBKO_peak_1002
chr1	146938430	146939911	1482	50.51	34.2906	8.14081	31.7915	H3K4me3_PBKO_peak_1003
chr1	147084454	147085101	648	20.82	10.1655	4.67162	7.87539	H3K4me3_PBKO_peak_1004
chr1	147171116	147173264	2149	156.54	51.1675	3.89117	48.5543	H3K4me3_PBKO_peak_1005
chr1	147242624	147244077	1454	152.73	70.895	5.70984	68.1312	H3K4me3_PBKO_peak_1006
chr1	147541489	147542875	1387	109.97	46.4388	5.10074	43.8521	H3K4me3_PBKO_peak_1007
chr1	147579483	147580812	1330	26.1	12.355	4.82181	10.0367	H3K4me3_PBKO_peak_1008
chr1	147586683	147587636	954	21.88	9.367	4.20522	7.0867	H3K4me3_PBKO_peak_1009
chr1	147599224	147600946	1723	160.31	75.1967	5.23083	72.3895	H3K4me3_PBKO_peak_1010
chr1	147669475	147670867	1393	129.29	66.4525	6.14885	63.7354	H3K4me3_PBKO_peak_1011
chr1	147928484	147929569	1086	75.39	72.5204	14.9453	69.7636	H3K4me3_PBKO_peak_1012
chr1	148150842	148152329	1488	50.95	31.5339	7.25836	29.0536	H3K4me3_PBKO_peak_1013
chr1	148263234	148263892	659	18.75	10.7384	5.32726	8.43756	H3K4me3_PBKO_peak_1014
chr1	148334562	148335350	789	43.02	24.2728	6.55796	21.8379	H3K4me3_PBKO_peak_1015
chr1	148459250	148459935	686	32.51	26.4746	9.03885	24.0424	H3K4me3_PBKO_peak_1016
chr1	148522579	148522859	281	14.99	7.51254	4.31307	5.26074	H3K4me3_PBKO_peak_1017
chr1	148679447	148679774	328	41.42	35.4816	11.442	32.9574	H3K4me3_PBKO_peak_1018
chr1	148951650	148952163	514	19.88	11.8038	5.6324	9.49007	H3K4me3_PBKO_peak_1019
chr1	148953991	148954217	227	21.78	13.6606	6.14355	11.3268	H3K4me3_PBKO_peak_1020
chr1	149390571	149390992	422	41.39	35.8697	11.4348	33.3467	H3K4me3_PBKO_peak_1021
chr1	149636323	149636753	431	18.67	10.6717	5.30543	8.37183	H3K4me3_PBKO_peak_1022
chr1	149812069	149812318	250	30.28	21.5262	8.07312	19.1105	H3K4me3_PBKO_peak_1023
chr1	149813221	149813505	285	46.51	41.2144	12.2648	38.6557	H3K4me3_PBKO_peak_1024
chr1	149843355	149844220	866	95.76	63.025	8.90595	60.3177	H3K4me3_PBKO_peak_1025
chr1	149849420	149850497	1078	57.9	37.1866	7.3398	34.6791	H3K4me3_PBKO_peak_1026
chr1	149885829	149888504	2676	128.13	36.4616	3.65868	33.936	H3K4me3_PBKO_peak_1027
chr1	149899641	149900065	425	23.35	13.6109	5.84972	11.2751	H3K4me3_PBKO_peak_1028
chr1	149927004	149928451	1448	169.02	82.2434	6.04622	79.4011	H3K4me3_PBKO_peak_1029
chr1	149936427	149937308	882	51.97	22.4954	4.74625	20.093	H3K4me3_PBKO_peak_1030
chr1	149938832	149939168	337	41.75	13.8162	3.77048	11.4833	H3K4me3_PBKO_peak_1031
chr1	150009204	150011045	1842	145.99	62.194	5.03959	59.5002	H3K4me3_PBKO_peak_1032
chr1	150066735	150068438	1704	126.62	49.8906	4.9197	47.2716	H3K4me3_PBKO_peak_1033
chr1	150149569	150151209	1641	224.99	95.316	5.40304	92.3809	H3K4me3_PBKO_peak_1034
chr1	150234249	150236098	1850	219.81	81.3088	4.53472	78.4732	H3K4me3_PBKO_peak_1035
chr1	150267857	150269102	1246	203.82	109.942	6.88339	106.883	H3K4me3_PBKO_peak_1036
chr1	150281447	150283097	1651	92.03	41.3121	5.50763	38.7537	H3K4me3_PBKO_peak_1037
chr1	150293677	150294612	936	86.09	51.4095	7.38616	48.7907	H3K4me3_PBKO_peak_1038
chr1	150320963	150322520	1558	149.67	67.9484	5.46813	65.2106	H3K4me3_PBKO_peak_1039
chr1	150363713	150366486	2774	150.4	36.6856	3.3002	34.1552	H3K4me3_PBKO_peak_1040
chr1	150486940	150488213	1274	168.04	90.9953	6.74765	88.09	H3K4me3_PBKO_peak_1041
chr1	150515308	150516535	1228	98.72	54.485	6.85637	51.845	H3K4me3_PBKO_peak_1042
chr1	150548545	150549687	1143	83.27	45.3706	6.803	42.7832	H3K4me3_PBKO_peak_1043
chr1	150561071	150562211	1141	57.5	26.8594	5.47212	24.4067	H3K4me3_PBKO_peak_1044
chr1	150577392	150579621	2230	225.18	63.7499	3.61189	61.0371	H3K4me3_PBKO_peak_1045
chr1	150605017	150605228	212	23.44	12.6664	5.41818	10.3402	H3K4me3_PBKO_peak_1046
chr1	150628525	150630395	1871	159.21	63.0819	4.91655	60.3775	H3K4me3_PBKO_peak_1047
chr1	150696297	150697854	1558	103.3	51.06	5.65682	48.4478	H3K4me3_PBKO_peak_1048
chr1	150875525	150877253	1729	156.57	74.0673	5.29028	71.2631	H3K4me3_PBKO_peak_1049
chr1	150926210	150927155	946	166.47	106.059	8.24165	103.025	H3K4me3_PBKO_peak_1050
chr1	150973274	150975111	1838	201.33	74.0672	4.53618	71.2837	H3K4me3_PBKO_peak_1051
chr1	151006416	151006742	327	50.58	8.1577	2.38205	5.8956	H3K4me3_PBKO_peak_1052
chr1	151008426	151009256	831	163.16	93.4152	7.5489	90.4976	H3K4me3_PBKO_peak_1053
chr1	151047684	151048590	907	74.04	40.9595	7.03629	38.3978	H3K4me3_PBKO_peak_1054
chr1	151058426	151061221	2796	201.08	50.3177	3.1508	47.713	H3K4me3_PBKO_peak_1055
chr1	151070226	151071659	1434	95.42	47.9206	5.80553	45.3306	H3K4me3_PBKO_peak_1056
chr1	151146195	151147201	1007	98.67	59.8175	7.43576	57.1351	H3K4me3_PBKO_peak_1057
chr1	151165218	151166981	1764	166.27	73.5233	5.27058	70.7451	H3K4me3_PBKO_peak_1058
chr1	151189089	151190657	1569	146.86	69.1722	5.31348	66.4313	H3K4me3_PBKO_peak_1059
chr1	151198598	151200152	1555	194.68	67.4273	4.4004	64.6907	H3K4me3_PBKO_peak_1060
chr1	151254443	151255882	1440	162.44	84.7414	6.13216	81.8754	H3K4me3_PBKO_peak_1061
chr1	151281486	151283444	1959	204.89	80.2378	4.87091	77.4126	H3K4me3_PBKO_peak_1062
chr1	151326624	151328318	1695	151.15	71.9729	5.58122	69.2032	H3K4me3_PBKO_peak_1063
chr1	151346454	151347306	853	119.09	76.6903	8.52127	73.8927	H3K4me3_PBKO_peak_1064
chr1	151399263	151400594	1332	187.87	95.4697	6.26548	92.5414	H3K4me3_PBKO_peak_1065
chr1	151457756	151459512	1757	157.41	60.5739	4.75375	57.8825	H3K4me3_PBKO_peak_1066
chr1	151510947	151511997	1051	117.06	65.4832	7.26604	62.7633	H3K4me3_PBKO_peak_1067
chr1	151540266	151542385	2120	177.91	61.4258	4.18332	58.7418	H3K4me3_PBKO_peak_1068
chr1	151547401	151547905	505	26.63	8.59857	3.46673	6.32856	H3K4me3_PBKO_peak_1069
chr1	151611936	151613044	1109	261.28	151.032	7.72274	147.639	H3K4me3_PBKO_peak_1070
chr1	151762705	151764128	1424	173.88	85.7451	6.16229	82.866	H3K4me3_PBKO_peak_1071
chr1	151790021	151791760	1740	194.42	91.5422	5.86318	88.6272	H3K4me3_PBKO_peak_1072
chr1	151908727	151910156	1430	95.94	48.7457	6.25107	46.1396	H3K4me3_PBKO_peak_1073
chr1	151991765	151993865	2101	208.4	70.985	4.11792	68.2191	H3K4me3_PBKO_peak_1074
chr1	152035297	152036999	1703	184.55	68.7863	4.75847	66.0377	H3K4me3_PBKO_peak_1075
chr1	152047059	152048605	1547	34.13	13.5204	4.3119	11.1878	H3K4me3_PBKO_peak_1076
chr1	152110475	152111258	784	36.23	20.6897	6.42528	18.2841	H3K4me3_PBKO_peak_1077
chr1	152168311	152168874	564	19.2	7.59417	3.79055	5.34123	H3K4me3_PBKO_peak_1078
chr1	152188896	152189655	760	32.67	18.0941	6.0938	15.7106	H3K4me3_PBKO_peak_1079
chr1	152196840	152197397	558	15.31	7.76773	4.39902	5.51122	H3K4me3_PBKO_peak_1080
chr1	152323180	152325232	2053	68.55	18.1508	3.34445	15.7708	H3K4me3_PBKO_peak_1081
chr1	153534730	153536437	1708	152.04	60.665	4.78895	57.9785	H3K4me3_PBKO_peak_1082
chr1	153564722	153565538	817	28.81	7.55831	3.00445	5.30638	H3K4me3_PBKO_peak_1083
chr1	153608440	153608961	522	103.18	18.8623	2.70358	16.4712	H3K4me3_PBKO_peak_1084
chr1	153611998	153613297	1300	170.97	61.6277	4.48481	58.9355	H3K4me3_PBKO_peak_1085
chr1	153626377	153627422	1046	100.64	52.5971	6.56494	49.9645	H3K4me3_PBKO_peak_1086
chr1	153633589	153635260	1672	136.06	65.0423	5.47472	62.3062	H3K4me3_PBKO_peak_1087
chr1	153658595	153659547	953	179.44	114.418	8.82606	111.336	H3K4me3_PBKO_peak_1088
chr1	153669971	153672383	2413	188.14	79.1169	4.80616	76.2918	H3K4me3_PBKO_peak_1089
chr1	153921806	153923906	2101	191.24	74.2584	4.79791	71.4744	H3K4me3_PBKO_peak_1090
chr1	153945590	153946772	1183	253.64	138.255	7.47949	134.991	H3K4me3_PBKO_peak_1091
chr1	153957424	153958653	1230	215.25	88.2158	5.09701	85.3408	H3K4me3_PBKO_peak_1092
chr1	153962477	153964468	1992	148.89	27.8312	2.74343	25.3733	H3K4me3_PBKO_peak_1093
chr1	153966944	153968212	1269	98.8	13.3827	2.28392	11.0488	H3K4me3_PBKO_peak_1094
chr1	153976649	153978123	1475	211.74	99.5281	5.82265	96.5514	H3K4me3_PBKO_peak_1095
chr1	153985448	153986355	908	107.6	47.0961	5.17153	44.5089	H3K4me3_PBKO_peak_1096
chr1	153990766	153991757	992	175.17	89.8181	6.49636	86.9257	H3K4me3_PBKO_peak_1097
chr1	154001233	154001630	398	15	6.58089	3.83124	4.34856	H3K4me3_PBKO_peak_1098
chr1	154181701	154183220	1520	199.46	85.8039	5.47255	82.9372	H3K4me3_PBKO_peak_1099
chr1	154219646	154222034	2389	237.48	79.3144	4.21542	76.5005	H3K4me3_PBKO_peak_1100
chr1	154271986	154273281	1296	132.09	71.6706	6.32673	68.8975	H3K4me3_PBKO_peak_1101
chr1	154324860	154325885	1026	49.01	25.3347	5.96092	22.8948	H3K4me3_PBKO_peak_1102
chr1	154405057	154406245	1189	84.31	45.3804	6.40858	42.8083	H3K4me3_PBKO_peak_1103
chr1	154557403	154559441	2039	201.38	83.6739	4.79109	80.7946	H3K4me3_PBKO_peak_1104
chr1	154607092	154608824	1733	117.87	49.5731	5.00395	46.9586	H3K4me3_PBKO_peak_1105
chr1	154626894	154628084	1191	205.14	112.519	7.17459	109.452	H3K4me3_PBKO_peak_1106
chr1	154866744	154867578	835	21.58	8.52012	3.91632	6.2507	H3K4me3_PBKO_peak_1107
chr1	154936185	154937717	1533	116.41	50.9683	5.32882	48.3488	H3K4me3_PBKO_peak_1108
chr1	154955674	154956449	776	66.9	35.2516	6.28407	32.7427	H3K4me3_PBKO_peak_1109
chr1	154960916	154962322	1407	141.06	67.984	5.82528	65.2459	H3K4me3_PBKO_peak_1110
chr1	154970100	154970663	564	107.52	17.2892	2.51798	14.9127	H3K4me3_PBKO_peak_1111
chr1	154973562	154976295	2734	167.76	37.3255	3.0579	34.7986	H3K4me3_PBKO_peak_1112
chr1	154982854	154984297	1444	195.54	109.167	7.38013	106.14	H3K4me3_PBKO_peak_1113
chr1	155001453	155004199	2747	207.04	57.2757	3.62637	54.608	H3K4me3_PBKO_peak_1114
chr1	155017252	155017966	715	23.74	11.429	4.80357	9.12043	H3K4me3_PBKO_peak_1115
chr1	155050717	155052466	1750	176.47	72.3791	5.00883	69.6047	H3K4me3_PBKO_peak_1116
chr1	155063648	155064492	845	200.78	135.547	9.54672	132.291	H3K4me3_PBKO_peak_1117
chr1	155078715	155079331	617	50.23	28.8738	6.69793	26.4119	H3K4me3_PBKO_peak_1118
chr1	155084664	155086153	1490	125.39	61.4277	5.96893	58.7336	H3K4me3_PBKO_peak_1119
chr1	155127463	155130425	2963	149.41	37.2359	3.1995	34.7184	H3K4me3_PBKO_peak_1120
chr1	155135377	155136504	1128	120.37	28.365	3.14432	25.9024	H3K4me3_PBKO_peak_1121
chr1	155139666	155140587	922	192.77	79.3044	5.24625	76.4905	H3K4me3_PBKO_peak_1122
chr1	155172405	155173349	945	215.19	133.172	8.5615	129.949	H3K4me3_PBKO_peak_1123
chr1	155193778	155195850	2073	125.9	49.6991	4.23685	47.0922	H3K4me3_PBKO_peak_1124
chr1	155208534	155209835	1302	219.44	115.861	6.89157	112.776	H3K4me3_PBKO_peak_1125
chr1	155308834	155309962	1129	201.61	105.295	6.6749	102.277	H3K4me3_PBKO_peak_1126
chr1	155322802	155325600	2799	194.76	63.2534	3.89082	60.5464	H3K4me3_PBKO_peak_1127
chr1	155562041	155564515	2475	175.57	50.1771	3.76938	47.5497	H3K4me3_PBKO_peak_1128
chr1	155609333	155610107	775	121.98	85.505	10.0231	82.6447	H3K4me3_PBKO_peak_1129
chr1	155648113	155648527	415	32.92	15.2739	5.0242	12.9204	H3K4me3_PBKO_peak_1130
chr1	155651369	155651589	221	24.19	8.81017	3.76152	6.53549	H3K4me3_PBKO_peak_1131
chr1	155687965	155689943	1979	193.78	71.4271	4.64101	68.6513	H3K4me3_PBKO_peak_1132
chr1	155744951	155745636	686	71.55	52.1403	9.86186	49.5109	H3K4me3_PBKO_peak_1133
chr1	155856392	155857558	1167	152.6	76.2732	5.92276	73.4724	H3K4me3_PBKO_peak_1134
chr1	155858919	155859291	373	76.98	17.228	3.02396	14.8528	H3K4me3_PBKO_peak_1135
chr1	155893413	155893740	328	21.8	12.1865	5.45836	9.86843	H3K4me3_PBKO_peak_1136
chr1	155910403	155911467	1065	146.87	83.0897	7.36231	80.2444	H3K4me3_PBKO_peak_1137
chr1	155933377	155934995	1619	193.55	89.4309	5.55524	86.5396	H3K4me3_PBKO_peak_1138
chr1	155977610	155979049	1440	188.97	91.2085	5.96014	88.2974	H3K4me3_PBKO_peak_1139
chr1	156020048	156021008	961	234.5	152.18	8.93336	148.749	H3K4me3_PBKO_peak_1140
chr1	156053027	156055579	2553	209.07	72.1355	4.10223	69.3708	H3K4me3_PBKO_peak_1141
chr1	156082085	156083107	1023	130.67	77.6433	8.03273	74.8407	H3K4me3_PBKO_peak_1142
chr1	156106295	156106704	410	16.35	7.46455	4.08799	5.21452	H3K4me3_PBKO_peak_1143
chr1	156114728	156116886	2159	230.81	74.5354	3.89383	71.7532	H3K4me3_PBKO_peak_1144
chr1	156126141	156127028	888	29.56	7.07452	2.8302	4.83174	H3K4me3_PBKO_peak_1145
chr1	156193542	156194824	1283	173.83	106.156	7.45553	103.103	H3K4me3_PBKO_peak_1146
chr1	156212918	156214108	1191	116.2	59.0028	6.41704	56.3237	H3K4me3_PBKO_peak_1147
chr1	156281745	156283568	1824	238.84	99.7414	4.97966	96.7296	H3K4me3_PBKO_peak_1148
chr1	156337131	156339023	1893	177.36	77.1016	5.22194	74.2966	H3K4me3_PBKO_peak_1149
chr1	156456748	156457698	951	67.55	37.8882	6.28735	35.3781	H3K4me3_PBKO_peak_1150
chr1	156499462	156501378	1917	221.86	89.0923	4.79467	86.1994	H3K4me3_PBKO_peak_1151
chr1	156571416	156572699	1284	186.78	98.7064	6.63397	95.7369	H3K4me3_PBKO_peak_1152
chr1	156591384	156592552	1169	117.13	64.3155	6.9593	61.6037	H3K4me3_PBKO_peak_1153
chr1	156600547	156601981	1435	155.98	71.7479	5.85165	68.9833	H3K4me3_PBKO_peak_1154
chr1	156660438	156661479	1042	148.94	82.5013	7.25117	79.6623	H3K4me3_PBKO_peak_1155
chr1	156689349	156689587	239	22.22	11.4563	5.08418	9.14473	H3K4me3_PBKO_peak_1156
chr1	156705128	156706104	977	36.95	19.6422	5.84195	17.252	H3K4me3_PBKO_peak_1157
chr1	156727572	156729326	1755	198.69	60.3132	3.85004	57.6274	H3K4me3_PBKO_peak_1158
chr1	156740180	156741174	995	119.96	76.3014	8.26521	73.5131	H3K4me3_PBKO_peak_1159
chr1	156750039	156752546	2508	246.49	53.9282	3.00889	51.2869	H3K4me3_PBKO_peak_1160
chr1	156766577	156768910	2334	208.96	76.8263	4.39404	74.0205	H3K4me3_PBKO_peak_1161
chr1	156860538	156860765	228	16.45	8.72044	4.70693	6.4483	H3K4me3_PBKO_peak_1162
chr1	156871015	156871229	215	16.5	8.76274	4.72118	6.48982	H3K4me3_PBKO_peak_1163
chr1	156896927	156897636	710	27.76	14.58	5.35576	12.2422	H3K4me3_PBKO_peak_1164
chr1	156927622	156927952	331	29.4	17.4555	6.35115	15.0818	H3K4me3_PBKO_peak_1165
chr1	157044626	157046421	1796	135.07	52.8733	4.61398	50.2507	H3K4me3_PBKO_peak_1166
chr1	157137170	157139001	1832	203.06	87.7062	4.87884	84.7965	H3K4me3_PBKO_peak_1167
chr1	157155349	157156138	790	23.35	12.4607	5.27023	10.1423	H3K4me3_PBKO_peak_1168
chr1	157993285	157995427	2143	209.65	69.0554	3.8629	66.305	H3K4me3_PBKO_peak_1169
chr1	158009901	158010221	321	29.58	8.66634	3.28238	6.39467	H3K4me3_PBKO_peak_1170
chr1	158011191	158011664	474	28.04	7.73693	3.10365	5.4815	H3K4me3_PBKO_peak_1171
chr1	158019797	158020107	311	29.39	14.0893	5.08343	11.7469	H3K4me3_PBKO_peak_1172
chr1	158113222	158113712	491	36.36	21.0118	6.38731	18.6104	H3K4me3_PBKO_peak_1173
chr1	158149408	158150167	760	23.58	11.4559	4.86063	9.14543	H3K4me3_PBKO_peak_1174
chr1	158999107	159000311	1205	18.91	8.1614	4.08118	5.89812	H3K4me3_PBKO_peak_1175
chr1	159009979	159011422	1444	78.25	31.5295	4.96908	29.033	H3K4me3_PBKO_peak_1176
chr1	159780917	159781792	876	162.97	106.245	8.96848	103.227	H3K4me3_PBKO_peak_1177
chr1	159826935	159827623	689	19.92	7.56587	3.69079	5.31465	H3K4me3_PBKO_peak_1178
chr1	159854342	159855357	1016	33.18	15.7977	5.10727	13.4423	H3K4me3_PBKO_peak_1179
chr1	159922790	159926397	3608	137.85	25.0245	2.67439	22.5877	H3K4me3_PBKO_peak_1180
chr1	160031028	160032718	1691	155.68	65.129	5.16406	62.4118	H3K4me3_PBKO_peak_1181
chr1	160097794	160099261	1468	166.29	100.515	7.78	97.5353	H3K4me3_PBKO_peak_1182
chr1	160205272	160206471	1200	205.54	116.345	7.07698	113.223	H3K4me3_PBKO_peak_1183
chr1	160261524	160263047	1524	162.15	80.543	5.87308	77.7134	H3K4me3_PBKO_peak_1184
chr1	160284208	160285492	1285	143.71	78.025	6.41432	75.2011	H3K4me3_PBKO_peak_1185
chr1	160342145	160344137	1993	200.49	71.1446	4.43323	68.3862	H3K4me3_PBKO_peak_1186
chr1	161020124	161021915	1792	149.65	60.641	4.9007	57.9533	H3K4me3_PBKO_peak_1187
chr1	161044653	161046427	1775	166.68	73.4341	5.17277	70.6533	H3K4me3_PBKO_peak_1188
chr1	161097911	161098975	1065	77.01	43.8522	6.83912	41.2806	H3K4me3_PBKO_peak_1189
chr1	161117061	161118755	1695	200.61	81.7315	4.90837	78.8843	H3K4me3_PBKO_peak_1190
chr1	161131804	161134032	2229	170.21	54.1138	4.01158	51.47	H3K4me3_PBKO_peak_1191
chr1	161153524	161154711	1188	124.98	61.3657	6.27065	58.6725	H3K4me3_PBKO_peak_1192
chr1	161159175	161160260	1086	194	120.399	7.7397	117.227	H3K4me3_PBKO_peak_1193
chr1	161165881	161167384	1504	140.25	71.7762	6.1578	69.0251	H3K4me3_PBKO_peak_1194
chr1	161176608	161177766	1159	145.57	84.0779	7.14033	81.2186	H3K4me3_PBKO_peak_1195
chr1	161201915	161203179	1265	122.99	68.6386	6.74422	65.9001	H3K4me3_PBKO_peak_1196
chr1	161225998	161226801	804	153.28	103.031	9.40562	100.042	H3K4me3_PBKO_peak_1197
chr1	161314116	161315219	1104	154.07	90.4825	7.55708	87.5712	H3K4me3_PBKO_peak_1198
chr1	161389579	161390900	1322	85.35	47.8017	6.76019	45.2072	H3K4me3_PBKO_peak_1199
chr1	161398935	161400592	1658	92.14	38.2304	4.96682	35.6979	H3K4me3_PBKO_peak_1200
chr1	161422107	161422552	446	54.1	38.8792	9.15959	36.3425	H3K4me3_PBKO_peak_1201
chr1	161439684	161440802	1119	71.09	43.5465	7.70824	40.973	H3K4me3_PBKO_peak_1202
chr1	161523964	161524620	657	63.25	48.1195	10.5527	45.5112	H3K4me3_PBKO_peak_1203
chr1	161530169	161531657	1489	42.52	24.9356	6.37435	22.5148	H3K4me3_PBKO_peak_1204
chr1	161539473	161540159	687	28.01	18.1967	6.73725	15.8253	H3K4me3_PBKO_peak_1205
chr1	161611815	161613158	1344	37.29	29.6987	9.13214	27.2422	H3K4me3_PBKO_peak_1206
chr1	161726026	161727752	1727	125.74	50.4481	4.85088	47.8341	H3K4me3_PBKO_peak_1207
chr1	161749488	161750840	1353	136.49	72.1873	6.5683	69.4215	H3K4me3_PBKO_peak_1208
chr1	161764925	161767079	2155	111.31	39.1556	4.03848	36.6269	H3K4me3_PBKO_peak_1209
chr1	161962215	161962678	464	30.52	17.9433	6.2814	15.5681	H3K4me3_PBKO_peak_1210
chr1	162002788	162003910	1123	16.84	7.22154	3.90629	4.97612	H3K4me3_PBKO_peak_1211
chr1	162023541	162024455	915	93.47	54.5299	7.70908	51.8785	H3K4me3_PBKO_peak_1212
chr1	162069332	162070263	932	99.92	61.6768	8.00972	58.9786	H3K4me3_PBKO_peak_1213
chr1	162497466	162498773	1308	191.99	98.7915	6.33787	95.825	H3K4me3_PBKO_peak_1214
chr1	162560925	162562921	1997	174.09	69.4856	4.65153	66.7321	H3K4me3_PBKO_peak_1215
chr1	163321001	163323124	2124	154.45	55.0004	4.32675	52.3591	H3K4me3_PBKO_peak_1216
chr1	164558595	164559503	909	37.22	21.78	6.42683	19.3756	H3K4me3_PBKO_peak_1217
chr1	165376034	165376285	252	20.21	11.463	5.41211	9.1532	H3K4me3_PBKO_peak_1218
chr1	165597794	165598716	923	60.01	34.0165	6.96263	31.5059	H3K4me3_PBKO_peak_1219
chr1	165630437	165632328	1892	112.84	48.1122	4.82782	45.5271	H3K4me3_PBKO_peak_1220
chr1	165697708	165698992	1285	132.4	66.2844	6.23204	63.5522	H3K4me3_PBKO_peak_1221
chr1	165768184	165769830	1647	152.54	64.1836	5.19695	61.4695	H3K4me3_PBKO_peak_1222
chr1	165827398	165829499	2102	183.89	64.6465	4.25956	61.9433	H3K4me3_PBKO_peak_1223
chr1	166166395	166167389	995	99.04	57.1176	7.35139	54.4545	H3K4me3_PBKO_peak_1224
chr1	166839027	166840598	1572	129.76	57.8864	5.27384	55.2209	H3K4me3_PBKO_peak_1225
chr1	166875199	166876703	1505	184.57	107.157	7.56415	104.123	H3K4me3_PBKO_peak_1226
chr1	166925433	166925789	357	15.35	6.67593	3.83244	4.44128	H3K4me3_PBKO_peak_1227
chr1	166947397	166947714	318	19.26	9.78286	4.77202	7.49524	H3K4me3_PBKO_peak_1228
chr1	166974931	166975996	1066	95.91	50.8432	6.65709	48.2219	H3K4me3_PBKO_peak_1229
chr1	167219826	167222313	2488	250.48	81.5576	4.10264	78.7236	H3K4me3_PBKO_peak_1230
chr1	167454735	167455910	1176	86.09	47.8047	6.84015	45.2079	H3K4me3_PBKO_peak_1231
chr1	167552994	167554278	1285	134.78	73.3385	6.47952	70.5586	H3K4me3_PBKO_peak_1232
chr1	167714005	167716626	2622	131.67	38.2133	3.71125	35.6755	H3K4me3_PBKO_peak_1233
chr1	167721460	167723182	1723	191.01	85.229	5.18911	82.3429	H3K4me3_PBKO_peak_1234
chr1	167820336	167820865	530	24.71	11.8609	4.86603	9.54495	H3K4me3_PBKO_peak_1235
chr1	167927477	167928416	940	34.06	12.2961	3.94951	9.9789	H3K4me3_PBKO_peak_1236
chr1	167935272	167937806	2535	213.21	58.3631	3.45791	55.6939	H3K4me3_PBKO_peak_1237
chr1	168136033	168137324	1292	156.08	77.2723	6.27313	74.4737	H3K4me3_PBKO_peak_1238
chr1	168178924	168180363	1440	176.12	82.7517	6.00234	79.9068	H3K4me3_PBKO_peak_1239
chr1	168225647	168227308	1662	198.15	78.8193	4.69873	75.9942	H3K4me3_PBKO_peak_1240
chr1	168348282	168348703	422	18.96	10.89	5.3836	8.58561	H3K4me3_PBKO_peak_1241
chr1	169105845	169108984	3140	183.79	38.8154	2.81271	36.2931	H3K4me3_PBKO_peak_1242
chr1	169367106	169369176	2071	154	56.1806	4.41991	53.5281	H3K4me3_PBKO_peak_1243
chr1	169427316	169427542	227	16.63	8.55371	4.58328	6.28587	H3K4me3_PBKO_peak_1244
chr1	169484926	169486520	1595	147.37	68.504	5.42154	65.7678	H3K4me3_PBKO_peak_1245
chr1	169794190	169795978	1789	145.09	57.5681	4.85327	54.9013	H3K4me3_PBKO_peak_1246
chr1	169892866	169894170	1305	176.62	89.1305	6.19135	86.2447	H3K4me3_PBKO_peak_1247
chr1	170073879	170075092	1214	131.71	80.2441	7.55804	77.4276	H3K4me3_PBKO_peak_1248
chr1	170145805	170146152	348	19.49	11.3782	5.5258	9.06788	H3K4me3_PBKO_peak_1249
chr1	170531299	170533305	2007	124.66	43.5968	4.21502	41.0301	H3K4me3_PBKO_peak_1250
chr1	171251343	171251913	571	27.81	16.4901	6.25268	14.1256	H3K4me3_PBKO_peak_1251
chr1	171314127	171314561	435	23.63	12.9604	5.50922	10.6316	H3K4me3_PBKO_peak_1252
chr1	171485133	171486973	1841	201.05	85.5731	5.16756	82.7025	H3K4me3_PBKO_peak_1253
chr1	171741310	171742926	1617	148.52	63.805	5.1268	61.0882	H3K4me3_PBKO_peak_1254
chr1	171780903	171782606	1704	170.87	89.6258	6.54546	86.7431	H3K4me3_PBKO_peak_1255
chr1	172322248	172322817	570	15.33	7.78726	4.40628	5.53029	H3K4me3_PBKO_peak_1256
chr1	172443141	172444162	1022	177.79	113.344	8.1468	110.233	H3K4me3_PBKO_peak_1257
chr1	172531940	172534379	2440	189.49	65.8159	4.14953	63.0932	H3K4me3_PBKO_peak_1258
chr1	172639171	172639409	239	21.89	9.64129	4.33538	7.35498	H3K4me3_PBKO_peak_1259
chr1	172932333	172933711	1379	66.44	24.3107	4.35153	21.8788	H3K4me3_PBKO_peak_1260
chr1	173476609	173478540	1932	196.21	73.2561	4.54253	70.4785	H3K4me3_PBKO_peak_1261
chr1	173714592	173716104	1513	140.42	74.402	6.27503	71.6267	H3K4me3_PBKO_peak_1262
chr1	173823343	173825399	2057	156.75	51.9104	4.10382	49.2816	H3K4me3_PBKO_peak_1263
chr1	173866575	173869086	2512	187.07	48.7073	3.45651	46.097	H3K4me3_PBKO_peak_1264
chr1	174020787	174022728	1942	175.64	74.3061	4.84465	71.5328	H3K4me3_PBKO_peak_1265
chr1	174158867	174160576	1710	164.85	79.1606	5.73507	76.3414	H3K4me3_PBKO_peak_1266
chr1	174799824	174800758	935	44.73	21.241	5.38212	18.8345	H3K4me3_PBKO_peak_1267
chr1	174990480	174991038	559	38.66	25.7748	7.68056	23.3349	H3K4me3_PBKO_peak_1268
chr1	174998915	175001272	2358	154.42	56.1272	4.01961	53.4735	H3K4me3_PBKO_peak_1269
chr1	175022531	175023908	1378	140.07	77.1531	6.60873	74.343	H3K4me3_PBKO_peak_1270
chr1	175192245	175193336	1092	59.97	30.8065	6.10404	28.3237	H3K4me3_PBKO_peak_1271
chr1	176205965	176208325	2361	178.37	49.1419	3.54122	46.5313	H3K4me3_PBKO_peak_1272
chr1	177970120	177970552	433	18.09	7.732	3.98013	5.4772	H3K4me3_PBKO_peak_1273
chr1	178037473	178038235	763	79.61	52.5362	8.02067	49.9187	H3K4me3_PBKO_peak_1274
chr1	178052976	178053321	346	14	6.72494	4.04619	4.48789	H3K4me3_PBKO_peak_1275
chr1	178093150	178095087	1938	214.33	84.2777	4.6472	81.4198	H3K4me3_PBKO_peak_1276
chr1	178541988	178543576	1589	114.77	50.0446	5.07346	47.432	H3K4me3_PBKO_peak_1277
chr1	178724862	178726294	1433	230.11	107.791	5.74876	104.752	H3K4me3_PBKO_peak_1278
chr1	179025489	179027270	1782	199.17	87.24	5.39856	84.3668	H3K4me3_PBKO_peak_1279
chr1	179081948	179083253	1306	163	81.6961	6.34124	78.8627	H3K4me3_PBKO_peak_1280
chr1	179129716	179130210	495	24.95	13.9104	5.65661	11.5728	H3K4me3_PBKO_peak_1281
chr1	179141498	179143066	1569	73.5	27.3111	4.46959	24.8545	H3K4me3_PBKO_peak_1282
chr1	179228744	179230150	1407	215.53	100.441	5.97833	97.4625	H3K4me3_PBKO_peak_1283
chr1	179293765	179294977	1213	153.32	74.0978	6.16873	71.3099	H3K4me3_PBKO_peak_1284
chr1	179365431	179366450	1020	112.13	68.5681	7.59183	65.823	H3K4me3_PBKO_peak_1285
chr1	179588788	179589415	628	18.64	8.39491	4.21294	6.12884	H3K4me3_PBKO_peak_1286
chr1	179814953	179815792	840	54.93	34.455	7.50665	31.9553	H3K4me3_PBKO_peak_1287
chr1	179876962	179877818	857	162.88	68.4697	5.16881	65.7313	H3K4me3_PBKO_peak_1288
chr1	179881853	179883783	1931	190.54	64.8057	4.28436	62.0887	H3K4me3_PBKO_peak_1289
chr1	179954284	179955962	1679	192.23	92.6382	5.63118	89.7101	H3K4me3_PBKO_peak_1290
chr1	180154046	180155938	1893	180	70.7998	4.82617	68.0346	H3K4me3_PBKO_peak_1291
chr1	180229357	180231610	2254	134.57	41.5992	3.91935	39.0366	H3K4me3_PBKO_peak_1292
chr1	180501610	180503246	1637	167.98	70.145	5.19315	67.392	H3K4me3_PBKO_peak_1293
chr1	180632022	180633092	1071	216.41	125.961	7.74818	122.785	H3K4me3_PBKO_peak_1294
chr1	180912726	180913609	884	35.35	19.5347	5.98467	17.1483	H3K4me3_PBKO_peak_1295
chr1	180953676	180954635	960	45.78	25.0967	6.26585	22.6613	H3K4me3_PBKO_peak_1296
chr1	181021663	181022957	1295	198.17	103.578	6.38679	100.568	H3K4me3_PBKO_peak_1297
chr1	181033549	181034413	865	21.88	9.69996	4.35458	7.41351	H3K4me3_PBKO_peak_1298
chr1	181088767	181090892	2126	212.05	68.5689	4.07561	65.8239	H3K4me3_PBKO_peak_1299
chr1	181104578	181105809	1232	132.92	84.304	8.00968	81.4513	H3K4me3_PBKO_peak_1300
chr1	182029394	182030405	1012	43.42	23.8224	6.24707	21.3954	H3K4me3_PBKO_peak_1301
chr1	182588441	182589331	891	75.75	44.8218	7.46437	42.2395	H3K4me3_PBKO_peak_1302
chr1	182604234	182604645	412	14.5	7.11441	4.18106	4.86956	H3K4me3_PBKO_peak_1303
chr1	182614693	182615262	570	39.29	25.1588	7.44769	22.7194	H3K4me3_PBKO_peak_1304
chr1	182789235	182790070	836	61.88	38.7809	7.82717	36.2418	H3K4me3_PBKO_peak_1305
chr1	182839317	182841309	1993	169.92	55.3795	4.18429	52.7211	H3K4me3_PBKO_peak_1306
chr1	182955832	182956083	252	16.52	7.9495	4.31551	5.68891	H3K4me3_PBKO_peak_1307
chr1	183022743	183025298	2556	215.47	54.036	3.24775	51.3957	H3K4me3_PBKO_peak_1308
chr1	183186282	183187413	1132	58.29	22.8371	4.49023	20.4236	H3K4me3_PBKO_peak_1309
chr1	183234787	183235283	497	33.99	19.5948	6.31072	17.2043	H3K4me3_PBKO_peak_1310
chr1	183471047	183473397	2351	181.21	54.466	3.61089	51.8265	H3K4me3_PBKO_peak_1311
chr1	183634295	183636749	2455	192.11	58.4813	3.76235	55.8148	H3K4me3_PBKO_peak_1312
chr1	183804945	183805544	600	35.57	20.4036	6.30412	18.0071	H3K4me3_PBKO_peak_1313
chr1	183842847	183843430	584	16.09	6.99339	3.89399	4.75153	H3K4me3_PBKO_peak_1314
chr1	183877162	183877596	435	14.59	7.17978	4.20186	4.93425	H3K4me3_PBKO_peak_1315
chr1	184051311	184052833	1523	152.39	73.8472	5.57005	71.0639	H3K4me3_PBKO_peak_1316
chr1	184152652	184153101	450	14	6.72494	4.04619	4.48789	H3K4me3_PBKO_peak_1317
chr1	184386352	184387769	1418	114.48	50.6096	5.60492	47.9827	H3K4me3_PBKO_peak_1318
chr1	184753904	184755726	1823	213.38	94.526	5.36736	91.5859	H3K4me3_PBKO_peak_1319
chr1	184954036	184954679	644	23.47	9.0092	3.89433	6.73308	H3K4me3_PBKO_peak_1320
chr1	184972770	184974535	1766	164.13	62.8187	4.52476	60.1198	H3K4me3_PBKO_peak_1321
chr1	185045424	185046919	1496	211.81	95.0853	5.55031	92.154	H3K4me3_PBKO_peak_1322
chr1	185074126	185074986	861	21.27	8.97311	4.12745	6.69765	H3K4me3_PBKO_peak_1323
chr1	185155994	185158096	2103	194.29	75.8043	4.72155	73.013	H3K4me3_PBKO_peak_1324
chr1	185315750	185317777	2028	210.28	85.1645	4.78316	82.3012	H3K4me3_PBKO_peak_1325
chr1	185733911	185734692	782	36.03	21.253	6.61561	18.8448	H3K4me3_PBKO_peak_1326
chr1	186187949	186188273	325	18.04	7.49335	3.88442	5.24242	H3K4me3_PBKO_peak_1327
chr1	186374232	186376831	2600	157.76	48.5784	3.76979	45.9782	H3K4me3_PBKO_peak_1328
chr1	186618567	186618815	249	14.64	7.22329	4.21762	4.97647	H3K4me3_PBKO_peak_1329
chr1	187072416	187073521	1106	37.47	19.0872	5.58193	16.7022	H3K4me3_PBKO_peak_1330
chr1	192808240	192809819	1580	123.23	51.0253	4.95132	48.4021	H3K4me3_PBKO_peak_1331
chr1	193058403	193060735	2333	183.57	55.4179	3.75744	52.7707	H3K4me3_PBKO_peak_1332
chr1	193104200	193105781	1582	141.6	63.4815	5.52528	60.7792	H3K4me3_PBKO_peak_1333
chr1	193121537	193123543	2007	161.68	64.9008	4.85534	62.1843	H3K4me3_PBKO_peak_1334
chr1	193409033	193409388	356	26.11	15.8093	6.30511	13.4504	H3K4me3_PBKO_peak_1335
chr1	197144559	197146969	2411	152.86	53.1596	4.10611	50.5278	H3K4me3_PBKO_peak_1336
chr1	197200478	197202323	1846	134.01	49.0006	4.32617	46.3947	H3K4me3_PBKO_peak_1337
chr1	197774177	197775648	1472	139.45	66.2909	5.63655	63.5724	H3K4me3_PBKO_peak_1338
chr1	197902149	197903407	1259	85.98	45.2922	6.37312	42.7133	H3K4me3_PBKO_peak_1339
chr1	197915997	197916420	424	27.32	15.4356	5.93612	13.0792	H3K4me3_PBKO_peak_1340
chr1	198156631	198159400	2770	172.05	55.9155	3.79667	53.2559	H3K4me3_PBKO_peak_1341
chr1	198234678	198234961	284	19.17	10.0506	4.93213	7.75787	H3K4me3_PBKO_peak_1342
chr1	198934937	198937429	2493	108.73	28.2341	3.32618	25.7776	H3K4me3_PBKO_peak_1343
chr1	200039378	200039735	358	22.32	13.0557	5.78014	10.7265	H3K4me3_PBKO_peak_1344
chr1	200302241	200302612	372	27.65	17.1873	6.57707	14.8164	H3K4me3_PBKO_peak_1345
chr1	200373856	200374380	525	19.46	7.66251	3.78749	5.40946	H3K4me3_PBKO_peak_1346
chr1	200378995	200379454	460	18.41	7.57296	3.87542	5.32033	H3K4me3_PBKO_peak_1347
chr1	200409118	200410394	1277	200.74	111.541	6.8677	108.47	H3K4me3_PBKO_peak_1348
chr1	200619864	200621119	1256	144.87	77.5432	6.35223	74.7145	H3K4me3_PBKO_peak_1349
chr1	200668923	200670803	1881	109	42.2447	4.64595	39.6813	H3K4me3_PBKO_peak_1350
chr1	200738941	200740787	1847	197.36	72.4646	4.51358	69.7067	H3K4me3_PBKO_peak_1351
chr1	200890899	200892370	1472	129.92	44.8472	4.29536	42.2639	H3K4me3_PBKO_peak_1352
chr1	201114317	201115371	1055	113.74	64.4044	7.31869	61.6936	H3K4me3_PBKO_peak_1353
chr1	201153559	201154587	1029	175.46	107.146	8.37688	104.129	H3K4me3_PBKO_peak_1354
chr1	201170927	201171813	887	84.81	49.6094	7.22578	47.0064	H3K4me3_PBKO_peak_1355
chr1	201190784	201193102	2319	163.41	52.487	3.99895	49.8545	H3K4me3_PBKO_peak_1356
chr1	201461492	201461707	216	19.4	7.32085	3.65202	5.073	H3K4me3_PBKO_peak_1357
chr1	201467636	201469523	1888	164.45	60.8359	4.57832	58.147	H3K4me3_PBKO_peak_1358
chr1	201480608	201481131	524	29.63	15.1915	5.49315	12.8354	H3K4me3_PBKO_peak_1359
chr1	201505722	201507691	1970	144.62	46.5982	3.94849	44.0061	H3K4me3_PBKO_peak_1360
chr1	201538512	201540628	2117	178.87	59.0015	3.98709	56.3263	H3K4me3_PBKO_peak_1361
chr1	201552670	201553011	342	20.04	8.29074	3.99703	6.02521	H3K4me3_PBKO_peak_1362
chr1	201703949	201704156	208	14.04	6.75908	4.05805	4.52134	H3K4me3_PBKO_peak_1363
chr1	201714416	201715296	881	19.55	7.96775	3.90276	5.70915	H3K4me3_PBKO_peak_1364
chr1	201829119	201830276	1158	190.61	106.999	7.18071	103.957	H3K4me3_PBKO_peak_1365
chr1	201888461	201889390	930	135.99	86.5649	8.61215	83.7008	H3K4me3_PBKO_peak_1366
chr1	201954775	201956415	1641	194.82	91.3189	5.66448	88.3962	H3K4me3_PBKO_peak_1367
chr1	201982400	201983945	1546	164.59	77.6315	5.66158	74.8208	H3K4me3_PBKO_peak_1368
chr1	202010628	202011685	1058	130.46	71.3056	7.01411	68.5476	H3K4me3_PBKO_peak_1369
chr1	202018333	202018813	481	24.98	11.6386	4.74182	9.32531	H3K4me3_PBKO_peak_1370
chr1	202034368	202034740	373	20.38	10.1099	4.7655	7.81627	H3K4me3_PBKO_peak_1371
chr1	202112812	202113287	476	18.38	8.29308	4.20215	6.02862	H3K4me3_PBKO_peak_1372
chr1	202143516	202145092	1577	239.1	108.623	5.68775	105.585	H3K4me3_PBKO_peak_1373
chr1	202236066	202236453	388	44.08	32.2696	9.1674	29.7735	H3K4me3_PBKO_peak_1374
chr1	202340807	202342554	1748	116.77	52.5024	5.14524	49.878	H3K4me3_PBKO_peak_1375
chr1	202348662	202349705	1044	195.18	124.1	8.27996	120.915	H3K4me3_PBKO_peak_1376
chr1	202806810	202808503	1694	253.14	87.7304	4.37534	84.8626	H3K4me3_PBKO_peak_1377
chr1	202810602	202811241	640	131.45	18.1054	2.2957	15.7306	H3K4me3_PBKO_peak_1378
chr1	202861128	202862064	937	38.29	20.7001	5.98177	18.3006	H3K4me3_PBKO_peak_1379
chr1	202888029	202889183	1155	181.07	106.501	7.29295	103.457	H3K4me3_PBKO_peak_1380
chr1	202926416	202927607	1192	149.65	82.13	6.81967	79.2877	H3K4me3_PBKO_peak_1381
chr1	202957421	202958663	1243	233.09	134.062	7.1223	130.787	H3K4me3_PBKO_peak_1382
chr1	202966652	202967903	1252	149.75	82.1784	6.7487	79.3219	H3K4me3_PBKO_peak_1383
chr1	203006698	203008302	1605	182.63	84.1311	5.50843	81.2501	H3K4me3_PBKO_peak_1384
chr1	203026433	203027174	742	90.7	62.0087	9.25539	59.3152	H3K4me3_PBKO_peak_1385
chr1	203127301	203128723	1423	96.49	40.3039	5.00701	37.7558	H3K4me3_PBKO_peak_1386
chr1	203152183	203153731	1549	36.42	11.9735	3.72992	9.65598	H3K4me3_PBKO_peak_1387
chr1	203267401	203267829	429	41.57	31.1103	8.96673	28.6345	H3K4me3_PBKO_peak_1388
chr1	203305079	203306384	1306	169.5	100.485	7.44991	97.5004	H3K4me3_PBKO_peak_1389
chr1	203327002	203327909	908	60.26	33.9515	6.69677	31.4524	H3K4me3_PBKO_peak_1390
chr1	203487471	203487888	418	31.32	20.3545	7.30172	17.949	H3K4me3_PBKO_peak_1391
chr1	203513128	203514092	965	23.12	8.69519	3.79795	6.42551	H3K4me3_PBKO_peak_1392
chr1	203569495	203570782	1288	24.6	10.6434	4.38994	8.3437	H3K4me3_PBKO_peak_1393
chr1	203626837	203629624	2788	134.96	33.6521	3.22816	31.1544	H3K4me3_PBKO_peak_1394
chr1	203650525	203651020	496	25.52	14.1285	5.63212	11.7903	H3K4me3_PBKO_peak_1395
chr1	203795657	203796881	1225	173.48	87.0441	6.48451	84.1718	H3K4me3_PBKO_peak_1396
chr1	203860968	203862768	1801	158.28	72.8601	5.23945	70.0889	H3K4me3_PBKO_peak_1397
chr1	204073145	204074544	1400	36.28	16.8732	5.1371	14.5032	H3K4me3_PBKO_peak_1398
chr1	204151678	204152536	859	80.92	51.7135	8.3266	49.0863	H3K4me3_PBKO_peak_1399
chr1	204213489	204214328	840	23.51	12.0797	5.08205	9.76521	H3K4me3_PBKO_peak_1400
chr1	204287594	204287994	401	18.21	7.96927	4.06909	5.71098	H3K4me3_PBKO_peak_1401
chr1	204376469	204378390	1922	193.85	65.0789	4.24447	62.3565	H3K4me3_PBKO_peak_1402
chr1	204407925	204411791	3867	221.44	33.4105	2.39542	30.9181	H3K4me3_PBKO_peak_1403
chr1	204416922	204417498	577	32.33	13.0922	4.38351	10.7624	H3K4me3_PBKO_peak_1404
chr1	204493645	204495243	1599	144.87	66.4229	5.35782	63.6989	H3K4me3_PBKO_peak_1405
chr1	204505974	204508024	2051	73.21	28.8492	4.68991	26.3831	H3K4me3_PBKO_peak_1406
chr1	204515999	204517287	1289	129.43	72.7758	7.1687	70.0107	H3K4me3_PBKO_peak_1407
chr1	204807116	204807409	294	23.54	15.2952	6.61878	12.9408	H3K4me3_PBKO_peak_1408
chr1	205121066	205122686	1621	175.58	92.7037	6.20024	89.7846	H3K4me3_PBKO_peak_1409
chr1	205210644	205211744	1101	240.94	140.629	7.92797	137.33	H3K4me3_PBKO_peak_1410
chr1	205227504	205228451	948	122.38	65.9492	6.99405	63.2208	H3K4me3_PBKO_peak_1411
chr1	205294951	205295404	454	22.38	7.30218	3.36434	5.05457	H3K4me3_PBKO_peak_1412
chr1	205319446	205321766	2321	212.88	54.4709	3.35086	51.8203	H3K4me3_PBKO_peak_1413
chr1	205449151	205450005	855	99.65	61.2657	8.10904	58.5746	H3K4me3_PBKO_peak_1414
chr1	205504605	205505968	1364	189.31	87.4814	6.02344	84.6127	H3K4me3_PBKO_peak_1415
chr1	205630500	205632547	2048	172.59	63.5574	4.53812	60.8511	H3K4me3_PBKO_peak_1416
chr1	205679513	205680830	1318	143.93	75.7936	6.564	72.9972	H3K4me3_PBKO_peak_1417
chr1	205748481	205750232	1752	181.04	69.0277	4.80237	66.2719	H3K4me3_PBKO_peak_1418
chr1	205774690	205775560	871	152.93	99.0359	8.91049	96.074	H3K4me3_PBKO_peak_1419
chr1	205812380	205813955	1576	203.71	91.4861	5.56046	88.5747	H3K4me3_PBKO_peak_1420
chr1	205962374	205964148	1775	56.88	24.2595	5.00812	21.8265	H3K4me3_PBKO_peak_1421
chr1	206052911	206055130	2220	163.2	66.4891	5.08695	63.7683	H3K4me3_PBKO_peak_1422
chr1	206205033	206205276	244	50.48	47.3929	13.8875	44.7892	H3K4me3_PBKO_peak_1423
chr1	206470349	206471683	1335	149.55	81.6586	6.54642	78.8329	H3K4me3_PBKO_peak_1424
chr1	206507409	206507932	524	23.63	10.4467	4.42807	8.15046	H3K4me3_PBKO_peak_1425
chr1	206557016	206557993	978	81.78	47.8795	7.26216	45.2816	H3K4me3_PBKO_peak_1426
chr1	206611532	206612490	959	170.3	108.246	8.65834	105.207	H3K4me3_PBKO_peak_1427
chr1	206635439	206636423	985	236.24	144.369	8.33782	141.013	H3K4me3_PBKO_peak_1428
chr1	206684861	206686569	1709	261.28	103.198	4.96993	100.186	H3K4me3_PBKO_peak_1429
chr1	206722709	206723873	1165	34.23	14.1359	4.43231	11.8003	H3K4me3_PBKO_peak_1430
chr1	206909261	206909984	724	56.38	36.3789	8.11046	33.853	H3K4me3_PBKO_peak_1431
chr1	206951767	206952021	255	21.82	10.8808	4.8958	8.57616	H3K4me3_PBKO_peak_1432
chr1	207024546	207025037	492	46.84	22.3883	5.41666	19.9754	H3K4me3_PBKO_peak_1433
chr1	207031691	207032700	1010	31.72	11.0687	3.7997	8.76597	H3K4me3_PBKO_peak_1434
chr1	207050135	207051338	1204	229.04	91.7205	4.71182	88.8102	H3K4me3_PBKO_peak_1435
chr1	207052462	207053572	1111	134.08	25.4668	2.78174	23.0216	H3K4me3_PBKO_peak_1436
chr1	207153220	207153779	560	25.32	14.6598	5.89246	12.3159	H3K4me3_PBKO_peak_1437
chr1	207321140	207322475	1336	148.68	76.791	6.31176	73.9846	H3K4me3_PBKO_peak_1438
chr1	207644831	207645289	459	20.15	12.0008	5.70413	9.68298	H3K4me3_PBKO_peak_1439
chr1	207751626	207753010	1385	182.8	90.577	5.98101	87.6699	H3K4me3_PBKO_peak_1440
chr1	207825734	207826732	999	31.25	13.1028	4.49404	10.7732	H3K4me3_PBKO_peak_1441
chr1	207868165	207869224	1060	220.07	130.522	7.87286	127.296	H3K4me3_PBKO_peak_1442
chr1	207963243	207964129	887	28.83	17.1248	6.2532	14.7575	H3K4me3_PBKO_peak_1443
chr1	208243162	208244771	1610	95.61	39.4901	5.02677	36.9438	H3K4me3_PBKO_peak_1444
chr1	208988697	208989163	467	16.32	8.61299	4.67076	6.34285	H3K4me3_PBKO_peak_1445
chr1	209155857	209156322	466	22	13.0674	5.8159	10.7401	H3K4me3_PBKO_peak_1446
chr1	209649031	209649269	239	95.67	12.6851	2.25837	10.3586	H3K4me3_PBKO_peak_1447
chr1	209650126	209652863	2738	108.42	18.213	2.5748	15.8288	H3K4me3_PBKO_peak_1448
chr1	209675111	209676175	1065	41.29	20.169	5.35767	17.7789	H3K4me3_PBKO_peak_1449
chr1	209783749	209784630	882	138.68	86.7469	8.39306	83.8803	H3K4me3_PBKO_peak_1450
chr1	209805801	209806577	777	22.07	9.9186	4.38597	7.63178	H3K4me3_PBKO_peak_1451
chr1	209827940	209829048	1109	162.14	89.8495	6.96187	86.9551	H3K4me3_PBKO_peak_1452
chr1	209884038	209884751	714	25.47	9.70216	3.93726	7.41657	H3K4me3_PBKO_peak_1453
chr1	210232324	210234102	1779	182.52	72.1775	5.03793	69.4113	H3K4me3_PBKO_peak_1454
chr1	210251047	210251858	812	38.14	22.9767	6.69809	20.5625	H3K4me3_PBKO_peak_1455
chr1	210311374	210311705	332	33.29	22.9236	7.9066	20.4991	H3K4me3_PBKO_peak_1456
chr1	210328496	210329611	1116	100.06	55.4075	6.94431	52.7532	H3K4me3_PBKO_peak_1457
chr1	210439131	210439777	647	15.68	7.51076	4.20666	5.25958	H3K4me3_PBKO_peak_1458
chr1	210882238	210882849	612	18.98	8.99863	4.4422	6.72349	H3K4me3_PBKO_peak_1459
chr1	210978263	210978623	361	14	6.72494	4.04619	4.48789	H3K4me3_PBKO_peak_1460
chr1	211133571	211134196	626	53.14	34.5521	8.1168	32.0401	H3K4me3_PBKO_peak_1461
chr1	211258242	211261093	2852	165.33	44.4278	3.50226	41.8493	H3K4me3_PBKO_peak_1462
chr1	211326609	211327354	746	76.35	51.8488	8.79944	49.2264	H3K4me3_PBKO_peak_1463
chr1	211382308	211383660	1353	136.05	67.0029	6.1305	64.2657	H3K4me3_PBKO_peak_1464
chr1	211415978	211417033	1056	40.46	21.0983	5.90052	18.6905	H3K4me3_PBKO_peak_1465
chr1	211515649	211516011	363	21.82	11.5942	5.18751	9.28263	H3K4me3_PBKO_peak_1466
chr1	211577354	211579795	2442	230.29	71.8939	3.97261	69.1224	H3K4me3_PBKO_peak_1467
chr1	211632683	211634096	1414	18.16	6.83501	3.57749	4.59625	H3K4me3_PBKO_peak_1468
chr1	211639706	211640583	878	28.43	12.4584	4.58842	10.1367	H3K4me3_PBKO_peak_1469
chr1	211674583	211676070	1488	165.06	81.514	5.95599	78.6785	H3K4me3_PBKO_peak_1470
chr1	211829584	211831040	1457	182.54	85.6378	5.7961	82.7783	H3K4me3_PBKO_peak_1471
chr1	212034502	212036992	2491	143.25	40.7738	3.50236	38.2258	H3K4me3_PBKO_peak_1472
chr1	212284507	212287049	2543	216.87	64.4266	3.84739	61.7108	H3K4me3_PBKO_peak_1473
chr1	212414183	212415029	847	216.78	149.099	9.78982	145.706	H3K4me3_PBKO_peak_1474
chr1	212432502	212433671	1170	155.43	90.4055	6.94411	87.4849	H3K4me3_PBKO_peak_1475
chr1	212486265	212486527	263	21.53	9.85299	4.46385	7.56481	H3K4me3_PBKO_peak_1476
chr1	212513577	212514023	447	21.32	10.284	4.67264	7.99035	H3K4me3_PBKO_peak_1477
chr1	212558480	212559099	620	80.07	55.4002	9.18039	52.7513	H3K4me3_PBKO_peak_1478
chr1	212566805	212567226	422	21.55	10.4888	4.72964	8.19236	H3K4me3_PBKO_peak_1479
chr1	212596081	212596375	295	15.2	6.88099	3.957	4.64197	H3K4me3_PBKO_peak_1480
chr1	212607883	212609990	2108	194.39	77.6096	4.9577	74.807	H3K4me3_PBKO_peak_1481
chr1	212665358	212665782	425	58.86	48.6823	11.2756	46.0815	H3K4me3_PBKO_peak_1482
chr1	212699191	212700199	1009	61.55	33.3526	6.58737	30.8489	H3K4me3_PBKO_peak_1483
chr1	212790879	212792633	1755	164.93	64.2518	4.87048	61.537	H3K4me3_PBKO_peak_1484
chr1	212857358	212859564	2207	166.78	57.2258	3.97976	54.5685	H3K4me3_PBKO_peak_1485
chr1	212950461	212951042	582	19.8	11.5563	5.54019	9.24536	H3K4me3_PBKO_peak_1486
chr1	213014682	213016251	1570	131.01	61.6433	5.57895	58.9427	H3K4me3_PBKO_peak_1487
chr1	213050919	213052164	1246	167.75	95.5357	7.02157	92.5613	H3K4me3_PBKO_peak_1488
chr1	214280597	214282367	1771	178.97	69.1241	4.83812	66.3762	H3K4me3_PBKO_peak_1489
chr1	214476041	214477783	1743	29.52	9.46328	3.48206	7.18392	H3K4me3_PBKO_peak_1490
chr1	214506616	214507022	407	20.49	8.7317	4.1298	6.45897	H3K4me3_PBKO_peak_1491
chr1	214549599	214552362	2764	218.22	59.5391	3.39888	56.8639	H3K4me3_PBKO_peak_1492
chr1	214603186	214604695	1510	203.53	90.4038	5.61392	87.5077	H3K4me3_PBKO_peak_1493
chr1	215082783	215083500	718	19.25	9.33821	4.56581	7.05678	H3K4me3_PBKO_peak_1494
chr1	215566959	215569434	2476	127.52	37.0039	3.51259	34.4883	H3K4me3_PBKO_peak_1495
chr1	216045791	216046523	733	17.82	7.20538	3.77597	4.96068	H3K4me3_PBKO_peak_1496
chr1	216221366	216221686	321	29.87	21.1386	7.78178	18.7349	H3K4me3_PBKO_peak_1497
chr1	216531390	216531653	264	14	6.72494	4.04619	4.48789	H3K4me3_PBKO_peak_1498
chr1	216600954	216601422	469	29	17.9681	6.71581	15.5861	H3K4me3_PBKO_peak_1499
chr1	217089584	217090725	1142	46.3	21.4881	5.23687	19.0815	H3K4me3_PBKO_peak_1500
chr1	217630184	217631697	1514	114.99	51.7644	5.17249	49.1434	H3K4me3_PBKO_peak_1501
chr1	218284939	218286415	1477	157.63	74.9734	5.58193	72.182	H3K4me3_PBKO_peak_1502
chr1	218345421	218348812	3392	182.49	21.1762	2.14766	18.7713	H3K4me3_PBKO_peak_1503
chr1	218498881	218499721	841	34.82	15.6879	4.89991	13.3317	H3K4me3_PBKO_peak_1504
chr1	219173772	219174820	1049	136.01	79.0462	7.22361	76.2246	H3K4me3_PBKO_peak_1505
chr1	219188312	219188685	374	20.05	8.93768	4.26024	6.66366	H3K4me3_PBKO_peak_1506
chr1	220045147	220047031	1885	162.66	74.2358	5.33773	71.4523	H3K4me3_PBKO_peak_1507
chr1	220088977	220090298	1322	93.63	24.826	3.42693	22.3914	H3K4me3_PBKO_peak_1508
chr1	220094067	220095034	968	208.43	105.471	6.46729	102.455	H3K4me3_PBKO_peak_1509
chr1	220271461	220272794	1334	154.03	80.7134	6.35948	77.8901	H3K4me3_PBKO_peak_1510
chr1	220527915	220528709	795	30.86	16.9704	5.90799	14.601	H3K4me3_PBKO_peak_1511
chr1	220748394	220748848	455	16.71	8.72662	4.66027	6.45576	H3K4me3_PBKO_peak_1512
chr1	220879427	220880625	1199	155.99	81.6471	6.94436	78.815	H3K4me3_PBKO_peak_1513
chr1	221116858	221117133	276	15.06	7.27073	4.17914	5.02404	H3K4me3_PBKO_peak_1514
chr1	221725639	221725920	282	23.98	9.08309	3.86658	6.80607	H3K4me3_PBKO_peak_1515
chr1	221740579	221743541	2963	146.04	38.3713	3.40035	35.8388	H3K4me3_PBKO_peak_1516
chr1	221886886	221887183	298	17.47	8.46383	4.41808	6.19635	H3K4me3_PBKO_peak_1517
chr1	222465099	222465978	880	40.07	26.4391	7.34197	24.0037	H3K4me3_PBKO_peak_1518
chr1	222588951	222590500	1550	132.14	58.2077	5.45622	55.5356	H3K4me3_PBKO_peak_1519
chr1	222618070	222619133	1064	246.6	143.892	7.70869	140.546	H3K4me3_PBKO_peak_1520
chr1	222643632	222645065	1434	154.79	77.495	6.15116	74.6805	H3K4me3_PBKO_peak_1521
chr1	222711036	222713846	2811	183.9	48.7755	3.43509	46.1725	H3K4me3_PBKO_peak_1522
chr1	222814741	222815984	1244	161.49	78.1165	6.12148	75.3024	H3K4me3_PBKO_peak_1523
chr1	222897621	222898191	571	18.15	9.38273	4.76464	7.10013	H3K4me3_PBKO_peak_1524
chr1	223081189	223081460	272	25.44	16.7147	6.89051	14.3456	H3K4me3_PBKO_peak_1525
chr1	223142772	223143583	812	64.79	41.3586	7.86214	38.8071	H3K4me3_PBKO_peak_1526
chr1	223363656	223364827	1172	104.59	55.2945	6.65585	52.6456	H3K4me3_PBKO_peak_1527
chr1	223701597	223702866	1270	82.51	30.0726	4.38542	27.5969	H3K4me3_PBKO_peak_1528
chr1	223712504	223714064	1561	205.35	79.3218	4.85294	76.4983	H3K4me3_PBKO_peak_1529
chr1	223844313	223846499	2187	186.64	64.6708	4.01384	61.9499	H3K4me3_PBKO_peak_1530
chr1	223992415	223994076	1662	104.58	58.8376	6.69936	56.16	H3K4me3_PBKO_peak_1531
chr1	224114073	224115313	1241	231.17	121.382	6.71603	118.228	H3K4me3_PBKO_peak_1532
chr1	224182756	224184569	1814	211.16	86.5518	4.90619	83.6786	H3K4me3_PBKO_peak_1533
chr1	224203565	224204280	716	22.22	9.09702	4.07793	6.81829	H3K4me3_PBKO_peak_1534
chr1	224329229	224330934	1706	153.03	66.4357	5.04185	63.7068	H3K4me3_PBKO_peak_1535
chr1	224356828	224357930	1103	193.7	116.507	7.36485	113.38	H3K4me3_PBKO_peak_1536
chr1	224433287	224435527	2241	202.13	57.3797	3.70449	54.7117	H3K4me3_PBKO_peak_1537
chr1	224498508	224499145	638	31.3	15.7292	5.27834	13.3785	H3K4me3_PBKO_peak_1538
chr1	224525989	224526810	822	27.96	10.483	3.95137	8.18725	H3K4me3_PBKO_peak_1539
chr1	224652614	224652897	284	20.36	10.9432	5.12983	8.64062	H3K4me3_PBKO_peak_1540
chr1	224929266	224930571	1306	65.69	32.3119	5.48386	29.8334	H3K4me3_PBKO_peak_1541
chr1	225426414	225428766	2353	197.07	60.4619	3.73994	57.7768	H3K4me3_PBKO_peak_1542
chr1	225651601	225653874	2274	236.46	65.8756	3.42594	63.1457	H3K4me3_PBKO_peak_1543
chr1	225700733	225702280	1548	76.66	28.3175	4.49101	25.8484	H3K4me3_PBKO_peak_1544
chr1	225735217	225735522	306	17.79	8.30735	4.29546	6.04191	H3K4me3_PBKO_peak_1545
chr1	225746639	225746990	352	37.03	25.4623	8.07677	23.0185	H3K4me3_PBKO_peak_1546
chr1	225777795	225779106	1312	165.42	76.3356	5.7788	73.5438	H3K4me3_PBKO_peak_1547
chr1	225810050	225811498	1449	134.4	66.6012	5.81794	63.8735	H3K4me3_PBKO_peak_1548
chr1	225881796	225883399	1604	148.48	64.9876	5.46144	62.2709	H3K4me3_PBKO_peak_1549
chr1	225923386	225924746	1361	193.26	113.016	7.48437	109.941	H3K4me3_PBKO_peak_1550
chr1	225997917	225999824	1908	147.55	64.726	5.16418	62.0164	H3K4me3_PBKO_peak_1551
chr1	226061735	226064317	2583	192.06	54.6518	3.72241	52.0001	H3K4me3_PBKO_peak_1552
chr1	226082866	226083975	1110	123.3	70.1749	7.39257	67.4179	H3K4me3_PBKO_peak_1553
chr1	226109951	226111109	1159	124.44	67.8357	6.97901	65.0988	H3K4me3_PBKO_peak_1554
chr1	226121383	226122718	1336	107.98	49.9344	5.69586	47.3205	H3K4me3_PBKO_peak_1555
chr1	226127647	226128498	852	34.88	16.7386	5.21472	14.3742	H3K4me3_PBKO_peak_1556
chr1	226185524	226187239	1716	222.01	92.0557	5.07913	89.1321	H3K4me3_PBKO_peak_1557
chr1	226223621	226223916	296	16.06	8.38638	4.60155	6.11941	H3K4me3_PBKO_peak_1558
chr1	226308268	226309781	1514	191.46	88.4141	5.64443	85.5194	H3K4me3_PBKO_peak_1559
chr1	226406610	226408113	1504	154.88	67.9036	5.42216	65.1566	H3K4me3_PBKO_peak_1560
chr1	226703305	226703900	596	25.17	14.285	5.80859	11.9418	H3K4me3_PBKO_peak_1561
chr1	226738295	226739366	1072	52.03	26.243	5.96245	23.7913	H3K4me3_PBKO_peak_1562
chr1	226870279	226871531	1253	135.59	71.3294	6.40343	68.5726	H3K4me3_PBKO_peak_1563
chr1	226939255	226940788	1534	119.52	58.4566	6.21805	55.7822	H3K4me3_PBKO_peak_1564
chr1	227316095	227318867	2773	152.91	41.1034	3.21011	38.5661	H3K4me3_PBKO_peak_1565
chr1	227541926	227542758	833	101.35	67.5104	9.1128	64.7761	H3K4me3_PBKO_peak_1566
chr1	227563465	227564518	1054	99.79	55.395	7.14915	52.7421	H3K4me3_PBKO_peak_1567
chr1	227727895	227729030	1136	33.43	15.8662	5.1028	13.5099	H3K4me3_PBKO_peak_1568
chr1	227734396	227736289	1894	197.12	78.8181	4.76542	75.9985	H3K4me3_PBKO_peak_1569
chr1	227787525	227788882	1358	79.09	37.9273	5.82229	35.3931	H3K4me3_PBKO_peak_1570
chr1	228081558	228084189	2632	253.35	69.8668	3.56861	67.1123	H3K4me3_PBKO_peak_1571
chr1	228102041	228103745	1705	197.43	86.9516	5.29945	84.0823	H3K4me3_PBKO_peak_1572
chr1	228108537	228110178	1642	211.15	92.9117	5.40117	89.9836	H3K4me3_PBKO_peak_1573
chr1	228140270	228141873	1604	221.44	90.221	5.17348	87.3192	H3K4me3_PBKO_peak_1574
chr1	228165172	228166735	1564	130.29	68.7917	6.32671	66.0464	H3K4me3_PBKO_peak_1575
chr1	228213122	228214005	884	44.7	26.4203	6.8241	23.9737	H3K4me3_PBKO_peak_1576
chr1	228275673	228275907	235	17.03	9.18091	4.86231	6.90037	H3K4me3_PBKO_peak_1577
chr1	228372402	228372633	232	18.43	9.00072	4.53776	6.72393	H3K4me3_PBKO_peak_1578
chr1	228405400	228407692	2293	221.66	78.0284	4.40101	75.2204	H3K4me3_PBKO_peak_1579
chr1	228486287	228488295	2009	219.35	83.9399	4.73152	81.094	H3K4me3_PBKO_peak_1580
chr1	228622021	228622346	326	55.63	55.055	15.2771	52.405	H3K4me3_PBKO_peak_1581
chr1	228635470	228635775	306	44.6	40.4834	12.3016	37.9355	H3K4me3_PBKO_peak_1582
chr1	228646700	228648698	1999	127.23	44.9502	4.4827	42.3597	H3K4me3_PBKO_peak_1583
chr1	228735015	228735769	755	31.29	16.9024	5.88339	14.5292	H3K4me3_PBKO_peak_1584
chr1	228838311	228838523	213	21.34	10.3795	4.75291	8.08104	H3K4me3_PBKO_peak_1585
chr1	229270820	229272233	1414	180.01	92.0148	5.96765	89.0683	H3K4me3_PBKO_peak_1586
chr1	229341363	229343299	1937	178.03	68.0828	4.73822	65.343	H3K4me3_PBKO_peak_1587
chr1	229507363	229508886	1524	177.8	90.992	5.80874	88.0472	H3K4me3_PBKO_peak_1588
chr1	229557698	229559520	1823	198.25	86.191	5.24621	83.3202	H3K4me3_PBKO_peak_1589
chr1	229625027	229627253	2227	215.75	70.453	3.91857	67.6882	H3K4me3_PBKO_peak_1590
chr1	230066681	230068705	2025	204.86	81.743	4.7853	78.911	H3K4me3_PBKO_peak_1591
chr1	230084512	230085280	769	22.1	8.07218	3.68036	5.81099	H3K4me3_PBKO_peak_1592
chr1	230104270	230106613	2344	26.76	8.48135	3.41449	6.21376	H3K4me3_PBKO_peak_1593
chr1	230120367	230120659	293	18.39	9.82149	4.93044	7.53366	H3K4me3_PBKO_peak_1594
chr1	230169398	230169924	527	22.68	12.661	5.55623	10.3345	H3K4me3_PBKO_peak_1595
chr1	230425437	230426833	1397	114.27	50.7579	5.57048	48.1317	H3K4me3_PBKO_peak_1596
chr1	230642394	230643469	1076	154.91	88.5198	7.58476	85.6418	H3K4me3_PBKO_peak_1597
chr1	230867528	230868937	1410	199.27	95.365	5.83037	92.4124	H3K4me3_PBKO_peak_1598
chr1	230977955	230979791	1837	203.11	88.0976	5.34534	85.2104	H3K4me3_PBKO_peak_1599
chr1	231162098	231162690	593	28.01	17.4819	6.64088	15.1075	H3K4me3_PBKO_peak_1600
chr1	231211288	231211902	615	24.88	16.2974	6.5903	13.9439	H3K4me3_PBKO_peak_1601
chr1	231240376	231242211	1836	161.31	61.0042	4.69846	58.3108	H3K4me3_PBKO_peak_1602
chr1	231336785	231339420	2636	225.55	58.5075	3.42111	55.8365	H3K4me3_PBKO_peak_1603
chr1	231395376	231396695	1320	25.44	8.92797	3.68269	6.65218	H3K4me3_PBKO_peak_1604
chr1	231420041	231422713	2673	175.62	36.8117	2.90256	34.2915	H3K4me3_PBKO_peak_1605
chr1	231528007	231529508	1502	134.94	69.1556	5.80416	66.4131	H3K4me3_PBKO_peak_1606
chr1	231603829	231604206	378	31.63	21.3079	7.43643	18.9029	H3K4me3_PBKO_peak_1607
chr1	231626687	231626948	262	18.71	10.3723	5.12882	8.07838	H3K4me3_PBKO_peak_1608
chr1	231844755	231845503	749	18.29	7.33986	3.78146	5.09218	H3K4me3_PBKO_peak_1609
chr1	232445124	232445788	665	33.62	16.7177	5.47667	14.3459	H3K4me3_PBKO_peak_1610
chr1	232507369	232509094	1726	24.42	9.52905	3.98149	7.24558	H3K4me3_PBKO_peak_1611
chr1	232538928	232539237	310	18.82	10.2446	5.0689	7.95048	H3K4me3_PBKO_peak_1612
chr1	232629068	232630895	1828	187.79	73.7016	4.81856	70.9251	H3K4me3_PBKO_peak_1613
chr1	232950142	232951458	1317	159.26	85.6563	6.42618	82.7527	H3K4me3_PBKO_peak_1614
chr1	233113551	233114233	683	23.09	10.9088	4.67059	8.60817	H3K4me3_PBKO_peak_1615
chr1	233295015	233295901	887	197.35	130.857	9.15003	127.633	H3K4me3_PBKO_peak_1616
chr1	233327741	233330078	2338	208.44	60.129	3.65627	57.4484	H3K4me3_PBKO_peak_1617
chr1	233361876	233362128	253	32.49	8.28264	3.00711	6.01776	H3K4me3_PBKO_peak_1618
chr1	233363305	233364028	724	34.63	8.57359	2.97359	6.30408	H3K4me3_PBKO_peak_1619
chr1	233613637	233615493	1857	128	47.675	4.55394	45.0767	H3K4me3_PBKO_peak_1620
chr1	233904695	233906079	1385	99	41.8662	5.16437	39.3053	H3K4me3_PBKO_peak_1621
chr1	234356606	234357609	1004	66.58	36.4065	6.79857	33.878	H3K4me3_PBKO_peak_1622
chr1	234372719	234374419	1701	170.59	71.286	5.21476	68.53	H3K4me3_PBKO_peak_1623
chr1	234477811	234479195	1385	198.62	91.9809	6.09561	89.078	H3K4me3_PBKO_peak_1624
chr1	234599480	234600531	1052	57.87	19.3274	3.93115	16.9429	H3K4me3_PBKO_peak_1625
chr1	234606509	234610116	3608	175.78	26.0279	2.37896	23.5889	H3K4me3_PBKO_peak_1626
chr1	234723530	234725066	1537	28.99	11.4589	4.12745	9.15471	H3K4me3_PBKO_peak_1627
chr1	234863366	234863580	215	22.63	9.74535	4.28445	7.45763	H3K4me3_PBKO_peak_1628
chr1	234963117	234964028	912	25.87	8.60351	3.53073	6.33342	H3K4me3_PBKO_peak_1629
chr1	234980155	234980789	635	36.3	16.9696	5.09997	14.6035	H3K4me3_PBKO_peak_1630
chr1	235011571	235012441	871	16.29	7.31702	4.02696	5.06926	H3K4me3_PBKO_peak_1631
chr1	235068183	235068433	251	19.31	8.43477	4.15276	6.167	H3K4me3_PBKO_peak_1632
chr1	235127353	235128871	1519	199.71	90.23	5.51503	87.3254	H3K4me3_PBKO_peak_1633
chr1	235160456	235161858	1403	130.57	61.5868	5.82755	58.8936	H3K4me3_PBKO_peak_1634
chr1	235326725	235329699	2975	241.16	64.5607	3.44951	61.8457	H3K4me3_PBKO_peak_1635
chr1	235367364	235368323	960	143.55	84.4768	7.85512	81.625	H3K4me3_PBKO_peak_1636
chr1	235503396	235505736	2341	184.73	59.515	3.98664	56.8345	H3K4me3_PBKO_peak_1637
chr1	235649501	235650187	687	39.84	23.6271	6.74159	21.2021	H3K4me3_PBKO_peak_1638
chr1	235708440	235709236	797	17.01	7.01806	3.79089	4.77577	H3K4me3_PBKO_peak_1639
chr1	235865971	235867696	1726	178.86	80.7896	5.29747	77.9377	H3K4me3_PBKO_peak_1640
chr1	235882478	235883675	1198	40.49	18.3981	5.01663	16.0199	H3K4me3_PBKO_peak_1641
chr1	235909406	235910346	941	31.83	10.5544	3.66061	8.25642	H3K4me3_PBKO_peak_1642
chr1	236064447	236064987	541	21.15	11.7901	5.38529	9.47732	H3K4me3_PBKO_peak_1643
chr1	236141910	236143322	1413	77.87	35.6408	5.2921	33.1327	H3K4me3_PBKO_peak_1644
chr1	236176336	236177137	802	21.54	10.3084	4.6465	8.01448	H3K4me3_PBKO_peak_1645
chr1	236281129	236282508	1380	119.99	61.1394	6.11785	58.4496	H3K4me3_PBKO_peak_1646
chr1	236523696	236525067	1372	156.18	80.7776	6.3651	77.9407	H3K4me3_PBKO_peak_1647
chr1	236603582	236604884	1303	168.98	91.4182	6.73415	88.5197	H3K4me3_PBKO_peak_1648
chr1	236686214	236686849	636	29.88	17.7691	6.42459	15.3906	H3K4me3_PBKO_peak_1649
chr1	236795304	236796552	1249	182.72	93.1375	6.52936	90.2176	H3K4me3_PBKO_peak_1650
chr1	238061926	238062298	373	19	8.76168	4.33007	6.48993	H3K4me3_PBKO_peak_1651
chr1	238409836	238410317	482	18.23	9.48679	4.77974	7.2046	H3K4me3_PBKO_peak_1652
chr1	238469291	238469523	233	17.45	9.22739	4.80381	6.94757	H3K4me3_PBKO_peak_1653
chr1	238484127	238486047	1921	115.74	43.2346	4.44834	40.6694	H3K4me3_PBKO_peak_1654
chr1	241518620	241520239	1620	208.3	110.357	6.71344	107.308	H3K4me3_PBKO_peak_1655
chr1	241531535	241532259	725	38.05	22.4267	6.7891	20.0048	H3K4me3_PBKO_peak_1656
chr1	241615430	241615997	568	17.54	7.57616	3.98325	5.32388	H3K4me3_PBKO_peak_1657
chr1	241638967	241640352	1386	203.31	92.2607	5.56194	89.3476	H3K4me3_PBKO_peak_1658
chr1	241847625	241849203	1579	161.26	74.5861	5.45524	71.8067	H3K4me3_PBKO_peak_1659
chr1	241944508	241945295	788	22.25	11.5248	5.08093	9.21466	H3K4me3_PBKO_peak_1660
chr1	242524443	242524936	494	22.89	11.1103	4.81729	8.804	H3K4me3_PBKO_peak_1661
chr1	243943821	243944936	1116	28.57	13.7246	4.86225	11.3994	H3K4me3_PBKO_peak_1662
chr1	244011964	244013070	1107	16.24	7.25987	3.99985	5.01379	H3K4me3_PBKO_peak_1663
chr1	244047612	244050037	2426	250.29	86.875	4.38433	84.0036	H3K4me3_PBKO_peak_1664
chr1	244092567	244093241	675	24.85	11.428	4.66246	9.1185	H3K4me3_PBKO_peak_1665
chr1	244104065	244104853	789	15.53	7.17992	4.06618	4.93395	H3K4me3_PBKO_peak_1666
chr1	244163595	244164090	496	23.61	11.6486	4.94713	9.33488	H3K4me3_PBKO_peak_1667
chr1	244273620	244273938	319	21.55	12.0402	5.44038	9.72354	H3K4me3_PBKO_peak_1668
chr1	244450648	244451927	1280	207.38	105.828	6.53632	102.819	H3K4me3_PBKO_peak_1669
chr1	244652494	244654416	1923	184.62	83.9131	5.45199	81.067	H3K4me3_PBKO_peak_1670
chr1	244834711	244836802	2092	129.89	35.6889	3.54446	33.1703	H3K4me3_PBKO_peak_1671
chr1	244862188	244864516	2329	229.06	72.0618	3.90896	69.2978	H3K4me3_PBKO_peak_1672
chr1	244969794	244971563	1770	140.92	57.0358	5.05617	54.3713	H3K4me3_PBKO_peak_1673
chr1	245153285	245157099	3815	171.45	31.2275	2.65665	28.7492	H3K4me3_PBKO_peak_1674
chr1	245260898	245261806	909	36.75	13.0513	3.99867	10.7202	H3K4me3_PBKO_peak_1675
chr1	245953792	245954310	519	19.15	9.75651	4.75837	7.47087	H3K4me3_PBKO_peak_1676
chr1	246428064	246428271	208	16.33	8.60047	4.67468	6.32945	H3K4me3_PBKO_peak_1677
chr1	246506412	246507642	1231	171.42	96.4873	6.97036	93.5251	H3K4me3_PBKO_peak_1678
chr1	246565344	246567471	2128	215.31	77.0844	4.46931	74.2898	H3K4me3_PBKO_peak_1679
chr1	246723707	246725120	1414	145.41	71.3417	6.21152	68.5798	H3K4me3_PBKO_peak_1680
chr1	246930445	246932618	2174	163.38	60.1212	4.25482	57.4466	H3K4me3_PBKO_peak_1681
chr1	247007049	247008128	1080	155.26	87.0211	7.27867	84.1456	H3K4me3_PBKO_peak_1682
chr1	247077733	247078843	1111	170.04	100.668	7.39648	97.6801	H3K4me3_PBKO_peak_1683
chr1	247103262	247104418	1157	198.23	113.873	7.46601	110.787	H3K4me3_PBKO_peak_1684
chr1	247111210	247111978	769	92.41	62.2144	9.08861	59.5158	H3K4me3_PBKO_peak_1685
chr1	247127623	247128116	494	33.61	21.7704	7.19208	19.361	H3K4me3_PBKO_peak_1686
chr1	247209824	247210903	1080	191.9	113.031	7.52149	109.944	H3K4me3_PBKO_peak_1687
chr1	247295559	247296284	726	21.03	7.95875	3.74577	5.69928	H3K4me3_PBKO_peak_1688
chr1	247330817	247332595	1779	204.38	78.3894	4.92035	75.5762	H3K4me3_PBKO_peak_1689
chr1	247415679	247417008	1330	41.59	16.8461	4.48937	14.4832	H3K4me3_PBKO_peak_1690
chr1	248825140	248826700	1561	147.1	53.5234	4.32885	50.8859	H3K4me3_PBKO_peak_1691
chr1	248837563	248839624	2062	147.82	58.3557	4.74393	55.6763	H3K4me3_PBKO_peak_1692
chr1	248857706	248859563	1858	140.54	50.7151	4.54487	48.0906	H3K4me3_PBKO_peak_1693
chr1	248872588	248874215	1628	88.39	38.3069	5.30253	35.7675	H3K4me3_PBKO_peak_1694
chr1	248905721	248907297	1577	82.58	39.0975	5.55667	36.5641	H3K4me3_PBKO_peak_1695
chr10	134343	136624	2282	150.31	43.177	3.68457	40.6076	H3K4me3_PBKO_peak_1696
chr10	329605	329961	357	18.21	9.90394	5.01781	7.61393	H3K4me3_PBKO_peak_1697
chr10	624281	625487	1207	23.52	10.6419	4.47318	8.34686	H3K4me3_PBKO_peak_1698
chr10	682843	684075	1233	47.14	19.6123	4.74651	17.2247	H3K4me3_PBKO_peak_1699
chr10	688648	690174	1527	147.41	69.6366	5.79784	66.8844	H3K4me3_PBKO_peak_1700
chr10	784590	785103	514	21.94	13.7649	6.14643	11.4312	H3K4me3_PBKO_peak_1701
chr10	930383	932247	1865	198.07	89.0358	5.494	86.1547	H3K4me3_PBKO_peak_1702
chr10	987603	989419	1817	178.92	70.3055	4.73348	67.5532	H3K4me3_PBKO_peak_1703
chr10	1048018	1050141	2124	134.87	48.6816	4.33208	46.0794	H3K4me3_PBKO_peak_1704
chr10	1055769	1057568	1800	205.64	78.5208	4.89092	75.7062	H3K4me3_PBKO_peak_1705
chr10	1150893	1151561	669	20.01	10.6977	5.04365	8.40064	H3K4me3_PBKO_peak_1706
chr10	2508882	2509302	421	16.77	9.00986	4.79249	6.73411	H3K4me3_PBKO_peak_1707
chr10	2949637	2950385	749	18.24	10.0147	5.0516	7.72442	H3K4me3_PBKO_peak_1708
chr10	2981578	2982897	1320	67.71	26.6004	4.55488	24.1569	H3K4me3_PBKO_peak_1709
chr10	2993008	2994482	1475	46.39	21.0009	5.01724	18.604	H3K4me3_PBKO_peak_1710
chr10	3045195	3046968	1774	37.51	12.7542	3.82031	10.4307	H3K4me3_PBKO_peak_1711
chr10	3066990	3069675	2686	196.46	46.5082	3.17767	43.9152	H3K4me3_PBKO_peak_1712
chr10	3096053	3096667	615	23.15	9.1453	3.96949	6.86822	H3K4me3_PBKO_peak_1713
chr10	3171525	3172785	1261	134.63	70.9293	6.44203	68.1658	H3K4me3_PBKO_peak_1714
chr10	3197103	3197792	690	16.21	7.45421	4.10623	5.20418	H3K4me3_PBKO_peak_1715
chr10	3424013	3424607	595	37.22	22.4994	6.92228	20.0787	H3K4me3_PBKO_peak_1716
chr10	3466944	3467418	475	24.25	9.86911	4.12784	7.58087	H3K4me3_PBKO_peak_1717
chr10	3486834	3487048	215	16.64	7.75723	4.19569	5.50151	H3K4me3_PBKO_peak_1718
chr10	3762435	3763240	806	47.04	22.5041	5.52513	20.0835	H3K4me3_PBKO_peak_1719
chr10	3781199	3786024	4826	162.77	20.4137	2.18577	18.0223	H3K4me3_PBKO_peak_1720
chr10	3825868	3826739	872	19.16	8.55339	4.21869	6.28409	H3K4me3_PBKO_peak_1721
chr10	4241755	4243723	1969	36.5	12.4692	3.79264	10.152	H3K4me3_PBKO_peak_1722
chr10	4671628	4672505	878	27.82	11.9326	4.47219	9.61753	H3K4me3_PBKO_peak_1723
chr10	5071205	5072280	1076	14.9	7.19754	4.16381	4.95243	H3K4me3_PBKO_peak_1724
chr10	5094383	5094669	287	15.97	8.31417	4.57741	6.04848	H3K4me3_PBKO_peak_1725
chr10	5412515	5413574	1060	160.03	95.7784	7.71685	92.8264	H3K4me3_PBKO_peak_1726
chr10	5446536	5447870	1335	29.71	12.6182	4.40209	10.3014	H3K4me3_PBKO_peak_1727
chr10	5595794	5596513	720	15.15	7.44362	4.25544	5.1938	H3K4me3_PBKO_peak_1728
chr10	5610075	5610481	407	29.14	16.6553	6.14509	14.2852	H3K4me3_PBKO_peak_1729
chr10	5632073	5632485	413	19.57	10.8399	5.2291	8.5377	H3K4me3_PBKO_peak_1730
chr10	5665739	5667011	1273	146.01	81.6586	6.83157	78.8165	H3K4me3_PBKO_peak_1731
chr10	5684804	5686284	1481	171.11	81.2882	5.70165	78.4413	H3K4me3_PBKO_peak_1732
chr10	5692150	5693103	954	52.98	26.0031	5.67059	23.5596	H3K4me3_PBKO_peak_1733
chr10	5812220	5814261	2042	170.29	59.844	4.25056	57.1628	H3K4me3_PBKO_peak_1734
chr10	5888901	5891002	2102	200.62	79.4147	4.88943	76.5944	H3K4me3_PBKO_peak_1735
chr10	5976288	5978315	2028	148.55	56.084	4.48639	53.4256	H3K4me3_PBKO_peak_1736
chr10	6050706	6051280	575	17.59	8.82319	4.5699	6.55012	H3K4me3_PBKO_peak_1737
chr10	6088960	6090259	1300	195.68	103.421	6.77094	100.419	H3K4me3_PBKO_peak_1738
chr10	6136158	6136774	617	30.85	10.2018	3.65086	7.9073	H3K4me3_PBKO_peak_1739
chr10	6144565	6146465	1901	173.18	54.2344	3.94059	51.5922	H3K4me3_PBKO_peak_1740
chr10	6163503	6164764	1262	150.44	88.7638	7.51979	85.8786	H3K4me3_PBKO_peak_1741
chr10	6202951	6204651	1701	138.51	51.8923	4.65757	49.2641	H3K4me3_PBKO_peak_1742
chr10	6274856	6275313	458	29.33	15.4438	5.56543	13.0895	H3K4me3_PBKO_peak_1743
chr10	6347659	6347894	236	15.84	7.7042	4.28035	5.44974	H3K4me3_PBKO_peak_1744
chr10	6401662	6401963	302	26.76	18.583	7.48752	16.1954	H3K4me3_PBKO_peak_1745
chr10	6579853	6581008	1156	89.91	49.234	6.89345	46.6207	H3K4me3_PBKO_peak_1746
chr10	6737565	6738769	1205	18.99	9.52355	4.69515	7.23937	H3K4me3_PBKO_peak_1747
chr10	7410476	7411073	598	19.86	11.8246	5.62342	9.51232	H3K4me3_PBKO_peak_1748
chr10	7542054	7542585	532	28.73	15.2177	5.59539	12.8643	H3K4me3_PBKO_peak_1749
chr10	7787269	7789234	1966	182.23	67.5281	4.48359	64.7914	H3K4me3_PBKO_peak_1750
chr10	7817938	7819504	1567	171.87	78.7613	5.61955	75.9449	H3K4me3_PBKO_peak_1751
chr10	11610528	11612050	1523	156.78	73.1312	5.62282	70.351	H3K4me3_PBKO_peak_1752
chr10	11684997	11685464	468	30.97	19.026	6.69963	16.6378	H3K4me3_PBKO_peak_1753
chr10	11742373	11743112	740	53.06	34.7199	8.13285	32.2084	H3K4me3_PBKO_peak_1754
chr10	11794427	11794685	259	18.64	10.6033	5.2991	8.3026	H3K4me3_PBKO_peak_1755
chr10	11823077	11824519	1443	179.1	86.562	5.6706	83.6781	H3K4me3_PBKO_peak_1756
chr10	12041734	12043122	1389	193.63	101.793	6.51041	98.805	H3K4me3_PBKO_peak_1757
chr10	12068898	12069694	797	190.15	127.892	9.50219	124.678	H3K4me3_PBKO_peak_1758
chr10	12129142	12130498	1357	149.88	79.9002	6.46397	77.0648	H3K4me3_PBKO_peak_1759
chr10	12194797	12197053	2257	142.73	44.4432	3.91568	41.8655	H3K4me3_PBKO_peak_1760
chr10	12349085	12350623	1539	167.2	75.333	5.71416	72.5385	H3K4me3_PBKO_peak_1761
chr10	12400658	12400954	297	20.89	12.1018	5.57691	9.78562	H3K4me3_PBKO_peak_1762
chr10	12767961	12768507	547	16.11	8.21476	4.50426	5.95149	H3K4me3_PBKO_peak_1763
chr10	12844907	12845256	350	17	9.1115	4.80839	6.8349	H3K4me3_PBKO_peak_1764
chr10	13099498	13101312	1815	148.51	62.9276	4.7123	60.2257	H3K4me3_PBKO_peak_1765
chr10	13161474	13162484	1011	136.48	82.2087	7.80633	79.3625	H3K4me3_PBKO_peak_1766
chr10	13299232	13300458	1227	105.76	46.9711	5.11303	44.3876	H3K4me3_PBKO_peak_1767
chr10	13302023	13302394	372	83.77	28.203	4.12893	25.739	H3K4me3_PBKO_peak_1768
chr10	13346789	13349079	2291	154.89	45.1144	3.6247	42.5386	H3K4me3_PBKO_peak_1769
chr10	13527510	13529444	1935	161.46	69.7772	5.15284	67.0349	H3K4me3_PBKO_peak_1770
chr10	13586903	13587967	1065	174.24	103.575	7.97878	100.589	H3K4me3_PBKO_peak_1771
chr10	13717948	13718551	604	20.33	11.9885	5.64559	9.67249	H3K4me3_PBKO_peak_1772
chr10	13765277	13765647	371	23.9	10.8835	4.59374	8.57903	H3K4me3_PBKO_peak_1773
chr10	13890616	13892124	1509	38.78	15.0148	4.31293	12.6659	H3K4me3_PBKO_peak_1774
chr10	14329282	14330957	1676	52.73	18.4371	4.11505	16.0533	H3K4me3_PBKO_peak_1775
chr10	14532154	14533705	1552	22.44	7.56181	3.45547	5.30966	H3K4me3_PBKO_peak_1776
chr10	14602689	14604822	2134	153.45	57.7744	4.26508	55.1162	H3K4me3_PBKO_peak_1777
chr10	14773790	14775295	1506	50.17	14.6376	3.48968	12.2944	H3K4me3_PBKO_peak_1778
chr10	14837642	14839558	1917	173.42	76.0258	5.21828	73.2272	H3K4me3_PBKO_peak_1779
chr10	14877830	14879855	2026	188.04	68.8636	4.52053	66.1168	H3K4me3_PBKO_peak_1780
chr10	14952984	14954644	1661	118.73	49.9536	5.0374	47.3377	H3K4me3_PBKO_peak_1781
chr10	14959146	14960812	1667	114.35	47.7653	5.15849	45.1627	H3K4me3_PBKO_peak_1782
chr10	15084140	15084515	376	54.22	16.766	3.71681	14.3981	H3K4me3_PBKO_peak_1783
chr10	15088283	15088851	569	138.3	93.4427	9.42698	90.5253	H3K4me3_PBKO_peak_1784
chr10	15096734	15098509	1776	160.98	67.0011	5.01247	64.2664	H3K4me3_PBKO_peak_1785
chr10	15167466	15168666	1201	184.7	97.7249	6.80212	94.7765	H3K4me3_PBKO_peak_1786
chr10	15202133	15202787	655	25.35	11.6113	4.64855	9.30098	H3K4me3_PBKO_peak_1787
chr10	15209064	15209371	308	19.58	9.8506	4.74503	7.56265	H3K4me3_PBKO_peak_1788
chr10	15369704	15371516	1813	149.11	65.4037	5.08742	62.6859	H3K4me3_PBKO_peak_1789
chr10	15859527	15860920	1394	140.69	72.0621	6.11799	69.3009	H3K4me3_PBKO_peak_1790
chr10	16436968	16437812	845	95.32	57.7575	7.69704	55.0926	H3K4me3_PBKO_peak_1791
chr10	16816628	16818115	1488	158.98	86.8503	6.81061	83.9602	H3K4me3_PBKO_peak_1792
chr10	17062857	17063195	339	22.14	11.2192	4.99701	8.91009	H3K4me3_PBKO_peak_1793
chr10	17115277	17115693	417	33.13	21.6449	7.31018	19.2347	H3K4me3_PBKO_peak_1794
chr10	17200467	17201881	1415	71.51	29.6053	4.76036	27.1416	H3K4me3_PBKO_peak_1795
chr10	17214597	17215025	429	25.09	8.84853	3.67606	6.57519	H3K4me3_PBKO_peak_1796
chr10	17228753	17231394	2642	184.28	43.566	3.13017	41.0014	H3K4me3_PBKO_peak_1797
chr10	17616411	17617770	1360	132.74	68.8659	6.26673	66.1166	H3K4me3_PBKO_peak_1798
chr10	17643142	17645041	1900	134.7	48.2862	4.26628	45.6886	H3K4me3_PBKO_peak_1799
chr10	17656265	17656519	255	17.02	7.56171	4.04752	5.30891	H3K4me3_PBKO_peak_1800
chr10	18501385	18501823	439	24.31	14.5737	6.02016	12.2325	H3K4me3_PBKO_peak_1801
chr10	18627388	18627865	478	19.56	11.4344	5.54605	9.12283	H3K4me3_PBKO_peak_1802
chr10	18650526	18652111	1586	119.43	49.0186	5.11611	46.4039	H3K4me3_PBKO_peak_1803
chr10	18658585	18660491	1907	147.34	57.9313	4.80636	55.2593	H3K4me3_PBKO_peak_1804
chr10	19815726	19817123	1398	26.84	11.8643	4.55332	9.55097	H3K4me3_PBKO_peak_1805
chr10	21030088	21030649	562	15.93	8.29002	4.56576	6.02535	H3K4me3_PBKO_peak_1806
chr10	21173029	21174634	1606	117.34	52.9794	5.28039	50.3588	H3K4me3_PBKO_peak_1807
chr10	21293126	21294341	1216	40.39	18.9396	5.27366	16.5508	H3K4me3_PBKO_peak_1808
chr10	21315756	21316382	627	14.42	6.91796	4.0857	4.67875	H3K4me3_PBKO_peak_1809
chr10	21336421	21336673	253	19.27	8.24349	4.06357	5.97995	H3K4me3_PBKO_peak_1810
chr10	21495901	21497319	1419	188.41	85.7088	5.97671	82.8475	H3K4me3_PBKO_peak_1811
chr10	21516513	21518159	1647	110.92	39.0995	4.19809	36.5698	H3K4me3_PBKO_peak_1812
chr10	21525616	21527628	2013	68.08	21.3691	3.86982	18.9557	H3K4me3_PBKO_peak_1813
chr10	21533466	21535535	2070	163.43	69.191	5.17438	66.4517	H3K4me3_PBKO_peak_1814
chr10	22002245	22003796	1552	154.75	69.1498	5.60029	66.4029	H3K4me3_PBKO_peak_1815
chr10	22228944	22230710	1767	66.11	25.1193	4.39967	22.6865	H3K4me3_PBKO_peak_1816
chr10	22315747	22317173	1427	130.76	37.2619	3.66844	34.7345	H3K4me3_PBKO_peak_1817
chr10	22320437	22322533	2097	134.36	25.4812	2.72707	23.0466	H3K4me3_PBKO_peak_1818
chr10	22325315	22326254	940	93.89	16.9885	2.6726	14.6176	H3K4me3_PBKO_peak_1819
chr10	22340217	22341545	1329	105.81	52.0653	6.06369	49.4398	H3K4me3_PBKO_peak_1820
chr10	22436989	22438288	1300	66.17	28.0484	5.065	25.5842	H3K4me3_PBKO_peak_1821
chr10	22682106	22682383	278	19.94	7.65025	3.73469	5.39592	H3K4me3_PBKO_peak_1822
chr10	22712883	22714922	2040	209.61	72.5868	4.32091	69.8239	H3K4me3_PBKO_peak_1823
chr10	22816678	22816976	299	18.24	8.85166	4.49482	6.57717	H3K4me3_PBKO_peak_1824
chr10	23095541	23096569	1029	147.54	89.9552	8.07163	87.0686	H3K4me3_PBKO_peak_1825
chr10	23343962	23344747	786	35.06	20.1549	6.41057	17.7558	H3K4me3_PBKO_peak_1826
chr10	23439099	23440802	1704	187.93	65.5452	4.44029	62.8228	H3K4me3_PBKO_peak_1827
chr10	24208717	24210773	2057	69.77	25.0929	4.28675	22.6562	H3K4me3_PBKO_peak_1828
chr10	24456071	24456287	217	16.11	8.40811	4.61453	6.13986	H3K4me3_PBKO_peak_1829
chr10	24465497	24468008	2512	81.18	19.8664	3.1855	17.4716	H3K4me3_PBKO_peak_1830
chr10	24721175	24724512	3338	143.09	29.7633	2.86552	27.2963	H3K4me3_PBKO_peak_1831
chr10	24894753	24895047	295	15.39	7.05185	4.01973	4.80859	H3K4me3_PBKO_peak_1832
chr10	24952646	24952932	287	19.8	11.6472	5.60924	9.33287	H3K4me3_PBKO_peak_1833
chr10	25015798	25017624	1827	80.06	32.3472	4.83103	29.8522	H3K4me3_PBKO_peak_1834
chr10	25059842	25060460	619	21.73	6.98526	3.30125	4.74413	H3K4me3_PBKO_peak_1835
chr10	25062100	25062477	378	25.5	9.32807	3.80497	7.04751	H3K4me3_PBKO_peak_1836
chr10	26438153	26440202	2050	101.25	31.7984	3.81034	29.3135	H3K4me3_PBKO_peak_1837
chr10	26468694	26468952	259	14.69	7.18989	4.19168	4.94522	H3K4me3_PBKO_peak_1838
chr10	26487046	26487343	298	15.06	6.41205	3.73687	4.18304	H3K4me3_PBKO_peak_1839
chr10	26697040	26698699	1660	168.71	69.2256	5.26746	66.4719	H3K4me3_PBKO_peak_1840
chr10	26859493	26860963	1471	162.11	73.7504	5.40909	70.9694	H3K4me3_PBKO_peak_1841
chr10	27099590	27100932	1343	111.59	60.2302	6.41714	57.5589	H3K4me3_PBKO_peak_1842
chr10	27153514	27156670	3157	157.93	34.5924	2.96215	32.0904	H3K4me3_PBKO_peak_1843
chr10	27239635	27242904	3270	110.52	25.9973	3.13899	23.5528	H3K4me3_PBKO_peak_1844
chr10	27252673	27252975	303	18.09	10.1139	5.14832	7.82021	H3K4me3_PBKO_peak_1845
chr10	27504283	27505455	1173	135.4	69.5411	6.54345	66.7915	H3K4me3_PBKO_peak_1846
chr10	27742333	27742979	647	52.77	36.0367	8.58965	33.5165	H3K4me3_PBKO_peak_1847
chr10	28078386	28080712	2327	34.53	9.71882	3.23499	7.43564	H3K4me3_PBKO_peak_1848
chr10	28302462	28303536	1075	108.01	71.8045	8.49421	69.045	H3K4me3_PBKO_peak_1849
chr10	28531773	28534397	2625	179.25	50.9487	3.63485	48.3285	H3K4me3_PBKO_peak_1850
chr10	28677486	28679194	1709	164.46	64.7197	4.48412	62.02	H3K4me3_PBKO_peak_1851
chr10	29359863	29360517	655	16.27	8.14307	4.42697	5.88213	H3K4me3_PBKO_peak_1852
chr10	29409344	29410904	1561	101.33	47.5118	5.66272	44.9209	H3K4me3_PBKO_peak_1853
chr10	29618895	29619731	837	21.2	8.6404	3.99528	6.37045	H3K4me3_PBKO_peak_1854
chr10	29632934	29635597	2664	39.22	10.3784	3.17205	8.08267	H3K4me3_PBKO_peak_1855
chr10	29689377	29689595	219	24.07	9.322	3.96241	7.03978	H3K4me3_PBKO_peak_1856
chr10	29691675	29692387	713	22.77	8.47589	3.76551	6.20825	H3K4me3_PBKO_peak_1857
chr10	29734816	29737032	2217	175.49	56.6441	4.09335	53.9813	H3K4me3_PBKO_peak_1858
chr10	30057992	30059585	1594	213.27	75.1719	4.2901	72.3805	H3K4me3_PBKO_peak_1859
chr10	30186279	30186928	650	18.18	8.24617	4.21368	5.982	H3K4me3_PBKO_peak_1860
chr10	30220035	30220535	501	16.31	8.60632	4.66868	6.33626	H3K4me3_PBKO_peak_1861
chr10	30348222	30349356	1135	139.52	74.1074	6.86442	71.3283	H3K4me3_PBKO_peak_1862
chr10	30433313	30436377	3065	172.72	41.423	3.12226	38.8735	H3K4me3_PBKO_peak_1863
chr10	30583413	30584101	689	15.58	7.5397	4.2371	5.28804	H3K4me3_PBKO_peak_1864
chr10	31004369	31004938	570	15.1	7.10537	4.08527	4.86167	H3K4me3_PBKO_peak_1865
chr10	31031162	31032751	1590	85.57	40.4655	5.65351	37.9177	H3K4me3_PBKO_peak_1866
chr10	31318295	31321131	2837	188.08	46.0663	3.29249	43.4761	H3K4me3_PBKO_peak_1867
chr10	31602970	31603661	692	73.11	50.2453	8.67519	47.6372	H3K4me3_PBKO_peak_1868
chr10	31759231	31760757	1527	126.39	68.6927	6.54404	65.9546	H3K4me3_PBKO_peak_1869
chr10	31927681	31929585	1905	198.83	66.6283	4.23848	63.8969	H3K4me3_PBKO_peak_1870
chr10	32054448	32056644	2197	169.51	66.9521	4.91248	64.2217	H3K4me3_PBKO_peak_1871
chr10	32345665	32347790	2126	142.97	51.9115	4.38666	49.2901	H3K4me3_PBKO_peak_1872
chr10	32377755	32379132	1378	47.26	18.9577	4.51129	16.575	H3K4me3_PBKO_peak_1873
chr10	32445563	32447489	1927	82.47	33.3248	4.66462	30.8369	H3K4me3_PBKO_peak_1874
chr10	32956433	32959302	2870	173.63	42.5897	3.11693	40.0403	H3K4me3_PBKO_peak_1875
chr10	32980964	32981497	534	47.54	20.7779	5.03209	18.3723	H3K4me3_PBKO_peak_1876
chr10	32982815	32983145	331	27.86	7.01065	2.89962	4.76918	H3K4me3_PBKO_peak_1877
chr10	33004738	33006185	1448	23.32	9.49289	4.08712	7.2102	H3K4me3_PBKO_peak_1878
chr10	33197153	33197595	443	19.97	9.90357	4.72783	7.61328	H3K4me3_PBKO_peak_1879
chr10	33238346	33239224	879	16.98	7.44273	3.99624	5.19259	H3K4me3_PBKO_peak_1880
chr10	33273352	33273966	615	18.94	10.306	5.06676	8.01202	H3K4me3_PBKO_peak_1881
chr10	33334098	33336955	2858	95.56	23.0076	3.15612	20.5884	H3K4me3_PBKO_peak_1882
chr10	34526349	34526711	363	17.8	7.53146	3.92957	5.27965	H3K4me3_PBKO_peak_1883
chr10	34695786	34696004	219	55	11.6269	2.82046	9.3153	H3K4me3_PBKO_peak_1884
chr10	34696906	34699076	2171	71.15	20.7031	3.60336	18.3017	H3K4me3_PBKO_peak_1885
chr10	34721504	34721734	231	23.5	11.794	5.03048	9.47802	H3K4me3_PBKO_peak_1886
chr10	34732498	34733812	1315	21.73	7.9422	3.66635	5.68294	H3K4me3_PBKO_peak_1887
chr10	34813651	34815734	2084	212.42	65.0736	3.81586	62.3592	H3K4me3_PBKO_peak_1888
chr10	35089521	35090691	1171	183.47	103.21	7.29668	100.212	H3K4me3_PBKO_peak_1889
chr10	35126419	35128328	1910	164.85	71.4281	5.29579	68.6687	H3K4me3_PBKO_peak_1890
chr10	35195498	35196521	1024	26.79	12.9357	4.97679	10.6087	H3K4me3_PBKO_peak_1891
chr10	35335478	35337724	2247	180.18	50.0371	3.62208	47.4179	H3K4me3_PBKO_peak_1892
chr10	35640982	35642922	1941	107.18	38.3976	4.26603	35.8692	H3K4me3_PBKO_peak_1893
chr10	37856754	37858324	1571	123.71	51.221	4.81885	48.6066	H3K4me3_PBKO_peak_1894
chr10	37975727	37976632	906	118.34	73.9109	8.20254	71.1279	H3K4me3_PBKO_peak_1895
chr10	38010242	38011741	1500	97.64	47.3704	5.83064	44.7767	H3K4me3_PBKO_peak_1896
chr10	38094338	38095375	1038	109.36	68.7731	7.99039	66.0328	H3K4me3_PBKO_peak_1897
chr10	38402165	38403689	1525	88.38	54.9585	7.43855	52.3215	H3K4me3_PBKO_peak_1898
chr10	38526916	38527859	944	17.12	9.27589	4.88777	6.99454	H3K4me3_PBKO_peak_1899
chr10	42366974	42368073	1100	127.91	71.7793	7.20531	69.0189	H3K4me3_PBKO_peak_1900
chr10	42474591	42476530	1940	184.15	67.4665	4.41602	64.7377	H3K4me3_PBKO_peak_1901
chr10	42551925	42553245	1321	127.9	75.172	7.42216	72.3906	H3K4me3_PBKO_peak_1902
chr10	42637561	42639146	1586	100.03	43.2656	5.17595	40.693	H3K4me3_PBKO_peak_1903
chr10	42753667	42753877	211	14.93	7.46018	4.29795	5.20891	H3K4me3_PBKO_peak_1904
chr10	42782198	42783765	1568	121.69	53.6044	5.47837	50.9609	H3K4me3_PBKO_peak_1905
chr10	43105250	43105617	368	28.6	20.3594	7.79159	17.96	H3K4me3_PBKO_peak_1906
chr10	43137375	43139333	1959	182.88	65.0889	4.47654	62.3682	H3K4me3_PBKO_peak_1907
chr10	43395784	43397299	1516	123.34	42.6873	4.37891	40.1136	H3K4me3_PBKO_peak_1908
chr10	43406243	43409196	2954	173.94	39.8619	3.02261	37.3246	H3K4me3_PBKO_peak_1909
chr10	43420556	43421370	815	36.25	19.3024	5.92344	16.9103	H3K4me3_PBKO_peak_1910
chr10	43436041	43437589	1549	166.19	72.6593	5.54327	69.8892	H3K4me3_PBKO_peak_1911
chr10	43454897	43456223	1327	83.86	46.3911	6.3108	43.8245	H3K4me3_PBKO_peak_1912
chr10	43573845	43574618	774	63.91	39.6924	7.566	37.1523	H3K4me3_PBKO_peak_1913
chr10	43606383	43607208	826	125.42	86.189	9.45688	83.3216	H3K4me3_PBKO_peak_1914
chr10	43648228	43649218	991	72.53	41.8401	7.03736	39.2835	H3K4me3_PBKO_peak_1915
chr10	44864615	44865042	428	29.01	19.6266	7.28502	17.2369	H3K4me3_PBKO_peak_1916
chr10	44958815	44961049	2235	165.18	46.4383	3.56938	43.8497	H3K4me3_PBKO_peak_1917
chr10	44976632	44978795	2164	208.12	57.9782	3.65125	55.3075	H3K4me3_PBKO_peak_1918
chr10	45000891	45002024	1134	50.4	25.7383	5.84994	23.2989	H3K4me3_PBKO_peak_1919
chr10	45593876	45595142	1267	162.17	93.0169	6.78756	90.0897	H3K4me3_PBKO_peak_1920
chr10	45671870	45673191	1322	67.42	36.2278	6.2308	33.7174	H3K4me3_PBKO_peak_1921
chr10	45727288	45727537	250	55.42	54.1028	15.2191	51.4547	H3K4me3_PBKO_peak_1922
chr10	45971153	45973146	1994	87.74	47.4674	6.47854	44.8774	H3K4me3_PBKO_peak_1923
chr10	46021767	46024015	2249	68.22	17.8074	3.27577	15.4343	H3K4me3_PBKO_peak_1924
chr10	46029071	46030646	1576	155.53	70.8167	5.25244	68.0592	H3K4me3_PBKO_peak_1925
chr10	46106673	46107244	572	48	39.0385	10.5753	36.503	H3K4me3_PBKO_peak_1926
chr10	46284341	46285391	1051	82.99	47.5504	7.08735	44.9544	H3K4me3_PBKO_peak_1927
chr10	46398477	46398887	411	66.99	69.9359	17.3629	67.1874	H3K4me3_PBKO_peak_1928
chr10	46523409	46523930	522	24.63	6.83653	3.03725	4.59827	H3K4me3_PBKO_peak_1929
chr10	46540445	46540667	223	33.5	10.3029	3.49281	8.00615	H3K4me3_PBKO_peak_1930
chr10	46555683	46556991	1309	98.38	42.5552	5.21993	39.9915	H3K4me3_PBKO_peak_1931
chr10	46786129	46787566	1438	48.29	30.9033	7.75506	28.4188	H3K4me3_PBKO_peak_1932
chr10	47383925	47385055	1131	119.18	65.4146	6.90022	62.695	H3K4me3_PBKO_peak_1933
chr10	47402282	47402658	377	19.98	8.91463	4.25824	6.64063	H3K4me3_PBKO_peak_1934
chr10	47552851	47553600	750	90.79	79.0003	12.0119	76.1703	H3K4me3_PBKO_peak_1935
chr10	48254404	48254619	216	16.69	8.43295	4.51791	6.16627	H3K4me3_PBKO_peak_1936
chr10	48306617	48307801	1185	231.1	122.435	6.87053	119.294	H3K4me3_PBKO_peak_1937
chr10	48603915	48605517	1603	135.62	53.7158	4.86494	51.0778	H3K4me3_PBKO_peak_1938
chr10	48655281	48656785	1505	78.69	39.485	5.65801	36.96	H3K4me3_PBKO_peak_1939
chr10	49114788	49115822	1035	67.42	35.9208	6.30842	33.4063	H3K4me3_PBKO_peak_1940
chr10	49177068	49177419	352	22.65	12.0718	5.26493	9.75418	H3K4me3_PBKO_peak_1941
chr10	49187313	49188565	1253	49.91	21.6017	4.89719	19.1956	H3K4me3_PBKO_peak_1942
chr10	49538272	49539772	1501	112.99	57.5678	6.02264	54.9052	H3K4me3_PBKO_peak_1943
chr10	49761839	49762483	645	85.55	63.373	10.1082	60.6684	H3K4me3_PBKO_peak_1944
chr10	49831363	49831735	373	16	8.32522	4.58568	6.0586	H3K4me3_PBKO_peak_1945
chr10	49838199	49839010	812	15.1	6.84795	3.95495	4.60852	H3K4me3_PBKO_peak_1946
chr10	49941288	49942890	1603	97.3	46.6533	5.88032	44.0599	H3K4me3_PBKO_peak_1947
chr10	50067673	50068195	523	42.09	37.426	11.2074	34.9099	H3K4me3_PBKO_peak_1948
chr10	50393423	50393874	452	20.35	8.94652	4.22833	6.67202	H3K4me3_PBKO_peak_1949
chr10	50417504	50418829	1326	118.05	58.4439	5.9635	55.7803	H3K4me3_PBKO_peak_1950
chr10	50622703	50625738	3036	196.71	49.4551	3.20536	46.8489	H3K4me3_PBKO_peak_1951
chr10	50739600	50740685	1086	83.51	51.1864	7.27598	48.5802	H3K4me3_PBKO_peak_1952
chr10	51698704	51699910	1207	147.97	81.7991	6.84386	78.9598	H3K4me3_PBKO_peak_1953
chr10	55145768	55146076	309	18.28	9.91443	5.00834	7.62438	H3K4me3_PBKO_peak_1954
chr10	56360337	56362210	1874	150.52	62.2153	5.0275	59.5153	H3K4me3_PBKO_peak_1955
chr10	58266868	58270013	3146	190.44	42.6368	2.97754	40.0827	H3K4me3_PBKO_peak_1956
chr10	58334953	58335889	937	262.3	167.367	9.15794	163.823	H3K4me3_PBKO_peak_1957
chr10	58384862	58386444	1583	187.31	88.6012	5.74528	85.7055	H3K4me3_PBKO_peak_1958
chr10	58435763	58436136	374	16.04	7.11816	3.95983	4.87455	H3K4me3_PBKO_peak_1959
chr10	58475199	58475861	663	20.15	9.61166	4.55152	7.32687	H3K4me3_PBKO_peak_1960
chr10	58512774	58515780	3007	178.7	38.9651	2.79993	36.4455	H3K4me3_PBKO_peak_1961
chr10	58556223	58556469	247	24.27	9.52913	4.01937	7.24367	H3K4me3_PBKO_peak_1962
chr10	58665636	58666325	690	19.4	8.11815	3.99944	5.85566	H3K4me3_PBKO_peak_1963
chr10	58755849	58756484	636	40.1	19.5541	5.51118	17.1585	H3K4me3_PBKO_peak_1964
chr10	58856876	58857381	506	21.8	10.7715	4.8425	8.46897	H3K4me3_PBKO_peak_1965
chr10	59362484	59362980	497	26.51	16.3291	6.37709	13.9696	H3K4me3_PBKO_peak_1966
chr10	59708863	59710122	1260	32.47	14.6681	4.78938	12.3269	H3K4me3_PBKO_peak_1967
chr10	59905324	59906983	1660	215.53	87.9032	4.97498	85.0256	H3K4me3_PBKO_peak_1968
chr10	60572335	60572987	653	20.55	7.24269	3.50549	4.99609	H3K4me3_PBKO_peak_1969
chr10	60733106	60733579	474	17.19	9.21583	4.84533	6.93622	H3K4me3_PBKO_peak_1970
chr10	60778463	60780162	1700	173.03	72.6042	4.79286	69.8355	H3K4me3_PBKO_peak_1971
chr10	60942874	60944730	1857	164.59	66.9251	4.68642	64.1973	H3K4me3_PBKO_peak_1972
chr10	61001152	61001934	783	50.19	31.1491	7.37586	28.6687	H3K4me3_PBKO_peak_1973
chr10	61662778	61663303	526	24.3	14.9261	6.28704	12.5749	H3K4me3_PBKO_peak_1974
chr10	61837079	61837626	548	18.37	6.9814	3.61849	4.74027	H3K4me3_PBKO_peak_1975
chr10	61900539	61904052	3514	139.47	23.4536	2.56132	21.0294	H3K4me3_PBKO_peak_1976
chr10	62049363	62051087	1725	56.62	19.7489	3.9923	17.3634	H3K4me3_PBKO_peak_1977
chr10	62243581	62243803	223	20.01	11.8322	5.66829	9.51499	H3K4me3_PBKO_peak_1978
chr10	62267918	62269226	1309	197.58	98.3284	6.29345	95.374	H3K4me3_PBKO_peak_1979
chr10	62373785	62374928	1144	151.17	88.539	7.59946	85.6587	H3K4me3_PBKO_peak_1980
chr10	62383836	62384664	829	17.09	7.05333	3.79664	4.81054	H3K4me3_PBKO_peak_1981
chr10	62563966	62564666	701	16.7	7.11567	3.87628	4.87217	H3K4me3_PBKO_peak_1982
chr10	62804211	62806261	2051	178.66	59.6952	4.17389	57.0156	H3K4me3_PBKO_peak_1983
chr10	62816336	62817936	1601	112.42	46.2899	4.85872	43.7048	H3K4me3_PBKO_peak_1984
chr10	62992261	62992927	667	38.38	17.2033	4.94244	14.834	H3K4me3_PBKO_peak_1985
chr10	63133258	63134516	1259	179.79	94.1105	6.2959	91.1677	H3K4me3_PBKO_peak_1986
chr10	63266486	63269186	2701	88.97	19.4124	2.95327	17.023	H3K4me3_PBKO_peak_1987
chr10	63464671	63466615	1945	161.84	61.8345	4.70132	59.1431	H3K4me3_PBKO_peak_1988
chr10	63515289	63515571	283	24.86	9.90389	4.08439	7.61453	H3K4me3_PBKO_peak_1989
chr10	63520660	63522585	1926	161.53	60.51	4.53986	57.822	H3K4me3_PBKO_peak_1990
chr10	63629720	63631111	1392	125.68	57.0537	5.83052	54.3842	H3K4me3_PBKO_peak_1991
chr10	65570461	65571407	947	64.67	36.331	6.91696	33.8063	H3K4me3_PBKO_peak_1992
chr10	67763656	67765140	1485	106.6	49.3473	5.61109	46.737	H3K4me3_PBKO_peak_1993
chr10	67837661	67838108	448	18.7	10.2509	5.10946	7.95579	H3K4me3_PBKO_peak_1994
chr10	67849459	67850192	734	129.13	87.9802	9.64909	85.1097	H3K4me3_PBKO_peak_1995
chr10	67884639	67886497	1859	167.64	61.3167	4.55339	58.6178	H3K4me3_PBKO_peak_1996
chr10	68073712	68075296	1585	179.5	74.5586	5.03989	71.7757	H3K4me3_PBKO_peak_1997
chr10	68136189	68136488	300	17.99	8.6361	4.4114	6.36674	H3K4me3_PBKO_peak_1998
chr10	68172141	68172832	692	15.43	6.6999	3.83379	4.46458	H3K4me3_PBKO_peak_1999
[truncated: 14,356 more rows]
