# Supplementary material for: PBRM1 Deficiency Reshapes an Immune Suppressive Microenvironment Through Epigenetic Tuning of PBRM1‐KDM5C‐IL6 Axis in ccRCC
Source: Adv Sci (Weinh). 2026 Jan 9;13(16):e12627. doi: 10.1002/advs.202512627 (PMC13042695; doi:10.1002/advs.202512627)
Supplement: Supplementary file 10 — Supporting File 10: advs73755‐sup‐0010‐TableS9.xls. [file ADVS-13-e12627-s008.xls]

chr	start	end	length	abs_summit	pileup	-LOG10(pvalue)	fold_enrichment	-LOG10(qvalue)	name
chr1	586186	586220	35	586201	4	6.75135	4.46981	4.03547	786_sh2_4_peak_1
chr1	623992	624059	68	624035	9	15.8652	8.93963	12.5249	786_sh2_4_peak_2
chr1	629650	629978	329	629944	981	1104.74	33.8644	1096.97	786_sh2_4_peak_3
chr1	633745	633801	57	633767	113	33.5338	3.93761	29.2686	786_sh2_4_peak_4
chr1	633906	634068	163	634033	2585	3975.66	89.3106	3966.16	786_sh2_4_peak_5
chr1	778611	778698	88	778665	17	27.0759	14.5215	23.1246	786_sh2_4_peak_6
chr1	778746	778842	97	778814	10	14.5232	8.87423	11.2643	786_sh2_4_peak_7
chr1	817305	817390	86	817337	8	13.9388	8.04566	10.7163	786_sh2_4_peak_8
chr1	827289	827325	37	827295	5	7.91526	5.23292	5.11226	786_sh2_4_peak_9
chr1	827376	827515	140	827449	5	7.91526	5.23292	5.11226	786_sh2_4_peak_10
chr1	869887	869922	36	869905	4	6.75135	4.46981	4.03547	786_sh2_4_peak_11
chr1	904623	904666	44	904638	7	7.73851	5.61223	4.94882	786_sh2_4_peak_12
chr1	906813	907037	225	906940	14	14.7658	8.84751	11.4924	786_sh2_4_peak_13
chr1	911244	911329	86	911301	18	20.1077	11.0553	16.5237	786_sh2_4_peak_14
chr1	912867	913002	136	912909	8	7.989	5.73808	5.18039	786_sh2_4_peak_15
chr1	924846	924896	51	924872	8	8.31704	5.92026	5.48392	786_sh2_4_peak_16
chr1	938467	938540	74	938521	10	9.766	6.57835	6.82215	786_sh2_4_peak_17
chr1	941713	941772	60	941727	9	8.33873	5.85512	5.50326	786_sh2_4_peak_18
chr1	959232	959301	70	959263	8	10.6116	7.01783	7.60665	786_sh2_4_peak_19
chr1	960516	960555	40	960542	6	7.74737	5.49662	4.95731	786_sh2_4_peak_20
chr1	966096	966294	199	966186	15	15.7465	9.21389	12.4141	786_sh2_4_peak_21
chr1	966395	966537	143	966434	12	11.8566	7.50948	8.76868	786_sh2_4_peak_22
chr1	966953	967061	109	966980	13	13.2402	8.14602	10.0628	786_sh2_4_peak_23
chr1	1000071	1000294	224	1000173	14	14.2008	8.5153	10.9621	786_sh2_4_peak_24
chr1	1000469	1000504	36	1000493	10	8.94036	6.08403	6.05577	786_sh2_4_peak_25
chr1	1000766	1000800	35	1000777	9	7.8125	5.53641	5.0174	786_sh2_4_peak_26
chr1	1006463	1006498	36	1006480	6	6.58536	4.97307	3.89726	786_sh2_4_peak_27
chr1	1013284	1013328	45	1013304	9	12.1086	7.77591	9.00233	786_sh2_4_peak_28
chr1	1013368	1013456	89	1013385	16	23.8193	13.1824	20.0355	786_sh2_4_peak_29
chr1	1019399	1019434	36	1019406	9	7.00565	5.03328	4.27147	786_sh2_4_peak_30
chr1	1019573	1019753	181	1019719	17	16.2225	9.00319	12.8616	786_sh2_4_peak_31
chr1	1021292	1021358	67	1021320	15	13.2389	7.69991	10.0616	786_sh2_4_peak_32
chr1	1021953	1022058	106	1022027	14	12.0354	7.20008	8.93636	786_sh2_4_peak_33
chr1	1024837	1024924	88	1024892	7	5.90509	4.57867	3.27536	786_sh2_4_peak_34
chr1	1059595	1059636	42	1059620	9	8.14853	5.74095	5.32785	786_sh2_4_peak_35
chr1	1064009	1064090	82	1064032	20	23.4932	12.4919	19.726	786_sh2_4_peak_36
chr1	1064218	1064393	176	1064373	13	13.7687	8.45378	10.5581	786_sh2_4_peak_37
chr1	1069960	1069995	36	1069983	8	8.229	5.87193	5.40189	786_sh2_4_peak_38
chr1	1070060	1070124	65	1070092	11	12.1589	7.82011	9.04958	786_sh2_4_peak_39
chr1	1070406	1070444	39	1070422	8	8.19193	5.85145	5.36747	786_sh2_4_peak_40
chr1	1079412	1079786	375	1079704	20	23.2192	12.3345	19.4671	786_sh2_4_peak_41
chr1	1079833	1079920	88	1079860	11	10.8139	7.05569	7.79518	786_sh2_4_peak_42
chr1	1115878	1115944	67	1115913	10	11.0737	7.31327	8.0375	786_sh2_4_peak_43
chr1	1116094	1116541	448	1116254	16	19.8147	11.3023	16.2474	786_sh2_4_peak_44
chr1	1122304	1122339	36	1122305	5	7.31054	5.05939	4.55348	786_sh2_4_peak_45
chr1	1128609	1128713	105	1128618	7	11.0921	6.91257	8.05468	786_sh2_4_peak_46
chr1	1164647	1164783	137	1164757	8	8.0357	5.76436	5.2241	786_sh2_4_peak_47
chr1	1164890	1165097	208	1164978	11	11.8201	7.63337	8.73471	786_sh2_4_peak_48
chr1	1170631	1170684	54	1170657	6	6.85095	5.10268	4.12804	786_sh2_4_peak_49
chr1	1201105	1201153	49	1201121	6	8.72134	5.84971	5.85118	786_sh2_4_peak_50
chr1	1208048	1208222	175	1208180	22	29.7099	15.4197	25.6277	786_sh2_4_peak_51
chr1	1208287	1208332	46	1208305	8	8.52696	6.03378	5.6703	786_sh2_4_peak_52
chr1	1231965	1232116	152	1232081	14	17.8037	10.4966	14.3499	786_sh2_4_peak_53
chr1	1264846	1265113	268	1264966	21	27.511	14.4717	23.5379	786_sh2_4_peak_54
chr1	1273854	1273994	141	1273935	9	10.806	7.19577	7.78826	786_sh2_4_peak_55
chr1	1282211	1282362	152	1282285	12	14.3919	8.91855	11.1409	786_sh2_4_peak_56
chr1	1307951	1307986	36	1307954	8	6.37502	4.77031	3.70524	786_sh2_4_peak_57
chr1	1308075	1308159	85	1308134	13	11.9731	7.38549	8.87826	786_sh2_4_peak_58
chr1	1308378	1308512	135	1308417	11	9.68139	6.37249	6.74395	786_sh2_4_peak_59
chr1	1318399	1318505	107	1318431	10	13.7532	8.57735	10.5429	786_sh2_4_peak_60
chr1	1324584	1324814	231	1324660	12	14.1216	8.77859	10.888	786_sh2_4_peak_61
chr1	1344827	1345100	274	1344906	20	24.1186	12.8471	20.3184	786_sh2_4_peak_62
chr1	1360603	1360881	279	1360718	18	24.6591	13.4983	20.8314	786_sh2_4_peak_63
chr1	1375156	1375482	327	1375308	19	22.622	12.2487	18.9009	786_sh2_4_peak_64
chr1	1399342	1399592	251	1399431	21	25.8175	13.5477	21.93	786_sh2_4_peak_65
chr1	1402210	1402260	51	1402240	6	5.18668	4.19969	2.61544	786_sh2_4_peak_66
chr1	1407227	1407412	186	1407283	7	8.96109	6.17779	6.07455	786_sh2_4_peak_67
chr1	1422820	1422918	99	1422884	7	10.2707	6.66547	7.28762	786_sh2_4_peak_68
chr1	1438177	1438262	86	1438233	14	19.1893	11.1523	15.6568	786_sh2_4_peak_69
chr1	1462387	1462423	37	1462404	5	8.10928	5.28234	5.29109	786_sh2_4_peak_70
chr1	1462692	1462727	36	1462722	4	6.4628	4.40195	3.78461	786_sh2_4_peak_71
chr1	1471486	1471524	39	1471500	8	10.8091	7.09697	7.79059	786_sh2_4_peak_72
chr1	1471595	1471792	198	1471667	10	13.9957	8.67408	10.7694	786_sh2_4_peak_73
chr1	1505085	1505217	133	1505192	9	12.1086	7.77591	9.00233	786_sh2_4_peak_74
chr1	1511728	1511825	98	1511792	11	12.8982	8.21237	9.74204	786_sh2_4_peak_75
chr1	1511959	1512176	218	1512052	14	17.3456	10.2655	13.9186	786_sh2_4_peak_76
chr1	1554986	1555078	93	1555032	12	16.4498	9.88875	13.0755	786_sh2_4_peak_77
chr1	1574605	1574708	104	1574682	10	12.2158	7.89503	9.10205	786_sh2_4_peak_78
chr1	1574851	1574979	129	1574869	8	9.39518	6.47619	6.47809	786_sh2_4_peak_79
chr1	1591611	1591684	74	1591642	5	7.97828	5.24929	5.17027	786_sh2_4_peak_80
chr1	1591756	1591815	60	1591785	5	7.97828	5.24929	5.17027	786_sh2_4_peak_81
chr1	1615153	1615467	315	1615387	19	22.2955	12.0638	18.5919	786_sh2_4_peak_82
chr1	1615513	1615572	60	1615513	7	6.29603	4.81514	3.63337	786_sh2_4_peak_83
chr1	1615764	1615799	36	1615788	11	11.153	7.25393	8.11201	786_sh2_4_peak_84
chr1	1615837	1615905	69	1615882	9	8.65981	6.04494	5.79425	786_sh2_4_peak_85
chr1	1659066	1659231	166	1659114	11	17.4252	10.0884	13.9941	786_sh2_4_peak_86
chr1	1692498	1692569	72	1692536	12	15.8006	9.60152	12.465	786_sh2_4_peak_87
chr1	1692707	1692868	162	1692842	15	20.7512	11.8485	17.1316	786_sh2_4_peak_88
chr1	1693077	1693186	110	1693101	12	15.8285	9.61421	12.4917	786_sh2_4_peak_89
chr1	1724333	1724562	230	1724429	14	23.1525	12.6485	19.4036	786_sh2_4_peak_90
chr1	1746223	1746258	36	1746232	5	8.4566	5.36378	5.60526	786_sh2_4_peak_91
chr1	1746378	1746413	36	1746395	5	8.4566	5.36378	5.60526	786_sh2_4_peak_92
chr1	1759116	1759151	36	1759129	5	6.70786	4.85449	4.00867	786_sh2_4_peak_93
chr1	1826486	1826644	159	1826511	7	8.50577	5.97968	5.65112	786_sh2_4_peak_94
chr1	1826856	1827005	150	1826891	6	7.17594	5.25328	4.42904	786_sh2_4_peak_95
chr1	1827176	1827260	85	1827200	5	5.87682	4.51493	3.24967	786_sh2_4_peak_96
chr1	1832961	1833101	141	1833043	12	15.8847	9.6397	12.5434	786_sh2_4_peak_97
chr1	1834073	1834288	216	1834245	9	11.4279	7.4846	8.36844	786_sh2_4_peak_98
chr1	1891040	1891144	105	1891071	19	25.9137	13.9955	22.0209	786_sh2_4_peak_99
chr1	1906305	1906421	117	1906405	10	12.5652	8.06051	9.42994	786_sh2_4_peak_100
chr1	1908870	1908949	80	1908941	8	9.75738	6.6472	6.81479	786_sh2_4_peak_101
chr1	1909086	1909129	44	1909106	9	11.2099	7.38578	8.16467	786_sh2_4_peak_102
chr1	1919121	1919163	43	1919150	7	7.8231	5.65478	5.02743	786_sh2_4_peak_103
chr1	1919372	1919475	104	1919450	9	10.5097	7.05066	7.51155	786_sh2_4_peak_104
chr1	1944100	1944135	36	1944128	5	8.4566	5.36378	5.60526	786_sh2_4_peak_105
chr1	1959901	1960028	128	1959925	7	9.14977	6.25551	6.25001	786_sh2_4_peak_106
chr1	1960068	1960214	147	1960081	7	9.10689	6.23807	6.21031	786_sh2_4_peak_107
chr1	1989136	1989195	60	1989169	7	11.9741	7.13293	8.87893	786_sh2_4_peak_108
chr1	2015210	2015245	36	2015235	4	6.63751	4.44391	3.94432	786_sh2_4_peak_109
chr1	2050298	2050366	69	2050326	6	8.36662	5.72987	5.52896	786_sh2_4_peak_110
chr1	2088510	2088545	36	2088526	6	8.43904	5.75514	5.59614	786_sh2_4_peak_111
chr1	2088600	2088670	71	2088635	8	11.5972	7.3886	8.52644	786_sh2_4_peak_112
chr1	2140082	2140150	69	2140117	9	12.7975	8.04428	9.64803	786_sh2_4_peak_113
chr1	2180630	2180793	164	2180665	16	24.0935	13.293	20.2949	786_sh2_4_peak_114
chr1	2189490	2189852	363	2189687	24	31.264	15.7773	27.1072	786_sh2_4_peak_115
chr1	2194712	2194785	74	2194757	16	17.7974	10.1883	14.3443	786_sh2_4_peak_116
chr1	2194858	2194918	61	2194891	13	14.4058	8.81538	11.1545	786_sh2_4_peak_117
chr1	2195021	2195166	146	2195076	13	14.4594	8.84525	11.2047	786_sh2_4_peak_118
chr1	2195294	2195357	64	2195329	8	8.0357	5.76436	5.2241	786_sh2_4_peak_119
chr1	2205262	2205297	36	2205281	9	10.7488	7.16811	7.73483	786_sh2_4_peak_120
chr1	2208378	2208435	58	2208386	9	8.96157	6.21969	6.07481	786_sh2_4_peak_121
chr1	2212544	2212682	139	2212567	17	22.4093	12.5021	18.6997	786_sh2_4_peak_122
chr1	2212904	2212956	53	2212926	7	7.57585	5.52902	4.79892	786_sh2_4_peak_123
chr1	2227609	2227686	78	2227653	11	10.7514	7.0188	7.73741	786_sh2_4_peak_124
chr1	2227723	2227870	148	2227756	13	13.2981	8.18005	10.1171	786_sh2_4_peak_125
chr1	2246188	2246321	134	2246305	5	8.10928	5.28234	5.29109	786_sh2_4_peak_126
chr1	2255866	2256058	193	2255946	7	8.82154	6.11867	5.94488	786_sh2_4_peak_127
chr1	2314982	2315040	59	2314986	4	4.56813	3.7423	2.09163	786_sh2_4_peak_128
chr1	2321028	2321082	55	2321061	5	6.08849	4.6079	3.44338	786_sh2_4_peak_129
chr1	2322297	2322408	112	2322322	6	7.84499	5.53548	5.04783	786_sh2_4_peak_130
chr1	2381892	2381932	41	2381918	8	11.9245	7.49865	8.83233	786_sh2_4_peak_131
chr1	2391528	2391874	347	2391625	21	26.0604	13.6833	22.1597	786_sh2_4_peak_132
chr1	2412288	2412379	92	2412314	12	11.0371	7.01677	8.00358	786_sh2_4_peak_133
chr1	2412519	2412817	299	2412689	16	16.0621	9.16693	12.711	786_sh2_4_peak_134
chr1	2414294	2414360	67	2414345	12	11.1268	7.07135	8.08691	786_sh2_4_peak_135
chr1	2822098	2822133	36	2822107	4	6.75135	4.46981	4.03547	786_sh2_4_peak_136
chr1	3219343	3219419	77	3219375	4	5.701	4.18462	3.0887	786_sh2_4_peak_137
chr1	3306957	3307121	165	3307016	12	13.6378	8.52143	10.4346	786_sh2_4_peak_138
chr1	3307555	3307655	101	3307578	14	16.3936	9.76377	13.0219	786_sh2_4_peak_139
chr1	3313043	3313463	421	3313132	36	45.1953	19.4637	40.3943	786_sh2_4_peak_140
chr1	3319989	3320147	159	3320122	9	12.5255	7.9415	9.39261	786_sh2_4_peak_141
chr1	3341487	3341521	35	3341519	4	6.75135	4.46981	4.03547	786_sh2_4_peak_142
chr1	3369965	3370036	72	3370009	5	7.73523	5.18443	4.94603	786_sh2_4_peak_143
chr1	3380606	3380677	72	3380653	11	15.7853	9.51629	12.4509	786_sh2_4_peak_144
chr1	3381665	3381769	105	3381696	5	6.45446	4.75815	3.77801	786_sh2_4_peak_145
chr1	3453242	3453282	41	3453258	6	6.34325	4.84988	3.67649	786_sh2_4_peak_146
chr1	3453370	3453405	36	3453372	8	8.91211	6.23556	6.02891	786_sh2_4_peak_147
chr1	3454317	3454411	95	3454351	14	17.4445	10.3159	14.0122	786_sh2_4_peak_148
chr1	3454449	3454552	104	3454469	9	10.1676	6.87729	7.19552	786_sh2_4_peak_149
chr1	3460670	3460841	172	3460708	21	27.511	14.4717	23.5379	786_sh2_4_peak_150
chr1	3471481	3471515	35	3471495	7	7.08763	5.26865	4.34714	786_sh2_4_peak_151
chr1	3471616	3471651	36	3471642	6	5.85701	4.58846	3.23146	786_sh2_4_peak_152
chr1	3471857	3471912	56	3471882	5	4.69569	3.91462	2.20545	786_sh2_4_peak_153
chr1	3473663	3473744	82	3473725	6	5.98573	4.65944	3.34954	786_sh2_4_peak_154
chr1	3482416	3482530	115	3482445	8	10.9645	7.15751	7.93544	786_sh2_4_peak_155
chr1	3491351	3491386	36	3491363	14	12.4404	7.44937	9.3129	786_sh2_4_peak_156
chr1	3495982	3496376	395	3496112	32	35.6658	15.4945	31.299	786_sh2_4_peak_157
chr1	3502252	3502293	42	3502277	12	11.1837	7.1059	8.14002	786_sh2_4_peak_158
chr1	3504195	3504503	309	3504295	27	32.6796	15.6413	28.4545	786_sh2_4_peak_159
chr1	3510162	3510458	297	3510336	12	14.1419	8.7892	10.9068	786_sh2_4_peak_160
chr1	3516208	3516491	284	3516379	29	36.5644	17.1876	32.1556	786_sh2_4_peak_161
chr1	3531375	3531508	134	3531431	9	11.2957	7.425	8.24511	786_sh2_4_peak_162
chr1	3543097	3543258	162	3543204	12	14.2446	8.84264	11.0037	786_sh2_4_peak_163
chr1	3543546	3543628	83	3543555	8	8.5541	6.04828	5.6961	786_sh2_4_peak_164
chr1	3577546	3577613	68	3577571	5	6.32075	4.70479	3.65518	786_sh2_4_peak_165
chr1	3578139	3578218	80	3578189	8	10.7587	7.07702	7.7442	786_sh2_4_peak_166
chr1	3604614	3604649	36	3604635	4	5.9905	4.27414	3.35361	786_sh2_4_peak_167
chr1	3613548	3613632	85	3613577	7	9.76533	6.49143	6.82166	786_sh2_4_peak_168
chr1	3624745	3625063	319	3624866	19	23.7424	12.8686	19.9624	786_sh2_4_peak_169
chr1	3650028	3650194	167	3650136	10	14.2519	8.77302	11.0102	786_sh2_4_peak_170
chr1	3666093	3666128	36	3666109	9	10.3693	6.98027	7.38016	786_sh2_4_peak_171
chr1	3666187	3666246	60	3666220	17	22.4716	12.5332	18.7587	786_sh2_4_peak_172
chr1	3666676	3666768	93	3666754	7	7.16772	5.31243	4.42207	786_sh2_4_peak_173
chr1	3668970	3669009	40	3668985	10	9.31137	6.30858	6.40084	786_sh2_4_peak_174
chr1	3671871	3672062	192	3671968	14	15.871	9.47705	12.5305	786_sh2_4_peak_175
chr1	3747349	3747440	92	3747421	5	7.73523	5.18443	4.94603	786_sh2_4_peak_176
chr1	3775045	3775117	73	3775079	14	14.6233	8.76434	11.3585	786_sh2_4_peak_177
chr1	3775401	3775436	36	3775406	9	8.30806	5.8368	5.47543	786_sh2_4_peak_178
chr1	3775562	3775748	187	3775651	12	12.0026	7.59576	8.90572	786_sh2_4_peak_179
chr1	3776085	3776121	37	3776103	11	10.7143	6.99686	7.70261	786_sh2_4_peak_180
chr1	3796247	3796320	74	3796297	12	14.1827	8.8105	10.9454	786_sh2_4_peak_181
chr1	3796459	3796620	162	3796522	18	23.3548	12.8458	19.5954	786_sh2_4_peak_182
chr1	3811361	3811564	204	3811448	10	13.9957	8.67408	10.7694	786_sh2_4_peak_183
chr1	3828185	3828220	36	3828203	3	5.12478	3.57585	2.55823	786_sh2_4_peak_184
chr1	3857159	3857246	88	3857218	21	24.1893	12.6172	20.3854	786_sh2_4_peak_185
chr1	3857289	3857513	225	3857331	26	31.7938	15.4688	27.6122	786_sh2_4_peak_186
chr1	3900258	3900293	36	3900269	10	6.7888	4.73555	4.07016	786_sh2_4_peak_187
chr1	3900384	3900519	136	3900416	34	36.3196	15.0677	31.9221	786_sh2_4_peak_188
chr1	3900604	3900678	75	3900654	12	8.74634	5.59656	5.87464	786_sh2_4_peak_189
chr1	3900736	3901025	290	3900866	22	20.1549	9.894	16.5681	786_sh2_4_peak_190
chr1	3901326	3901518	193	3901440	21	18.9752	9.50035	15.4546	786_sh2_4_peak_191
chr1	3910927	3911026	100	3910995	11	16.3006	9.70899	12.9351	786_sh2_4_peak_192
chr1	3925062	3925144	83	3925110	13	19.3793	11.1657	15.8358	786_sh2_4_peak_193
chr1	3948361	3948396	36	3948380	7	8.15414	5.81647	5.33296	786_sh2_4_peak_194
chr1	3948447	3948661	215	3948528	14	18.7126	10.9343	15.2069	786_sh2_4_peak_195
chr1	3956601	3956833	233	3956635	27	35.7238	17.3765	31.3541	786_sh2_4_peak_196
chr1	3956990	3957032	43	3957013	9	8.87798	6.17165	5.99777	786_sh2_4_peak_197
chr1	4267590	4267764	175	4267691	6	9.45334	6.06724	6.53226	786_sh2_4_peak_198
chr1	4318575	4318610	36	4318590	4	6.30167	4.36077	3.63765	786_sh2_4_peak_199
chr1	4324558	4324592	35	4324578	10	10.3844	6.93418	7.39408	786_sh2_4_peak_200
chr1	4324632	4324844	213	4324726	21	26.3382	13.8372	22.4241	786_sh2_4_peak_201
chr1	4324887	4324966	80	4324921	12	13.0444	8.19493	9.87883	786_sh2_4_peak_202
chr1	4346039	4346074	36	4346074	5	6.10329	4.61424	3.45688	786_sh2_4_peak_203
chr1	4346214	4346449	236	4346284	20	30.697	16.1055	26.5672	786_sh2_4_peak_204
chr1	4375922	4376042	121	4375955	21	27.871	14.6614	23.8791	786_sh2_4_peak_205
chr1	4379569	4379628	60	4379595	9	9.89818	6.7365	6.94597	786_sh2_4_peak_206
chr1	4380674	4380779	106	4380708	8	8.50003	6.01936	5.64554	786_sh2_4_peak_207
chr1	4393307	4393342	36	4393329	7	9.06456	6.22073	6.17053	786_sh2_4_peak_208
chr1	4395237	4395333	97	4395298	9	11.9023	7.69039	8.81149	786_sh2_4_peak_209
chr1	4603609	4603665	57	4603634	6	8.13761	5.64724	5.31745	786_sh2_4_peak_210
chr1	4645111	4645226	116	4645126	13	21.362	11.8409	17.709	786_sh2_4_peak_211
chr1	4650520	4650781	262	4650627	30	39.9016	18.7393	35.3408	786_sh2_4_peak_212
chr1	4652678	4652756	79	4652737	11	10.3361	6.77101	7.34845	786_sh2_4_peak_213
chr1	4656386	4656421	36	4656397	9	10.0704	6.82693	7.1052	786_sh2_4_peak_214
chr1	4656485	4656520	36	4656491	5	5.02609	4.09616	2.50206	786_sh2_4_peak_215
chr1	4667063	4667126	64	4667097	10	8.10426	5.56666	5.28718	786_sh2_4_peak_216
chr1	4669411	4669500	90	4669477	15	13.4363	7.82102	10.2461	786_sh2_4_peak_217
chr1	4684319	4684455	137	4684354	8	10.4701	6.95963	7.4741	786_sh2_4_peak_218
chr1	4691032	4691176	145	4691110	15	20.5798	11.7706	16.9702	786_sh2_4_peak_219
chr1	4851612	4851647	36	4851627	5	6.65129	4.83352	3.95743	786_sh2_4_peak_220
chr1	4851785	4851859	75	4851850	6	7.72824	5.48892	4.93999	786_sh2_4_peak_221
chr1	4856495	4856657	163	4856623	9	12.6142	7.97547	9.47588	786_sh2_4_peak_222
chr1	4931615	4931737	123	4931690	7	11.251	6.95554	8.20326	786_sh2_4_peak_223
chr1	4962957	4963152	196	4963127	14	16.1873	9.65146	12.8283	786_sh2_4_peak_224
chr1	4963339	4963568	230	4963392	23	30.1107	15.4069	26.0095	786_sh2_4_peak_225
chr1	5172186	5172221	36	5172208	4	6.75135	4.46981	4.03547	786_sh2_4_peak_226
chr1	5333514	5333549	36	5333530	5	8.4566	5.36378	5.60526	786_sh2_4_peak_227
chr1	5514686	5514731	46	5514711	7	11.1706	6.93399	8.12826	786_sh2_4_peak_228
chr1	5551652	5551687	36	5551671	5	8.4566	5.36378	5.60526	786_sh2_4_peak_229
chr1	5745923	5746059	137	5745953	7	10.4902	6.7357	7.49314	786_sh2_4_peak_230
chr1	5856577	5856612	36	5856581	3	4.72601	3.47777	2.23274	786_sh2_4_peak_231
chr1	5980602	5980648	47	5980625	9	11.6346	7.57583	8.56185	786_sh2_4_peak_232
chr1	5983512	5983653	142	5983528	8	10.4241	6.94044	7.43112	786_sh2_4_peak_233
chr1	5992175	5992298	124	5992269	20	20.27	10.5889	16.6774	786_sh2_4_peak_234
chr1	5992380	5992716	337	5992624	32	37.5452	16.6098	33.0913	786_sh2_4_peak_235
chr1	6016412	6016447	36	6016418	3	4.8083	3.49953	2.30616	786_sh2_4_peak_236
chr1	6026186	6026326	141	6026210	6	8.72134	5.84971	5.85118	786_sh2_4_peak_237
chr1	6080748	6080783	36	6080769	4	6.354	4.37441	3.6853	786_sh2_4_peak_238
chr1	6157769	6157948	180	6157799	15	20.2176	11.6028	16.6277	786_sh2_4_peak_239
chr1	6183000	6183034	35	6183005	5	6.57785	4.80584	3.89029	786_sh2_4_peak_240
chr1	6183648	6183730	83	6183677	4	5.2074	4.01061	2.63427	786_sh2_4_peak_241
chr1	6199548	6199744	197	6199600	23	32.7067	16.7527	28.48	786_sh2_4_peak_242
chr1	6205253	6205382	130	6205325	15	14.93	8.72867	11.6469	786_sh2_4_peak_243
chr1	6205434	6205478	45	6205447	9	7.66373	5.4448	4.88035	786_sh2_4_peak_244
chr1	6205982	6206170	189	6206015	18	18.7348	10.2454	15.2278	786_sh2_4_peak_245
chr1	6224895	6224957	63	6224927	10	13.5229	8.48276	10.327	786_sh2_4_peak_246
chr1	6235775	6235809	35	6235798	7	7.65613	5.57032	4.87318	786_sh2_4_peak_247
chr1	6235864	6235986	123	6235955	9	10.3179	6.95424	7.33236	786_sh2_4_peak_248
chr1	6236023	6236095	73	6236035	8	8.9272	6.24329	6.04317	786_sh2_4_peak_249
chr1	6245105	6245333	229	6245133	15	18.3824	10.6883	14.8953	786_sh2_4_peak_250
chr1	6246843	6246888	46	6246859	10	11.3414	7.45504	8.28752	786_sh2_4_peak_251
chr1	6261080	6261115	36	6261098	6	7.33718	5.32471	4.57831	786_sh2_4_peak_252
chr1	6261154	6261228	75	6261181	6	7.33718	5.32471	4.57831	786_sh2_4_peak_253
chr1	6267817	6267980	164	6267934	8	10.5638	6.99832	7.56186	786_sh2_4_peak_254
chr1	6268039	6268083	45	6268062	8	10.5638	6.99832	7.56186	786_sh2_4_peak_255
chr1	6343637	6343793	157	6343720	14	21.2882	12.0146	17.6391	786_sh2_4_peak_256
chr1	6348734	6348837	104	6348783	5	6.80517	4.88985	4.08564	786_sh2_4_peak_257
chr1	6358110	6358291	182	6358203	13	11.996	7.39945	8.89934	786_sh2_4_peak_258
chr1	6359685	6359908	224	6359719	28	32.8829	15.4002	28.6477	786_sh2_4_peak_259
chr1	6363264	6363372	109	6363282	10	9.57826	6.46772	6.64829	786_sh2_4_peak_260
chr1	6385609	6385995	387	6385766	11	13.4332	8.48217	10.243	786_sh2_4_peak_261
chr1	6393178	6393216	39	6393197	10	8.69158	5.93154	5.82369	786_sh2_4_peak_262
chr1	6393348	6393581	234	6393421	29	34.8314	16.1769	30.5036	786_sh2_4_peak_263
chr1	6393748	6393869	122	6393847	24	27.2986	13.5068	23.3356	786_sh2_4_peak_264
chr1	6422944	6422993	50	6422970	7	7.39615	5.43502	4.63329	786_sh2_4_peak_265
chr1	6423039	6423090	52	6423072	10	11.376	7.47315	8.32015	786_sh2_4_peak_266
chr1	6423384	6423446	63	6423418	10	11.4109	7.49134	8.35318	786_sh2_4_peak_267
chr1	6423555	6423620	66	6423594	5	5.05436	4.11121	2.52691	786_sh2_4_peak_268
chr1	6439425	6439518	94	6439457	9	10.0704	6.82693	7.1052	786_sh2_4_peak_269
chr1	6440184	6440219	36	6440211	6	6.21874	4.78469	3.56248	786_sh2_4_peak_270
chr1	6440399	6440536	138	6440425	7	7.3713	5.42185	4.60974	786_sh2_4_peak_271
chr1	6475728	6475781	54	6475753	8	12.1718	7.57766	9.06156	786_sh2_4_peak_272
chr1	6490016	6490050	35	6490031	9	7.61261	5.41318	4.83365	786_sh2_4_peak_273
chr1	6490087	6490123	37	6490105	12	11.093	7.05079	8.05541	786_sh2_4_peak_274
chr1	6490595	6490676	82	6490605	9	7.61261	5.41318	4.83365	786_sh2_4_peak_275
chr1	6491559	6491798	240	6491673	24	27.796	13.8	23.8082	786_sh2_4_peak_276
chr1	6497497	6497643	147	6497529	10	13.8426	8.61337	10.6275	786_sh2_4_peak_277
chr1	6515774	6515982	209	6515839	11	14.7186	9.0787	11.4478	786_sh2_4_peak_278
chr1	6554284	6554359	76	6554339	13	18.4832	10.8111	14.9902	786_sh2_4_peak_279
chr1	6554500	6554614	115	6554535	12	16.8398	10.0528	13.4422	786_sh2_4_peak_280
chr1	6579773	6580087	315	6579872	24	31.8309	16.0858	27.6473	786_sh2_4_peak_281
chr1	6601247	6601474	228	6601326	21	19.4277	9.77192	15.8816	786_sh2_4_peak_282
chr1	6602572	6602692	121	6602650	10	7.03832	4.89373	4.30162	786_sh2_4_peak_283
chr1	6602839	6603047	209	6602965	17	14.5884	8.00793	11.3259	786_sh2_4_peak_284
chr1	6613170	6613250	81	6613235	14	13.4496	8.06515	10.2587	786_sh2_4_peak_285
chr1	6613436	6613727	292	6613610	36	45.8959	19.8749	41.0627	786_sh2_4_peak_286
chr1	6624885	6624925	41	6624918	6	7.08347	5.21133	4.34332	786_sh2_4_peak_287
chr1	6625067	6625116	50	6625082	16	22.701	12.7068	18.9759	786_sh2_4_peak_288
chr1	6625153	6625240	88	6625217	10	12.8462	8.18923	9.694	786_sh2_4_peak_289
chr1	6701585	6701635	51	6701611	7	8.94078	6.16928	6.05577	786_sh2_4_peak_290
chr1	6701795	6702040	246	6701847	14	20.0749	11.5356	16.4925	786_sh2_4_peak_291
chr1	6720131	6720166	36	6720152	9	10.5818	7.08638	7.57892	786_sh2_4_peak_292
chr1	6724597	6725053	457	6724620	10	11.8336	7.70715	8.74766	786_sh2_4_peak_293
chr1	6725096	6725131	36	6725102	8	9.06602	6.31376	6.17158	786_sh2_4_peak_294
chr1	6743756	6743791	36	6743778	4	5.2074	4.01061	2.63427	786_sh2_4_peak_295
chr1	6743946	6744084	139	6744016	7	9.56335	6.41697	6.63434	786_sh2_4_peak_296
chr1	6753808	6753845	38	6753812	5	8.4566	5.36378	5.60526	786_sh2_4_peak_297
chr1	6770930	6771078	149	6770951	6	9.74474	6.14339	6.80274	786_sh2_4_peak_298
chr1	6784511	6784732	222	6784688	21	19.851	10.0267	16.2812	786_sh2_4_peak_299
chr1	6784784	6784819	36	6784807	15	12.5748	7.29214	9.43924	786_sh2_4_peak_300
chr1	6784975	6785394	420	6785109	25	25.0689	11.8304	21.2197	786_sh2_4_peak_301
chr1	6860137	6860172	36	6860139	4	5.49931	4.11686	2.90325	786_sh2_4_peak_302
chr1	6860232	6860268	37	6860239	6	8.4636	5.76361	5.61118	786_sh2_4_peak_303
chr1	6890043	6890137	95	6890102	4	6.75135	4.46981	4.03547	786_sh2_4_peak_304
chr1	6969192	6969351	160	6969212	8	11.9588	7.50984	8.86466	786_sh2_4_peak_305
chr1	6991340	6991469	130	6991409	8	12.5967	7.70523	9.45966	786_sh2_4_peak_306
chr1	6991521	6991563	43	6991541	6	9.18836	5.99295	6.28594	786_sh2_4_peak_307
chr1	7026293	7026431	139	7026354	7	11.3333	6.97723	8.28033	786_sh2_4_peak_308
chr1	7046420	7046614	195	7046511	12	14.9778	9.2123	11.6916	786_sh2_4_peak_309
chr1	7046660	7046725	66	7046705	7	7.83742	5.66193	5.04109	786_sh2_4_peak_310
chr1	7047026	7047137	112	7047050	13	16.4089	9.87092	13.0365	786_sh2_4_peak_311
chr1	7070540	7070637	98	7070554	4	6.75135	4.46981	4.03547	786_sh2_4_peak_312
chr1	7110393	7110520	128	7110477	12	18.8084	10.7832	15.2976	786_sh2_4_peak_313
chr1	7117459	7117985	527	7117663	22	26.0844	13.4246	22.1831	786_sh2_4_peak_314
chr1	7118042	7118124	83	7118090	9	8.29789	5.83071	5.46585	786_sh2_4_peak_315
chr1	7223594	7223823	230	7223738	12	17.4832	10.3093	14.0485	786_sh2_4_peak_316
chr1	7223991	7224061	71	7224026	8	10.8602	7.11704	7.83867	786_sh2_4_peak_317
chr1	7247329	7247376	48	7247362	6	8.09393	5.631	5.2772	786_sh2_4_peak_318
chr1	7250278	7250390	113	7250328	15	21.1814	12.0398	17.5381	786_sh2_4_peak_319
chr1	7255760	7255818	59	7255794	4	5.92492	4.25464	3.29343	786_sh2_4_peak_320
chr1	7265777	7266035	259	7265812	23	30.1107	15.4069	26.0095	786_sh2_4_peak_321
chr1	7266171	7266258	88	7266211	14	16.1067	9.60726	12.7525	786_sh2_4_peak_322
chr1	7299340	7299515	176	7299387	18	18.5069	10.109	15.0129	786_sh2_4_peak_323
chr1	7299563	7299612	50	7299590	16	15.8307	9.02769	12.4937	786_sh2_4_peak_324
chr1	7299661	7299711	51	7299676	9	7.44714	5.31041	4.68016	786_sh2_4_peak_325
chr1	7300959	7301162	204	7301022	16	16.0035	9.13172	12.6551	786_sh2_4_peak_326
chr1	7401862	7402055	194	7401953	29	45.1639	21.727	40.3649	786_sh2_4_peak_327
chr1	7454281	7454315	35	7454298	3	5.12478	3.57585	2.55823	786_sh2_4_peak_328
chr1	7462757	7462797	41	7462770	6	9.59542	6.10508	6.66412	786_sh2_4_peak_329
chr1	7462851	7462886	36	7462870	5	7.94657	5.2411	5.14133	786_sh2_4_peak_330
chr1	7470970	7471085	116	7471066	14	14.8141	8.87559	11.5376	786_sh2_4_peak_331
chr1	7471149	7471249	101	7471179	21	24.8822	13.0175	21.0421	786_sh2_4_peak_332
chr1	7471319	7471496	178	7471351	18	20.4311	11.2424	16.8297	786_sh2_4_peak_333
chr1	7526517	7526552	36	7526546	8	8.5952	6.07016	5.73391	786_sh2_4_peak_334
chr1	7526611	7526731	121	7526643	8	8.56775	6.05556	5.70806	786_sh2_4_peak_335
chr1	7527121	7527349	229	7527264	15	18.5795	10.7914	15.0813	786_sh2_4_peak_336
chr1	7538173	7538284	112	7538201	11	15.6473	9.46263	12.3208	786_sh2_4_peak_337
chr1	7539766	7539845	80	7539797	9	12.6744	7.99827	9.53244	786_sh2_4_peak_338
chr1	7549365	7549481	117	7549438	8	6.4477	4.81594	3.77205	786_sh2_4_peak_339
chr1	7552459	7552784	326	7552538	37	46.8848	20.0275	42.0087	786_sh2_4_peak_340
chr1	7608846	7608881	36	7608850	4	6.25063	4.34721	3.59143	786_sh2_4_peak_341
chr1	7608996	7609166	171	7609062	4	6.15219	4.32035	3.50112	786_sh2_4_peak_342
chr1	7621448	7621568	121	7621544	8	10.4013	6.93088	7.41	786_sh2_4_peak_343
chr1	7621892	7621951	60	7621909	6	7.50824	5.39812	4.73681	786_sh2_4_peak_344
chr1	7622104	7622181	78	7622120	7	8.90055	6.15232	6.01813	786_sh2_4_peak_345
chr1	7667767	7667805	39	7667775	7	9.92537	6.54843	6.97037	786_sh2_4_peak_346
chr1	7680232	7680267	36	7680255	3	4.66691	3.46163	2.17983	786_sh2_4_peak_347
chr1	7704522	7704748	227	7704621	22	31.0437	16.0948	26.8967	786_sh2_4_peak_348
chr1	7771013	7771048	36	7771015	4	5.22255	4.01637	2.64837	786_sh2_4_peak_349
chr1	7771269	7771360	92	7771309	11	16.0733	9.62545	12.7211	786_sh2_4_peak_350
chr1	7783528	7783581	54	7783557	11	10.9157	7.11552	7.89002	786_sh2_4_peak_351
chr1	7783833	7784186	354	7784055	27	34.3467	16.6029	30.0415	786_sh2_4_peak_352
chr1	7784224	7784258	35	7784243	9	8.46395	5.9296	5.61135	786_sh2_4_peak_353
chr1	7810461	7810659	199	7810554	16	26.1268	14.0387	22.2233	786_sh2_4_peak_354
chr1	7893959	7894041	83	7893990	6	9.52352	6.0861	6.5973	786_sh2_4_peak_355
chr1	7899555	7899614	60	7899565	8	9.3269	6.44304	6.41458	786_sh2_4_peak_356
chr1	7899814	7900026	213	7899885	17	23.1941	12.8861	19.4434	786_sh2_4_peak_357
chr1	7920696	7920772	77	7920756	4	6.75135	4.46981	4.03547	786_sh2_4_peak_358
chr1	7940828	7940964	137	7940869	14	19.9245	11.4725	16.3506	786_sh2_4_peak_359
chr1	7941411	7941446	36	7941416	5	6.10329	4.61424	3.45688	786_sh2_4_peak_360
chr1	7948991	7949241	251	7949105	16	21.0047	11.9111	17.3715	786_sh2_4_peak_361
chr1	7953995	7954074	80	7954040	7	6.72577	5.06587	4.02561	786_sh2_4_peak_362
chr1	7954116	7954287	172	7954227	8	9.37799	6.46787	6.4624	786_sh2_4_peak_363
chr1	7961389	7961768	380	7961576	33	42.78	19.2818	38.0875	786_sh2_4_peak_364
chr1	7975335	7975456	122	7975438	11	17.4252	10.0884	13.9941	786_sh2_4_peak_365
chr1	8004823	8005002	180	8004963	20	27.2389	14.5137	23.2788	786_sh2_4_peak_366
chr1	8005060	8005095	36	8005079	7	7.57585	5.52902	4.79892	786_sh2_4_peak_367
chr1	8005224	8005277	54	8005252	11	13.0165	8.27309	9.85288	786_sh2_4_peak_368
chr1	8015093	8015161	69	8015114	9	12.4101	7.89666	9.28498	786_sh2_4_peak_369
chr1	8020180	8020276	97	8020242	9	11.2957	7.425	8.24511	786_sh2_4_peak_370
chr1	8026233	8026321	89	8026259	13	14.1456	8.66901	10.91	786_sh2_4_peak_371
chr1	8026375	8026433	59	8026402	6	5.39694	4.32493	2.80903	786_sh2_4_peak_372
chr1	8028074	8028109	36	8028091	7	6.76619	5.08891	4.04952	786_sh2_4_peak_373
chr1	8040668	8040811	144	8040739	11	18.2665	10.3369	14.7861	786_sh2_4_peak_374
chr1	8059423	8059496	74	8059495	7	7.8231	5.65478	5.02743	786_sh2_4_peak_375
chr1	8061299	8061491	193	8061458	15	20.1538	11.5728	16.5671	786_sh2_4_peak_376
chr1	8077315	8077474	160	8077407	27	34.7238	16.8168	30.4016	786_sh2_4_peak_377
chr1	8078311	8078397	87	8078373	12	12.1947	7.70848	9.08296	786_sh2_4_peak_378
chr1	8078441	8078500	60	8078455	9	8.46395	5.9296	5.61135	786_sh2_4_peak_379
chr1	8090290	8090326	37	8090297	11	9.58407	6.31256	6.65392	786_sh2_4_peak_380
chr1	8090398	8090445	48	8090433	10	8.43944	5.77566	5.59645	786_sh2_4_peak_381
chr1	8090524	8090677	154	8090559	12	10.7247	6.82577	7.71259	786_sh2_4_peak_382
chr1	8097475	8097727	253	8097642	18	20.9431	11.5352	17.3134	786_sh2_4_peak_383
chr1	8109349	8109405	57	8109373	6	9.31784	6.02987	6.40633	786_sh2_4_peak_384
chr1	8121443	8121532	90	8121464	8	10.7587	7.07702	7.7442	786_sh2_4_peak_385
chr1	8137815	8137929	115	8137894	16	21.3129	12.0621	17.6628	786_sh2_4_peak_386
chr1	8168057	8168172	116	8168081	12	13.3153	8.3454	10.1325	786_sh2_4_peak_387
chr1	8169375	8169431	57	8169409	8	8.01227	5.75119	5.20196	786_sh2_4_peak_388
chr1	8169501	8169544	44	8169528	11	11.8514	7.65077	8.76474	786_sh2_4_peak_389
chr1	8169793	8169854	62	8169822	11	11.8514	7.65077	8.76474	786_sh2_4_peak_390
chr1	8169911	8169946	36	8169914	9	9.23664	6.37564	6.33126	786_sh2_4_peak_391
chr1	8194728	8194768	41	8194754	7	7.3713	5.42185	4.60974	786_sh2_4_peak_392
chr1	8197815	8198019	205	8197879	13	12.9868	7.9963	9.82557	786_sh2_4_peak_393
chr1	8202213	8202337	125	8202246	14	14.639	8.7735	11.3735	786_sh2_4_peak_394
chr1	8211968	8212391	424	8212044	28	35.8137	17.1052	31.4398	786_sh2_4_peak_395
chr1	8238177	8238510	334	8238453	12	15.425	9.42726	12.1124	786_sh2_4_peak_396
chr1	8269224	8269287	64	8269255	5	8.4566	5.36378	5.60526	786_sh2_4_peak_397
chr1	8314416	8314450	35	8314433	6	9.06438	5.95649	6.17053	786_sh2_4_peak_398
chr1	8318124	8318159	36	8318151	5	7.51381	5.12114	4.74121	786_sh2_4_peak_399
chr1	8343166	8343303	138	8343277	14	15.0782	9.02838	11.7858	786_sh2_4_peak_400
chr1	8343381	8343564	184	8343538	14	15.0614	9.01868	11.7708	786_sh2_4_peak_401
chr1	8343601	8343794	194	8343667	19	22.1819	11.9991	18.4853	786_sh2_4_peak_402
chr1	8373991	8374146	156	8374056	8	10.912	7.13722	7.88686	786_sh2_4_peak_403
chr1	8374187	8374222	36	8374197	6	7.885	5.55117	5.08426	786_sh2_4_peak_404
chr1	8382004	8382219	216	8382089	8	11.3545	7.30286	8.29977	786_sh2_4_peak_405
chr1	8396963	8397272	310	8397147	27	33.9516	16.3772	29.6666	786_sh2_4_peak_406
chr1	8412295	8412351	57	8412321	5	8.4566	5.36378	5.60526	786_sh2_4_peak_407
chr1	8424026	8424061	36	8424044	5	6.33707	4.71139	3.67076	786_sh2_4_peak_408
chr1	8424192	8424264	73	8424217	8	10.709	7.05718	7.69756	786_sh2_4_peak_409
chr1	8477209	8477340	132	8477239	17	21.7559	12.1697	18.082	786_sh2_4_peak_410
chr1	8477549	8477584	36	8477569	7	7.34664	5.40874	4.58732	786_sh2_4_peak_411
chr1	8481009	8481092	84	8481034	25	35.3663	17.7068	31.0138	786_sh2_4_peak_412
chr1	8525747	8525821	75	8525778	10	16.7188	9.56387	13.3283	786_sh2_4_peak_413
chr1	8525898	8525964	67	8525929	5	7.8538	5.21666	5.05523	786_sh2_4_peak_414
chr1	8526025	8526082	58	8526041	5	7.8538	5.21666	5.05523	786_sh2_4_peak_415
chr1	8560798	8560841	44	8560827	5	8.10928	5.28234	5.29109	786_sh2_4_peak_416
chr1	8616835	8616965	131	8616931	17	29.3388	15.2702	25.2747	786_sh2_4_peak_417
chr1	8617006	8617064	59	8617037	8	12.3591	7.63512	9.23683	786_sh2_4_peak_418
chr1	8626495	8626683	189	8626608	18	24.5885	13.4641	20.7642	786_sh2_4_peak_419
chr1	8660483	8660668	186	8660511	8	9.64487	6.59496	6.71019	786_sh2_4_peak_420
chr1	8661470	8661505	36	8661496	6	6.96478	5.15643	4.23342	786_sh2_4_peak_421
chr1	8664219	8664254	36	8664235	9	10.806	7.19577	7.78826	786_sh2_4_peak_422
chr1	8703318	8703459	142	8703385	14	16.9653	10.0684	13.5605	786_sh2_4_peak_423
chr1	8703497	8703631	135	8703596	9	9.88289	6.7284	6.93124	786_sh2_4_peak_424
chr1	8712569	8712620	52	8712593	4	6.75135	4.46981	4.03547	786_sh2_4_peak_425
chr1	8740276	8740393	118	8740318	4	6.51942	4.41585	3.83701	786_sh2_4_peak_426
chr1	8745878	8745913	36	8745900	5	7.07795	4.98425	4.33833	786_sh2_4_peak_427
chr1	8745951	8745986	36	8745978	5	7.07795	4.98425	4.33833	786_sh2_4_peak_428
chr1	8817600	8817807	208	8817771	15	18.4802	10.7396	14.9874	786_sh2_4_peak_429
chr1	8821130	8821223	94	8821195	8	8.02397	5.75776	5.21331	786_sh2_4_peak_430
chr1	8822702	8822817	116	8822760	8	9.3269	6.44304	6.41458	786_sh2_4_peak_431
chr1	8822855	8822890	36	8822867	6	7.11396	5.22524	4.37168	786_sh2_4_peak_432
chr1	8822927	8822962	36	8822952	7	8.52351	5.98768	5.66698	786_sh2_4_peak_433
chr1	8848988	8849070	83	8849016	6	8.66792	5.83228	5.80153	786_sh2_4_peak_434
chr1	8858151	8858404	254	8858197	20	23.7522	12.6397	19.9719	786_sh2_4_peak_435
chr1	8871354	8871428	75	8871412	10	9.87537	6.64226	6.92428	786_sh2_4_peak_436
chr1	8873726	8873891	166	8873760	21	21.3263	10.9161	17.6755	786_sh2_4_peak_437
chr1	8878680	8878734	55	8878712	23	20.833	9.97886	17.2091	786_sh2_4_peak_438
chr1	8878826	8878925	100	8878857	26	25.8517	11.9454	21.9623	786_sh2_4_peak_439
chr1	8879040	8879154	115	8879052	15	12.4693	7.22737	9.34064	786_sh2_4_peak_440
chr1	8879210	8879260	51	8879237	12	9.31152	5.9491	6.40098	786_sh2_4_peak_441
chr1	8880178	8880213	36	8880205	8	5.44603	4.17669	2.85441	786_sh2_4_peak_442
chr1	8890547	8890582	36	8890565	5	8.4566	5.36378	5.60526	786_sh2_4_peak_443
chr1	8899993	8900074	82	8900028	13	15.6086	9.46529	12.2845	786_sh2_4_peak_444
chr1	8900117	8900190	74	8900145	6	6.09971	4.72124	3.45391	786_sh2_4_peak_445
chr1	8903996	8904059	64	8904007	5	4.88983	4.02252	2.38021	786_sh2_4_peak_446
chr1	8941955	8942027	73	8941980	10	17.8328	9.83359	14.3772	786_sh2_4_peak_447
chr1	8974092	8974301	210	8974159	20	28.3826	15.0723	24.3653	786_sh2_4_peak_448
chr1	8983815	8983859	45	8983842	11	13.7014	8.61277	10.4944	786_sh2_4_peak_449
chr1	8986087	8986144	58	8986116	7	7.60238	5.54272	4.82365	786_sh2_4_peak_450
chr1	8986312	8986486	175	8986377	11	13.0971	8.31408	9.92848	786_sh2_4_peak_451
chr1	9005193	9005254	62	9005221	6	9.25238	6.01136	6.3454	786_sh2_4_peak_452
chr1	9012103	9012137	35	9012122	4	6.75135	4.46981	4.03547	786_sh2_4_peak_453
chr1	9078183	9078276	94	9078258	11	13.8887	8.70209	10.6702	786_sh2_4_peak_454
chr1	9078785	9078874	90	9078866	10	12.453	8.00806	9.32469	786_sh2_4_peak_455
chr1	9084932	9085081	150	9085024	12	16.5767	9.94284	13.1945	786_sh2_4_peak_456
chr1	9100611	9100786	176	9100660	14	19.4939	11.2873	15.944	786_sh2_4_peak_457
chr1	9110883	9110931	49	9110906	8	12.1355	7.56627	9.02737	786_sh2_4_peak_458
chr1	9128855	9128896	42	9128884	9	10.7299	7.15893	7.71694	786_sh2_4_peak_459
chr1	9129573	9129607	35	9129590	6	6.76855	5.06309	4.05143	786_sh2_4_peak_460
chr1	9145377	9145437	61	9145410	7	10.6904	6.79708	7.68051	786_sh2_4_peak_461
chr1	9162943	9163005	63	9162972	11	11.2902	7.33317	8.2402	786_sh2_4_peak_462
chr1	9163679	9163768	90	9163712	18	21.0542	11.5982	17.4182	786_sh2_4_peak_463
chr1	9163830	9163886	57	9163863	11	11.2625	7.31718	8.21381	786_sh2_4_peak_464
chr1	9166413	9166511	99	9166477	12	12.2651	7.74956	9.14912	786_sh2_4_peak_465
chr1	9196366	9196403	38	9196379	9	10.5097	7.05066	7.51155	786_sh2_4_peak_466
chr1	9196830	9197030	201	9196889	11	12.8401	8.18233	9.68837	786_sh2_4_peak_467
chr1	9207270	9207305	36	9207277	6	5.56448	4.42262	2.96352	786_sh2_4_peak_468
chr1	9211341	9211735	395	9211533	18	21.6832	11.9503	18.0132	786_sh2_4_peak_469
chr1	9231775	9231810	36	9231796	7	7.21444	5.33778	4.46489	786_sh2_4_peak_470
chr1	9234779	9234987	209	9234807	21	27.871	14.6614	23.8791	786_sh2_4_peak_471
chr1	9250193	9250228	36	9250217	4	6.75135	4.46981	4.03547	786_sh2_4_peak_472
chr1	9275592	9275861	270	9275626	14	16.0667	9.58531	12.715	786_sh2_4_peak_473
chr1	9280480	9280594	115	9280512	25	34.2407	17.1231	29.9405	786_sh2_4_peak_474
chr1	9292774	9292842	69	9292793	12	13.3153	8.3454	10.1325	786_sh2_4_peak_475
chr1	9294585	9294634	50	9294600	5	4.6477	3.88741	2.16199	786_sh2_4_peak_476
chr1	9294954	9295080	127	9294967	8	8.09497	5.79755	5.27818	786_sh2_4_peak_477
chr1	9303163	9303297	135	9303211	19	26.8904	14.466	22.9481	786_sh2_4_peak_478
chr1	9321505	9321671	167	9321540	18	26.3959	14.2973	22.4789	786_sh2_4_peak_479
chr1	9321764	9321798	35	9321781	5	5.87682	4.51493	3.24967	786_sh2_4_peak_480
chr1	9400128	9400172	45	9400158	8	10.4241	6.94044	7.43112	786_sh2_4_peak_481
chr1	9401878	9401997	120	9401909	8	10.3338	6.90238	7.34672	786_sh2_4_peak_482
chr1	9413209	9413258	50	9413239	12	15.297	9.36655	11.9918	786_sh2_4_peak_483
chr1	9413356	9413547	192	9413373	11	13.7476	8.63492	10.5384	786_sh2_4_peak_484
chr1	9428845	9428977	133	9428943	12	16.9764	10.1087	13.5708	786_sh2_4_peak_485
chr1	9429034	9429086	53	9429056	11	15.3501	9.34409	12.0423	786_sh2_4_peak_486
chr1	9438554	9438762	209	9438729	14	17.3949	10.2906	13.9654	786_sh2_4_peak_487
chr1	9438802	9438848	47	9438824	14	17.3949	10.2906	13.9654	786_sh2_4_peak_488
chr1	9438952	9438987	36	9438975	9	10.1349	6.86042	7.16558	786_sh2_4_peak_489
chr1	9473126	9473325	200	9473245	16	21.1571	11.9861	17.515	786_sh2_4_peak_490
chr1	9476891	9476982	92	9476954	12	14.7905	9.11987	11.5156	786_sh2_4_peak_491
chr1	9588570	9588629	60	9588603	14	17.5704	10.3797	14.1309	786_sh2_4_peak_492
chr1	9588681	9588722	42	9588695	15	18.9392	10.9767	15.4209	786_sh2_4_peak_493
chr1	9588764	9588806	43	9588774	8	8.76455	6.15927	5.89171	786_sh2_4_peak_494
chr1	9593524	9593559	36	9593540	8	8.7072	6.12928	5.83799	786_sh2_4_peak_495
chr1	9627050	9627131	82	9627083	6	8.77577	5.86724	5.90191	786_sh2_4_peak_496
chr1	9671380	9671654	275	9671491	21	31.313	16.335	27.1533	786_sh2_4_peak_497
chr1	9687340	9687584	245	9687551	17	16.5064	9.17548	13.1288	786_sh2_4_peak_498
chr1	9687639	9687691	53	9687662	9	7.12218	5.1068	4.37959	786_sh2_4_peak_499
chr1	9689388	9689440	53	9689419	12	10.4014	6.62674	7.41	786_sh2_4_peak_500
chr1	9689524	9689669	146	9689612	14	12.7501	7.63927	9.60389	786_sh2_4_peak_501
chr1	9700346	9700656	311	9700467	20	24.6858	13.1638	20.8568	786_sh2_4_peak_502
chr1	9719163	9719372	210	9719209	42	61.8564	26.4797	56.3569	786_sh2_4_peak_503
chr1	9725144	9725196	53	9725153	5	6.63272	4.82657	3.94085	786_sh2_4_peak_504
chr1	9766728	9766769	42	9766748	9	9.67476	6.61697	6.73752	786_sh2_4_peak_505
chr1	9766806	9767135	330	9766864	22	29.3263	15.219	25.2627	786_sh2_4_peak_506
chr1	9796595	9796687	93	9796673	6	10.1551	6.24131	7.18402	786_sh2_4_peak_507
chr1	9796744	9796779	36	9796763	4	6.69917	4.45808	4.00109	786_sh2_4_peak_508
chr1	9809140	9809189	50	9809174	6	8.97474	5.92943	6.08731	786_sh2_4_peak_509
chr1	9809247	9809341	95	9809269	6	8.94547	5.92047	6.05947	786_sh2_4_peak_510
chr1	9825493	9825733	241	9825700	19	22.4571	12.1556	18.7452	786_sh2_4_peak_511
chr1	9825844	9825886	43	9825862	10	9.9624	6.69283	7.00528	786_sh2_4_peak_512
chr1	9867604	9867650	47	9867625	7	11.5932	7.04312	8.52297	786_sh2_4_peak_513
chr1	9867691	9867725	35	9867706	4	6.4628	4.40195	3.78461	786_sh2_4_peak_514
chr1	9875004	9875044	41	9875012	6	10.2285	6.25774	7.24833	786_sh2_4_peak_515
chr1	9881841	9881960	120	9881904	9	12.7975	8.04428	9.64803	786_sh2_4_peak_516
chr1	9882002	9882039	38	9882021	8	11.1544	7.22946	8.11329	786_sh2_4_peak_517
chr1	9890495	9890618	124	9890512	12	13.7499	8.58176	10.5404	786_sh2_4_peak_518
chr1	9890669	9890704	36	9890682	7	7.13315	5.29358	4.38943	786_sh2_4_peak_519
chr1	9893253	9893405	153	9893311	16	19.1363	10.9383	15.6069	786_sh2_4_peak_520
chr1	9899021	9899060	40	9899041	7	9.66279	6.45399	6.72672	786_sh2_4_peak_521
chr1	9899100	9899158	59	9899123	13	19.7261	11.2945	16.1633	786_sh2_4_peak_522
chr1	9905170	9905205	36	9905198	5	6.14825	4.63335	3.4982	786_sh2_4_peak_523
chr1	9910125	9910250	126	9910189	17	16.8891	9.40692	13.4888	786_sh2_4_peak_524
chr1	9910311	9910726	416	9910371	24	26.8244	13.2258	22.8856	786_sh2_4_peak_525
chr1	9943018	9943070	53	9943038	13	17.3389	10.3129	13.9123	786_sh2_4_peak_526
chr1	9943127	9943404	278	9943379	11	14.034	8.7703	10.8053	786_sh2_4_peak_527
chr1	9950462	9950556	95	9950484	7	11.5043	7.02102	8.43988	786_sh2_4_peak_528
chr1	10018640	10018756	117	10018722	6	10.2285	6.25774	7.24833	786_sh2_4_peak_529
chr1	10032563	10032940	378	10032726	33	43.3671	19.6199	38.6479	786_sh2_4_peak_530
chr1	10033024	10033065	42	10033039	11	10.5688	6.91042	7.5666	786_sh2_4_peak_531
chr1	10074496	10074663	168	10074525	12	18.6652	10.7354	15.1625	786_sh2_4_peak_532
chr1	10108237	10108272	36	10108242	4	6.75135	4.46981	4.03547	786_sh2_4_peak_533
chr1	10209846	10210053	208	10209983	16	15.69	8.9428	12.3614	786_sh2_4_peak_534
chr1	10210137	10210178	42	10210161	12	10.7456	6.83861	7.73168	786_sh2_4_peak_535
chr1	10210312	10210582	271	10210461	25	28.1597	13.6772	24.1537	786_sh2_4_peak_536
chr1	10218105	10218140	36	10218112	4	6.75135	4.46981	4.03547	786_sh2_4_peak_537
chr1	10252561	10252596	36	10252576	4	6.69917	4.45808	4.00109	786_sh2_4_peak_538
chr1	10380665	10380815	151	10380700	5	7.62206	5.15259	4.84148	786_sh2_4_peak_539
chr1	10398659	10398696	38	10398676	8	6.52956	4.86716	3.84624	786_sh2_4_peak_540
chr1	10398744	10399090	347	10398794	30	36.0666	16.525	31.6817	786_sh2_4_peak_541
chr1	10403643	10403703	61	10403651	7	5.51321	4.33474	2.91615	786_sh2_4_peak_542
chr1	10430309	10430439	131	10430340	13	17.77	10.5066	14.3185	786_sh2_4_peak_543
chr1	10430723	10430807	85	10430757	14	19.4249	11.257	15.8791	786_sh2_4_peak_544
chr1	10459206	10459314	109	10459300	5	7.97828	5.24929	5.17027	786_sh2_4_peak_545
chr1	10472456	10472619	164	10472584	9	10.0544	6.81861	7.09063	786_sh2_4_peak_546
chr1	10474837	10475017	181	10474921	14	17.2483	10.2155	13.827	786_sh2_4_peak_547
chr1	10496048	10496243	196	10496071	7	10.0365	6.58698	7.07377	786_sh2_4_peak_548
chr1	10508675	10508752	78	10508710	14	11.9755	7.1632	8.88032	786_sh2_4_peak_549
chr1	10508790	10508949	160	10508811	25	26.048	12.4162	22.1487	786_sh2_4_peak_550
chr1	10510577	10510849	273	10510663	31	33.7203	14.7404	29.4463	786_sh2_4_peak_551
chr1	10528120	10528262	143	10528147	12	11.4906	7.29114	8.42711	786_sh2_4_peak_552
chr1	10528428	10528591	164	10528458	24	28.1736	14.0214	24.1668	786_sh2_4_peak_553
chr1	10530403	10530498	96	10530433	9	7.90287	5.59175	5.10133	786_sh2_4_peak_554
chr1	10530942	10530997	56	10530971	11	10.224	6.7034	7.24833	786_sh2_4_peak_555
chr1	10575763	10575880	118	10575793	7	12.0582	7.1517	8.95476	786_sh2_4_peak_556
chr1	10599366	10599481	116	10599466	7	9.61269	6.43543	6.67986	786_sh2_4_peak_557
chr1	10599752	10599787	36	10599756	6	8.0509	5.61485	5.23756	786_sh2_4_peak_558
chr1	10606191	10606281	91	10606217	5	7.91526	5.23292	5.11226	786_sh2_4_peak_559
chr1	10646438	10646553	116	10646462	8	12.4366	7.65834	9.30977	786_sh2_4_peak_560
chr1	10665962	10666178	217	10666121	18	26.4401	14.3165	22.5212	786_sh2_4_peak_561
chr1	10694743	10694798	56	10694764	8	11.1823	7.23985	8.13874	786_sh2_4_peak_562
chr1	10731080	10731222	143	10731100	7	11.0921	6.91257	8.05468	786_sh2_4_peak_563
chr1	10755947	10756019	73	10755952	5	8.24751	5.3158	5.41911	786_sh2_4_peak_564
chr1	10779314	10779441	128	10779356	16	24.8808	13.5971	21.0411	786_sh2_4_peak_565
chr1	10796358	10796421	64	10796421	4	6.10468	4.30705	3.45737	786_sh2_4_peak_566
chr1	10796591	10796664	74	10796615	6	9.31784	6.02987	6.40633	786_sh2_4_peak_567
chr1	10825069	10825166	98	10825095	15	23.2468	12.8709	19.4933	786_sh2_4_peak_568
chr1	10836100	10836135	36	10836110	5	8.01039	5.25751	5.20032	786_sh2_4_peak_569
chr1	10867203	10867297	95	10867263	8	12.283	7.61203	9.16525	786_sh2_4_peak_570
chr1	10891362	10891397	36	10891389	4	6.63751	4.44391	3.94432	786_sh2_4_peak_571
chr1	10898188	10898228	41	10898206	11	13.7014	8.61277	10.4944	786_sh2_4_peak_572
chr1	10898398	10898547	150	10898489	14	18.356	10.766	14.8702	786_sh2_4_peak_573
chr1	10898620	10898658	39	10898627	7	7.96931	5.72715	5.16226	786_sh2_4_peak_574
chr1	10918716	10918751	36	10918717	3	5.12478	3.57585	2.55823	786_sh2_4_peak_575
chr1	10961103	10961196	94	10961175	8	12.5158	7.68171	9.38384	786_sh2_4_peak_576
chr1	10975554	10975593	40	10975579	7	11.1706	6.93399	8.12826	786_sh2_4_peak_577
chr1	11012241	11012453	213	11012352	21	28.0735	14.767	24.0716	786_sh2_4_peak_578
chr1	11012580	11012696	117	11012626	12	14.0611	8.74692	10.8308	786_sh2_4_peak_579
chr1	11037726	11037774	49	11037740	4	6.75135	4.46981	4.03547	786_sh2_4_peak_580
chr1	11045799	11045833	35	11045811	5	7.8538	5.21666	5.05523	786_sh2_4_peak_581
chr1	11059982	11060263	282	11060157	26	33.5385	16.4637	29.2729	786_sh2_4_peak_582
chr1	11063150	11063216	67	11063182	11	11.3182	7.34923	8.26608	786_sh2_4_peak_583
chr1	11099352	11099485	134	11099417	15	21.1814	12.0398	17.5381	786_sh2_4_peak_584
chr1	11099620	11099667	48	11099638	6	7.23932	5.28162	4.48783	786_sh2_4_peak_585
chr1	11099802	11099900	99	11099826	8	10.0756	6.79066	7.10976	786_sh2_4_peak_586
chr1	11158782	11158851	70	11158817	9	15.8652	8.93963	12.5249	786_sh2_4_peak_587
chr1	11168872	11168915	44	11168896	6	10.2285	6.25774	7.24833	786_sh2_4_peak_588
chr1	11180436	11180476	41	11180453	5	7.16837	5.01404	4.42207	786_sh2_4_peak_589
chr1	11262526	11262883	358	11262603	34	47.9274	21.8174	43.0035	786_sh2_4_peak_590
chr1	11272873	11272928	56	11272903	16	20.426	11.62	16.8252	786_sh2_4_peak_591
chr1	11273173	11273278	106	11273236	15	18.8866	10.9498	15.3713	786_sh2_4_peak_592
chr1	11273411	11273532	122	11273503	11	12.8982	8.21237	9.74204	786_sh2_4_peak_593
chr1	11311084	11311119	36	11311090	3	5.0832	3.56646	2.55195	786_sh2_4_peak_594
chr1	11333759	11333816	58	11333784	4	6.69917	4.45808	4.00109	786_sh2_4_peak_595
chr1	11384303	11384373	71	11384321	5	8.4566	5.36378	5.60526	786_sh2_4_peak_596
chr1	11478756	11478837	82	11478821	7	9.37306	6.34419	6.45781	786_sh2_4_peak_597
chr1	11478892	11478968	77	11478913	4	5.11884	3.9764	2.55823	786_sh2_4_peak_598
chr1	11479156	11479195	40	11479170	7	9.41961	6.36223	6.50107	786_sh2_4_peak_599
chr1	11642576	11642611	36	11642583	5	8.31959	5.33269	5.48494	786_sh2_4_peak_600
chr1	11650455	11650610	156	11650578	11	14.2862	8.8864	11.0423	786_sh2_4_peak_601
chr1	11664164	11664199	36	11664173	8	11.7247	7.43223	8.64575	786_sh2_4_peak_602
chr1	11680879	11680998	120	11680945	6	6.52279	4.94169	3.84018	786_sh2_4_peak_603
chr1	11681123	11681307	185	11681251	13	16.4342	9.88338	13.0608	786_sh2_4_peak_604
chr1	11693202	11693435	234	11693264	18	26.3959	14.2973	22.4789	786_sh2_4_peak_605
chr1	11708717	11708787	71	11708775	4	5.96841	4.26762	3.33311	786_sh2_4_peak_606
chr1	11729744	11730057	314	11729778	19	23.5803	12.7804	19.8086	786_sh2_4_peak_607
chr1	11737037	11737120	84	11737053	8	9.83436	6.6825	6.88597	786_sh2_4_peak_608
chr1	11749281	11749326	46	11749306	8	13.5178	7.94853	10.3227	786_sh2_4_peak_609
chr1	11785163	11785292	130	11785267	8	11.4739	7.34548	8.41134	786_sh2_4_peak_610
chr1	11796259	11796314	56	11796289	13	11.6411	7.1823	8.56785	786_sh2_4_peak_611
chr1	11796529	11796695	167	11796602	18	17.8325	9.70291	14.3772	786_sh2_4_peak_612
chr1	11797604	11797851	248	11797816	18	17.8325	9.70291	14.3772	786_sh2_4_peak_613
chr1	11800885	11801007	123	11800913	24	20.1275	9.25298	16.5426	786_sh2_4_peak_614
chr1	11803552	11803731	180	11803697	16	11.8805	6.62517	8.79141	786_sh2_4_peak_615
chr1	11805536	11805749	214	11805631	17	12.9268	7.00512	9.76913	786_sh2_4_peak_616
chr1	11805792	11806180	389	11805969	34	35.2713	14.4558	30.9237	786_sh2_4_peak_617
chr1	11838778	11838829	52	11838800	4	6.20083	4.33374	3.54553	786_sh2_4_peak_618
chr1	11859403	11859450	48	11859422	6	9.55925	6.09557	6.63109	786_sh2_4_peak_619
chr1	11859691	11859727	37	11859713	7	11.5043	7.02102	8.43988	786_sh2_4_peak_620
chr1	11894078	11894126	49	11894102	6	10.2285	6.25774	7.24833	786_sh2_4_peak_621
chr1	11908226	11908297	72	11908237	13	7.04936	4.384	4.31209	786_sh2_4_peak_622
chr1	11908336	11908674	339	11908545	45	42.8724	14.3483	38.1761	786_sh2_4_peak_623
chr1	11908768	11909178	411	11909066	28	21.9356	9.06084	18.252	786_sh2_4_peak_624
chr1	11909358	11909434	77	11909375	13	7.03667	4.37665	4.30003	786_sh2_4_peak_625
chr1	11909591	11909662	72	11909611	13	7.03667	4.37665	4.30003	786_sh2_4_peak_626
chr1	11918988	11919044	57	11919019	6	8.97474	5.92943	6.08731	786_sh2_4_peak_627
chr1	11926394	11926522	129	11926514	8	11.384	7.31347	8.32748	786_sh2_4_peak_628
chr1	11926570	11926629	60	11926600	7	9.84438	6.51981	6.8955	786_sh2_4_peak_629
chr1	11934556	11934731	176	11934700	16	22.2194	12.4899	18.5208	786_sh2_4_peak_630
chr1	11934940	11934975	36	11934969	5	5.7328	4.44909	3.11784	786_sh2_4_peak_631
chr1	11967247	11967306	60	11967278	4	6.4628	4.40195	3.78461	786_sh2_4_peak_632
chr1	11979904	11980508	605	11980217	38	44.6171	18.2504	39.8416	786_sh2_4_peak_633
chr1	11990433	11990515	83	11990496	8	11.7901	7.45424	8.70672	786_sh2_4_peak_634
chr1	11990881	11990916	36	11990900	6	8.66792	5.83228	5.80153	786_sh2_4_peak_635
chr1	12002034	12002409	376	12002319	19	24.0198	13.0184	20.2252	786_sh2_4_peak_636
chr1	12019217	12019567	351	12019250	22	27.137	14.0246	23.1819	786_sh2_4_peak_637
chr1	12031408	12031448	41	12031431	5	7.91526	5.23292	5.11226	786_sh2_4_peak_638
chr1	12040675	12040834	160	12040754	8	10.224	6.85538	7.24833	786_sh2_4_peak_639
chr1	12044720	12044801	82	12044781	4	4.64603	3.77768	2.16179	786_sh2_4_peak_640
chr1	12052128	12052284	157	12052159	13	16.4596	9.89586	13.0842	786_sh2_4_peak_641
chr1	12056569	12056677	109	12056582	7	7.43379	5.45489	4.66804	786_sh2_4_peak_642
chr1	12057598	12057633	36	12057609	5	6.01582	4.57649	3.37637	786_sh2_4_peak_643
chr1	12075797	12075999	203	12075879	7	9.19322	6.27305	6.29031	786_sh2_4_peak_644
chr1	12143672	12144043	372	12143758	23	27.7139	14.067	23.7306	786_sh2_4_peak_645
chr1	12148328	12148386	59	12148358	9	8.3904	5.88593	5.55125	786_sh2_4_peak_646
chr1	12153408	12153734	327	12153515	11	14.9498	9.178	11.6652	786_sh2_4_peak_647
chr1	12161885	12162111	227	12161982	20	29.7924	15.7177	25.7061	786_sh2_4_peak_648
chr1	12178255	12178346	92	12178322	7	7.91002	5.69798	5.10789	786_sh2_4_peak_649
chr1	12179144	12179308	165	12179278	20	28.0236	14.9003	24.0243	786_sh2_4_peak_650
chr1	12208977	12209033	57	12209002	6	10.0683	6.22148	7.10342	786_sh2_4_peak_651
chr1	12229720	12229754	35	12229727	5	6.2408	4.67204	3.58299	786_sh2_4_peak_652
chr1	12229907	12230091	185	12230056	12	17.1164	10.1652	13.7025	786_sh2_4_peak_653
chr1	12243849	12243884	36	12243866	5	8.4566	5.36378	5.60526	786_sh2_4_peak_654
chr1	12434297	12434498	202	12434420	13	18.1668	10.6785	14.6917	786_sh2_4_peak_655
chr1	12437056	12437111	56	12437078	9	11.4279	7.4846	8.36844	786_sh2_4_peak_656
chr1	12437154	12437189	36	12437161	6	7.14477	5.23922	4.40032	786_sh2_4_peak_657
chr1	12454843	12454878	36	12454858	7	10.0365	6.58698	7.07377	786_sh2_4_peak_658
chr1	12478134	12478507	374	12478267	23	25.0968	12.5309	21.2458	786_sh2_4_peak_659
chr1	12480846	12481020	175	12480905	20	21.1023	11.0887	17.4641	786_sh2_4_peak_660
chr1	12486616	12486734	119	12486673	6	8.51334	5.78063	5.65753	786_sh2_4_peak_661
chr1	12486870	12486905	36	12486884	5	6.94826	4.94024	4.21802	786_sh2_4_peak_662
chr1	12501769	12501874	106	12501797	6	10.2285	6.25774	7.24833	786_sh2_4_peak_663
chr1	12527623	12527658	36	12527633	7	8.25073	5.86219	5.42174	786_sh2_4_peak_664
chr1	12527708	12527826	119	12527748	14	18.8362	10.9916	15.3233	786_sh2_4_peak_665
chr1	12540103	12540156	54	12540153	5	6.32075	4.70479	3.65518	786_sh2_4_peak_666
chr1	12540294	12540501	208	12540422	9	12.2157	7.81939	9.10205	786_sh2_4_peak_667
chr1	12541679	12541714	36	12541697	5	6.28845	4.69164	3.62615	786_sh2_4_peak_668
chr1	12549578	12549753	176	12549625	11	10.4978	6.868	7.50017	786_sh2_4_peak_669
chr1	12549902	12550196	295	12550029	28	34.8129	16.53	30.4862	786_sh2_4_peak_670
chr1	12550239	12550279	41	12550255	10	9.26849	6.28281	6.36041	786_sh2_4_peak_671
chr1	12572615	12572650	36	12572625	7	6.93343	5.18322	4.20471	786_sh2_4_peak_672
chr1	12573617	12573663	47	12573633	9	9.49084	6.51676	6.56723	786_sh2_4_peak_673
chr1	12573736	12573814	79	12573765	9	9.49084	6.51676	6.56723	786_sh2_4_peak_674
chr1	12573867	12574152	286	12574019	18	22.3412	12.3101	18.6356	786_sh2_4_peak_675
chr1	12588277	12588507	231	12588391	28	40.5084	19.6542	35.9202	786_sh2_4_peak_676
chr1	12595925	12596186	262	12596027	21	23.0632	11.9553	19.3186	786_sh2_4_peak_677
chr1	12596520	12596688	169	12596670	16	15.9165	9.07941	12.5732	786_sh2_4_peak_678
chr1	12602003	12602230	228	12602031	14	14.0569	8.42976	10.8274	786_sh2_4_peak_679
chr1	12604442	12604615	174	12604477	23	27.1411	13.736	23.1858	786_sh2_4_peak_680
chr1	12616251	12616354	104	12616281	11	11.3463	7.36536	8.2922	786_sh2_4_peak_681
chr1	12619102	12619212	111	12619149	20	24.0441	12.8051	20.2485	786_sh2_4_peak_682
chr1	12619929	12620001	73	12619951	9	8.7731	6.11098	5.89988	786_sh2_4_peak_683
chr1	12636514	12636647	134	12636582	4	6.40769	4.38814	3.7347	786_sh2_4_peak_684
chr1	12659123	12659237	115	12659219	8	13.1694	7.86164	9.99674	786_sh2_4_peak_685
chr1	12851815	12851889	75	12851839	6	9.06438	5.95649	6.17053	786_sh2_4_peak_686
chr1	13506790	13506825	36	13506810	3	4.57292	3.43506	2.09489	786_sh2_4_peak_687
chr1	13507242	13507277	36	13507254	4	6.15219	4.32035	3.50112	786_sh2_4_peak_688
chr1	13524206	13524259	54	13524229	7	9.41961	6.36223	6.50107	786_sh2_4_peak_689
chr1	13593564	13593614	51	13593589	7	9.41961	6.36223	6.50107	786_sh2_4_peak_690
chr1	13593884	13593952	69	13593918	6	7.92558	5.56695	5.1216	786_sh2_4_peak_691
chr1	13594061	13594116	56	13594089	9	12.5549	7.95279	9.42076	786_sh2_4_peak_692
chr1	13628723	13629028	306	13628842	17	23.4752	13.0194	19.7089	786_sh2_4_peak_693
chr1	13749139	13749472	334	13749281	21	26.6832	14.0264	22.7519	786_sh2_4_peak_694
chr1	13749649	13749709	61	13749674	9	9.23664	6.37564	6.33126	786_sh2_4_peak_695
chr1	13754762	13754862	101	13754790	4	6.30167	4.36077	3.63765	786_sh2_4_peak_696
chr1	13767110	13767145	36	13767134	4	6.75135	4.46981	4.03547	786_sh2_4_peak_697
chr1	13813104	13813145	42	13813133	5	7.26223	5.04418	4.5089	786_sh2_4_peak_698
chr1	13966029	13966064	36	13966038	4	6.75135	4.46981	4.03547	786_sh2_4_peak_699
chr1	14055659	14055711	53	14055693	6	9.98401	6.20177	7.02497	786_sh2_4_peak_700
chr1	14055748	14055783	36	14055777	5	8.24751	5.3158	5.41911	786_sh2_4_peak_701
chr1	14071719	14071842	124	14071749	7	11.4177	6.99906	8.35905	786_sh2_4_peak_702
chr1	14095153	14095188	36	14095160	4	6.75135	4.46981	4.03547	786_sh2_4_peak_703
chr1	14108995	14109147	153	14109019	7	11.0154	6.89128	7.98315	786_sh2_4_peak_704
chr1	14190687	14190807	121	14190713	11	18.8732	10.4986	15.3587	786_sh2_4_peak_705
chr1	14268122	14268184	63	14268145	8	13.7322	7.99904	10.5237	786_sh2_4_peak_706
chr1	14282921	14283083	163	14282948	8	12.7639	7.75269	9.61638	786_sh2_4_peak_707
chr1	14296864	14296929	66	14296878	6	8.13761	5.64724	5.31745	786_sh2_4_peak_708
chr1	14296966	14297037	72	14296982	9	12.8604	8.06748	9.70634	786_sh2_4_peak_709
chr1	14303146	14303210	65	14303175	9	12.1618	7.79759	9.05203	786_sh2_4_peak_710
chr1	14304701	14304837	137	14304771	9	12.2703	7.84131	9.15374	786_sh2_4_peak_711
chr1	14346052	14346486	435	14346121	21	27.8044	14.6265	23.8163	786_sh2_4_peak_712
chr1	14361098	14361271	174	14361195	6	10.2285	6.25774	7.24833	786_sh2_4_peak_713
chr1	14436198	14436416	219	14436287	11	15.1923	9.2795	11.8932	786_sh2_4_peak_714
chr1	14476678	14476849	172	14476736	16	20.8555	11.8369	17.2303	786_sh2_4_peak_715
chr1	14479928	14480126	199	14480030	9	10.3693	6.98027	7.38016	786_sh2_4_peak_716
chr1	14486373	14486408	36	14486400	15	12.5267	7.26255	9.39372	786_sh2_4_peak_717
chr1	14486511	14486688	178	14486525	22	21.0237	10.4146	17.3898	786_sh2_4_peak_718
chr1	14486732	14487025	294	14486837	20	18.4819	9.50895	14.989	786_sh2_4_peak_719
chr1	14487818	14487969	152	14487907	15	12.4598	7.22154	9.33143	786_sh2_4_peak_720
chr1	14517375	14517612	238	14517407	12	17.152	10.1794	13.7364	786_sh2_4_peak_721
chr1	14522775	14522835	61	14522809	7	10.2406	6.65556	7.25982	786_sh2_4_peak_722
chr1	14522968	14523106	139	14523069	8	11.7901	7.45424	8.70672	786_sh2_4_peak_723
chr1	14542800	14542850	51	14542823	6	9.12571	5.97467	6.22771	786_sh2_4_peak_724
chr1	14553618	14553653	36	14553631	5	6.48908	4.77167	3.80919	786_sh2_4_peak_725
chr1	14553704	14553917	214	14553860	10	14.2519	8.77302	11.0102	786_sh2_4_peak_726
chr1	14561133	14561215	83	14561163	13	22.5294	12.1722	18.8136	786_sh2_4_peak_727
chr1	14590934	14590969	36	14590947	6	8.64157	5.82361	5.77693	786_sh2_4_peak_728
chr1	14598431	14598491	61	14598483	7	8.76353	6.09367	5.89104	786_sh2_4_peak_729
chr1	14598810	14598844	35	14598834	5	6.03018	4.58274	3.38994	786_sh2_4_peak_730
chr1	14599112	14599147	36	14599136	5	6.01582	4.57649	3.37637	786_sh2_4_peak_731
chr1	14606076	14606123	48	14606091	13	19.4641	11.1976	15.9161	786_sh2_4_peak_732
chr1	14612337	14612631	295	14612563	19	26.4632	14.2631	22.5429	786_sh2_4_peak_733
chr1	14690163	14690198	36	14690169	4	6.27599	4.35398	3.61466	786_sh2_4_peak_734
chr1	14699666	14699720	55	14699682	6	7.76662	5.50435	4.97482	786_sh2_4_peak_735
chr1	14699789	14699953	165	14699813	12	17.1878	10.1937	13.7702	786_sh2_4_peak_736
chr1	14704811	14705062	252	14704977	8	11.1544	7.22946	8.11329	786_sh2_4_peak_737
chr1	14724374	14724409	36	14724386	5	7.97828	5.24929	5.17027	786_sh2_4_peak_738
chr1	14731776	14732086	311	14732061	29	40.5135	19.3921	35.9249	786_sh2_4_peak_739
chr1	14732127	14732251	125	14732156	11	12.0433	7.75686	8.94383	786_sh2_4_peak_740
chr1	14742234	14742516	283	14742364	31	42.1228	19.6409	37.4605	786_sh2_4_peak_741
chr1	14742558	14742608	51	14742582	13	14.0782	8.63079	10.8473	786_sh2_4_peak_742
chr1	14815166	14815201	36	14815170	3	5.12478	3.57585	2.55823	786_sh2_4_peak_743
chr1	14815341	14815386	46	14815354	5	8.4566	5.36378	5.60526	786_sh2_4_peak_744
chr1	14850207	14850415	209	14850298	14	19.9992	11.504	16.4213	786_sh2_4_peak_745
chr1	14880591	14880626	36	14880598	5	8.10928	5.28234	5.29109	786_sh2_4_peak_746
chr1	14896549	14896586	38	14896582	4	6.75135	4.46981	4.03547	786_sh2_4_peak_747
chr1	14915440	14915588	149	14915509	6	9.66913	6.12417	6.73242	786_sh2_4_peak_748
chr1	14924031	14924161	131	14924065	13	16.7203	10.0225	13.3295	786_sh2_4_peak_749
chr1	14924577	14924643	67	14924634	7	7.93953	5.71253	5.13486	786_sh2_4_peak_750
chr1	14940104	14940179	76	14940152	6	10.0683	6.22148	7.10342	786_sh2_4_peak_751
chr1	14968573	14968784	212	14968673	28	38.534	18.6167	34.0349	786_sh2_4_peak_752
chr1	14969127	14969273	147	14969148	20	25.437	13.5745	21.5684	786_sh2_4_peak_753
chr1	14976217	14976540	324	14976361	43	46.6456	17.2195	41.78	786_sh2_4_peak_754
chr1	14977190	14977245	56	14977224	22	18.6475	9.00109	15.1457	786_sh2_4_peak_755
chr1	14977330	14977422	93	14977354	29	27.3228	11.7405	23.3587	786_sh2_4_peak_756
chr1	14977462	14977653	192	14977497	27	24.7257	10.9349	20.8946	786_sh2_4_peak_757
chr1	14996137	14996518	382	14996485	29	31.4683	14.1811	27.3015	786_sh2_4_peak_758
chr1	14996563	14996602	40	14996590	12	9.60921	6.13479	6.67701	786_sh2_4_peak_759
chr1	14996759	14996993	235	14996841	18	16.4701	8.87637	13.0942	786_sh2_4_peak_760
chr1	15027644	15027678	35	15027659	12	8.84415	5.65752	5.96577	786_sh2_4_peak_761
chr1	15028096	15028373	278	15028165	27	26.9382	12.233	22.9938	786_sh2_4_peak_762
chr1	15030620	15030780	161	15030701	10	7.03218	4.88984	4.29638	786_sh2_4_peak_763
chr1	15030847	15030882	36	15030862	13	10.1149	6.23831	7.14692	786_sh2_4_peak_764
chr1	15031654	15031700	47	15031667	18	15.7283	8.42601	12.3971	786_sh2_4_peak_765
chr1	15038305	15038386	82	15038381	5	8.24751	5.3158	5.41911	786_sh2_4_peak_766
chr1	15046617	15046707	91	15046690	5	7.678	5.16846	4.89348	786_sh2_4_peak_767
chr1	15057005	15057055	51	15057029	9	13.7396	8.36923	10.5309	786_sh2_4_peak_768
chr1	15057145	15057179	35	15057160	7	10.332	6.68538	7.34537	786_sh2_4_peak_769
chr1	15128653	15128701	49	15128675	7	11.9741	7.13293	8.87893	786_sh2_4_peak_770
chr1	15137954	15138100	147	15137973	9	12.4964	7.93024	9.36559	786_sh2_4_peak_771
chr1	15153626	15153778	153	15153658	13	14.0448	8.61181	10.8157	786_sh2_4_peak_772
chr1	15158952	15159064	113	15158971	9	11.5878	7.55536	8.51857	786_sh2_4_peak_773
chr1	15168550	15168739	190	15168656	24	30.1277	15.1451	26.026	786_sh2_4_peak_774
chr1	15178817	15178987	171	15178868	22	26.8165	13.8435	22.8783	786_sh2_4_peak_775
chr1	15179024	15179118	95	15179089	14	15.0446	9.009	11.7544	786_sh2_4_peak_776
chr1	15179285	15179467	183	15179406	13	13.7529	8.44466	10.5429	786_sh2_4_peak_777
chr1	15188792	15188878	87	15188808	9	10.2504	6.91983	7.26861	786_sh2_4_peak_778
chr1	15189715	15189750	36	15189721	9	10.2672	6.9284	7.28478	786_sh2_4_peak_779
chr1	15200457	15200539	83	15200521	7	7.06513	5.25627	4.32661	786_sh2_4_peak_780
chr1	15200639	15200732	94	15200715	13	15.1045	9.19848	11.8108	786_sh2_4_peak_781
chr1	15200776	15200931	156	15200811	12	13.6749	8.54144	10.4699	786_sh2_4_peak_782
chr1	15218591	15218646	56	15218614	5	7.97828	5.24929	5.17027	786_sh2_4_peak_783
chr1	15236405	15236440	36	15236419	4	6.75135	4.46981	4.03547	786_sh2_4_peak_784
chr1	15247458	15247493	36	15247475	4	6.51942	4.41585	3.83701	786_sh2_4_peak_785
chr1	15260709	15260744	36	15260728	7	7.79465	5.64052	5.00081	786_sh2_4_peak_786
chr1	15260897	15260944	48	15260923	9	10.4214	7.0065	7.42885	786_sh2_4_peak_787
chr1	15261321	15261460	140	15261339	15	19.2919	11.1545	15.7533	786_sh2_4_peak_788
chr1	15272593	15272682	90	15272620	6	10.2285	6.25774	7.24833	786_sh2_4_peak_789
chr1	15283667	15283739	73	15283697	12	20.1743	11.1983	16.587	786_sh2_4_peak_790
chr1	15290573	15290616	44	15290593	6	9.18836	5.99295	6.28594	786_sh2_4_peak_791
chr1	15297139	15297174	36	15297151	5	8.4566	5.36378	5.60526	786_sh2_4_peak_792
chr1	15311976	15312116	141	15312091	17	26.4143	14.2744	22.4964	786_sh2_4_peak_793
chr1	15323682	15323722	41	15323688	10	17.0685	9.6539	13.6576	786_sh2_4_peak_794
chr1	15337791	15337932	142	15337825	28	42.0987	20.4469	37.4376	786_sh2_4_peak_795
chr1	15352491	15352657	167	15352624	17	14.0745	7.69579	10.8439	786_sh2_4_peak_796
chr1	15356221	15356563	343	15356446	30	30.8623	13.4387	26.7242	786_sh2_4_peak_797
chr1	15357012	15357081	70	15357062	19	16.613	8.67688	13.2291	786_sh2_4_peak_798
chr1	15409894	15409964	71	15409902	8	7.22267	5.29177	4.47248	786_sh2_4_peak_799
chr1	15412239	15412359	121	15412254	21	21.505	11.0236	17.8448	786_sh2_4_peak_800
chr1	15416046	15416174	129	15416079	12	9.62584	6.14516	6.69227	786_sh2_4_peak_801
chr1	15417585	15417749	165	15417610	12	11.093	7.05079	8.05541	786_sh2_4_peak_802
chr1	15419021	15419108	88	15419084	9	7.62957	5.42368	4.84846	786_sh2_4_peak_803
chr1	15426871	15426953	83	15426904	16	20.0213	11.4108	16.4422	786_sh2_4_peak_804
chr1	15429890	15429925	36	15429906	10	9.45384	6.39379	6.53273	786_sh2_4_peak_805
chr1	15432990	15433049	60	15433022	10	9.9624	6.69283	7.00528	786_sh2_4_peak_806
chr1	15452244	15452394	151	15452349	8	11.2388	7.26074	8.19204	786_sh2_4_peak_807
chr1	15491169	15491209	41	15491186	7	12.0582	7.1517	8.95476	786_sh2_4_peak_808
chr1	15524205	15524264	60	15524239	11	8.3916	5.56892	5.5523	786_sh2_4_peak_809
chr1	15524536	15524609	74	15524604	14	11.6667	6.97272	8.59144	786_sh2_4_peak_810
chr1	15526492	15526703	212	15526610	22	20.1168	9.87123	16.5325	786_sh2_4_peak_811
chr1	15526779	15526819	41	15526801	15	11.8986	6.87749	8.8083	786_sh2_4_peak_812
chr1	15531079	15531243	165	15531162	18	19.1422	10.488	15.6125	786_sh2_4_peak_813
chr1	15603546	15603803	258	15603578	14	19.4939	11.2873	15.944	786_sh2_4_peak_814
chr1	15617167	15617621	455	15617502	27	33.5695	16.1576	29.3023	786_sh2_4_peak_815
chr1	15678696	15678853	158	15678772	16	17.7974	10.1883	14.3443	786_sh2_4_peak_816
chr1	15680133	15680440	308	15680270	25	30.5823	15.0969	26.458	786_sh2_4_peak_817
chr1	15703678	15703791	114	15703712	5	7.79381	5.20049	5.0003	786_sh2_4_peak_818
chr1	15741502	15741537	36	15741526	7	10.332	6.68538	7.34537	786_sh2_4_peak_819
chr1	15765884	15766077	194	15765923	13	18.8177	10.9471	15.3064	786_sh2_4_peak_820
chr1	15775744	15775779	36	15775763	4	6.54832	4.42283	3.86382	786_sh2_4_peak_821
chr1	15780938	15780985	48	15780956	3	4.50146	3.4141	2.03095	786_sh2_4_peak_822
chr1	15788245	15788280	36	15788255	4	5.55236	4.13512	2.95201	786_sh2_4_peak_823
chr1	15788734	15788769	36	15788740	6	8.56395	5.79774	5.7046	786_sh2_4_peak_824
chr1	15795272	15795307	36	15795275	15	11.4417	6.59862	8.38179	786_sh2_4_peak_825
chr1	15799115	15799196	82	15799118	13	6.94465	4.32349	4.21517	786_sh2_4_peak_826
chr1	15799638	15799709	72	15799691	17	10.4374	5.56492	7.44401	786_sh2_4_peak_827
chr1	15800167	15800314	148	15800289	24	17.8234	7.96228	14.3691	786_sh2_4_peak_828
chr1	15800354	15800652	299	15800433	26	20.3149	8.76392	16.7198	786_sh2_4_peak_829
chr1	15802713	15802747	35	15802735	12	7.69494	4.94571	4.90898	786_sh2_4_peak_830
chr1	15825642	15825687	46	15825665	6	9.59542	6.10508	6.66412	786_sh2_4_peak_831
chr1	15834381	15834450	70	15834415	7	6.1599	4.73365	3.50847	786_sh2_4_peak_832
chr1	15834639	15834674	36	15834648	8	7.27879	5.32535	4.52429	786_sh2_4_peak_833
chr1	15834869	15834980	112	15834963	9	8.48522	5.9422	5.6319	786_sh2_4_peak_834
chr1	15835900	15836081	182	15835919	16	17.9512	10.2764	14.489	786_sh2_4_peak_835
chr1	15847287	15847321	35	15847300	9	8.17794	5.75868	5.35489	786_sh2_4_peak_836
chr1	15847465	15847784	320	15847578	19	21.4082	11.553	17.7527	786_sh2_4_peak_837
chr1	15886380	15886420	41	15886410	7	10.4579	6.72557	7.46281	786_sh2_4_peak_838
chr1	15886468	15886581	114	15886474	7	10.3943	6.70542	7.40327	786_sh2_4_peak_839
chr1	15919445	15919550	106	15919531	7	10.363	6.69539	7.37424	786_sh2_4_peak_840
chr1	15924861	15924985	125	15924894	15	23.88	13.0969	20.0929	786_sh2_4_peak_841
chr1	15949145	15949399	255	15949383	16	12.3026	6.87917	9.18387	786_sh2_4_peak_842
chr1	15949658	15949816	159	15949757	29	28.0565	12.1661	24.0556	786_sh2_4_peak_843
chr1	15952314	15952482	169	15952414	13	9.30199	5.73574	6.39189	786_sh2_4_peak_844
chr1	15952753	15952986	234	15952965	21	18.1924	9.03315	14.7158	786_sh2_4_peak_845
chr1	15966649	15966684	36	15966661	6	8.53853	5.78917	5.6814	786_sh2_4_peak_846
chr1	15975664	15975729	66	15975667	5	6.35349	4.71802	3.6853	786_sh2_4_peak_847
chr1	15975974	15976126	153	15976112	8	10.7587	7.07702	7.7442	786_sh2_4_peak_848
chr1	15985721	15985767	47	15985744	4	6.354	4.37441	3.6853	786_sh2_4_peak_849
chr1	15994656	15994710	55	15994679	4	6.63751	4.44391	3.94432	786_sh2_4_peak_850
chr1	16013305	16013426	122	16013377	9	12.6744	7.99827	9.53244	786_sh2_4_peak_851
chr1	16032888	16032995	108	16032962	15	24.8283	13.4108	20.9914	786_sh2_4_peak_852
chr1	16056247	16056282	36	16056268	5	8.4566	5.36378	5.60526	786_sh2_4_peak_853
chr1	16068517	16068551	35	16068534	7	10.332	6.68538	7.34537	786_sh2_4_peak_854
chr1	16076050	16076200	151	16076129	26	31.4435	15.2656	27.2777	786_sh2_4_peak_855
chr1	16076264	16076299	36	16076286	10	9.16316	6.21931	6.26236	786_sh2_4_peak_856
chr1	16076950	16076985	36	16076961	11	10.4278	6.8261	7.43451	786_sh2_4_peak_857
chr1	16077030	16077104	75	16077049	9	8.04263	5.67687	5.23036	786_sh2_4_peak_858
chr1	16089088	16089280	193	16089154	14	18.5021	10.8355	15.0083	786_sh2_4_peak_859
chr1	16111780	16111909	130	16111874	15	20.7165	11.8329	17.0991	786_sh2_4_peak_860
chr1	16122407	16122561	155	16122437	12	12.663	7.97914	9.52212	786_sh2_4_peak_861
chr1	16122604	16122702	99	16122634	7	6.72577	5.06587	4.02561	786_sh2_4_peak_862
chr1	16122940	16123010	71	16122975	12	13.0775	8.21345	9.91004	786_sh2_4_peak_863
chr1	16123055	16123110	56	16123088	12	13.0609	8.20418	9.89431	786_sh2_4_peak_864
chr1	16138832	16139161	330	16138876	18	18.7348	10.2454	15.2278	786_sh2_4_peak_865
chr1	16139622	16139782	161	16139703	27	29.6417	13.844	25.5624	786_sh2_4_peak_866
chr1	16143983	16144038	56	16144005	15	9.38387	5.37108	6.46815	786_sh2_4_peak_867
chr1	16145241	16145406	166	16145299	19	15.0913	7.76726	11.7985	786_sh2_4_peak_868
chr1	16145475	16145521	47	16145502	15	10.8065	6.21381	7.78869	786_sh2_4_peak_869
chr1	16145701	16145883	183	16145731	30	28.5058	12.0644	24.483	786_sh2_4_peak_870
chr1	16146397	16146444	48	16146430	15	10.7922	6.20519	7.77553	786_sh2_4_peak_871
chr1	16146944	16146979	36	16146957	14	9.71748	5.77731	6.77786	786_sh2_4_peak_872
chr1	16155105	16155210	106	16155127	11	10.0288	6.58503	7.06706	786_sh2_4_peak_873
chr1	16156166	16156201	36	16156176	6	4.62567	3.85261	2.14295	786_sh2_4_peak_874
chr1	16156957	16157018	62	16156990	16	16.9916	9.71972	13.5856	786_sh2_4_peak_875
chr1	16164220	16164548	329	16164437	21	28.0055	14.7316	24.0067	786_sh2_4_peak_876
chr1	16173222	16173362	141	16173329	14	13.1865	7.90557	10.0126	786_sh2_4_peak_877
chr1	16173405	16173457	53	16173432	14	13.2605	7.95052	10.0816	786_sh2_4_peak_878
chr1	16173566	16173723	158	16173642	27	31.2473	14.7989	27.0912	786_sh2_4_peak_879
chr1	16176024	16176074	51	16176055	13	11.6951	7.21538	8.61826	786_sh2_4_peak_880
chr1	16181943	16182134	192	16182033	23	27.7911	14.1114	23.8038	786_sh2_4_peak_881
chr1	16182486	16182600	115	16182569	11	10.739	7.01147	7.72541	786_sh2_4_peak_882
chr1	16187844	16187925	82	16187904	12	14.5215	8.98466	11.263	786_sh2_4_peak_883
chr1	16189128	16189255	128	16189224	10	12.4309	7.99765	9.30457	786_sh2_4_peak_884
chr1	16206617	16206825	209	16206687	28	36.4969	17.4925	32.0912	786_sh2_4_peak_885
chr1	16206971	16207097	127	16207038	18	20.8991	11.5103	17.2714	786_sh2_4_peak_886
chr1	16217499	16217643	145	16217531	21	34.1235	17.4961	29.8299	786_sh2_4_peak_887
chr1	16236310	16236345	36	16236322	7	8.48812	5.9717	5.63405	786_sh2_4_peak_888
chr1	16237130	16237309	180	16237262	9	11.5645	7.54517	8.49614	786_sh2_4_peak_889
chr1	16254678	16254714	37	16254698	10	15.0404	9.0571	11.7507	786_sh2_4_peak_890
chr1	16254761	16254875	115	16254847	10	15.0404	9.0571	11.7507	786_sh2_4_peak_891
chr1	16352233	16352274	42	16352253	6	7.43856	5.36851	4.67213	786_sh2_4_peak_892
chr1	16352394	16352494	101	16352429	6	7.47319	5.38328	4.70366	786_sh2_4_peak_893
chr1	16352539	16352644	106	16352577	14	19.9992	11.504	16.4213	786_sh2_4_peak_894
chr1	16366982	16367320	339	16367118	15	16.1117	9.42741	12.7574	786_sh2_4_peak_895
chr1	16367461	16367550	90	16367530	10	9.67109	6.52256	6.73415	786_sh2_4_peak_896
chr1	16367703	16367749	47	16367722	11	10.9285	7.12307	7.90225	786_sh2_4_peak_897
chr1	16386548	16386651	104	16386554	8	12.283	7.61203	9.16525	786_sh2_4_peak_898
chr1	16396775	16396810	36	16396781	5	7.43562	5.09781	4.66974	786_sh2_4_peak_899
chr1	16440541	16440601	61	16440571	9	13.94	8.43231	10.717	786_sh2_4_peak_900
chr1	16440673	16440723	51	16440693	6	8.83124	5.88488	5.95346	786_sh2_4_peak_901
chr1	16499071	16499298	228	16499214	7	9.12826	6.24678	6.23007	786_sh2_4_peak_902
chr1	16499814	16499877	64	16499842	7	9.19322	6.27305	6.29031	786_sh2_4_peak_903
chr1	16512959	16512996	38	16512976	9	8.86619	6.16485	5.98627	786_sh2_4_peak_904
chr1	16513363	16513397	35	16513391	8	7.63647	5.53617	4.85501	786_sh2_4_peak_905
chr1	16513790	16513828	39	16513809	17	19.7293	11.0723	16.1663	786_sh2_4_peak_906
chr1	16513979	16514033	55	16514014	10	10.0899	6.76642	7.12361	786_sh2_4_peak_907
chr1	16534713	16534770	58	16534741	6	9.31784	6.02987	6.40633	786_sh2_4_peak_908
chr1	16535007	16535152	146	16535084	8	12.8503	7.77664	9.69746	786_sh2_4_peak_909
chr1	16545871	16545906	36	16545878	4	6.75135	4.46981	4.03547	786_sh2_4_peak_910
chr1	16613279	16613414	136	16613387	11	12.6328	8.07408	9.49342	786_sh2_4_peak_911
chr1	16613560	16613730	171	16613604	14	17.0116	10.0926	13.604	786_sh2_4_peak_912
chr1	16621036	16621195	160	16621116	19	23.2654	12.6076	19.5107	786_sh2_4_peak_913
chr1	16623479	16623641	163	16623512	13	14.6046	8.9259	11.341	786_sh2_4_peak_914
chr1	16625081	16625115	35	16625091	9	8.93751	6.20589	6.05314	786_sh2_4_peak_915
chr1	16644639	16644812	174	16644702	10	14.0584	8.6986	10.8285	786_sh2_4_peak_916
chr1	16678031	16678282	252	16678200	7	11.0154	6.89128	7.98315	786_sh2_4_peak_917
chr1	16727329	16727373	45	16727352	7	11.3333	6.97723	8.28033	786_sh2_4_peak_918
chr1	16727433	16727474	42	16727450	6	9.59542	6.10508	6.66412	786_sh2_4_peak_919
chr1	16764265	16764381	117	16764278	11	19.8382	10.7276	16.2693	786_sh2_4_peak_920
chr1	16764426	16764461	36	16764444	6	10.2285	6.25774	7.24833	786_sh2_4_peak_921
chr1	16770399	16770600	202	16770570	15	19.7834	11.396	16.2176	786_sh2_4_peak_922
chr1	16772735	16772885	151	16772802	10	12.2158	7.89503	9.10205	786_sh2_4_peak_923
chr1	16889553	16889652	100	16889618	11	17.1426	9.9982	13.7277	786_sh2_4_peak_924
chr1	16896472	16896625	154	16896562	15	13.9355	8.12636	10.715	786_sh2_4_peak_925
chr1	16896733	16896768	36	16896743	10	8.15281	5.59704	5.332	786_sh2_4_peak_926
chr1	16896842	16896916	75	16896852	10	8.15281	5.59704	5.332	786_sh2_4_peak_927
chr1	16897019	16897164	146	16897081	12	10.3819	6.61468	7.39179	786_sh2_4_peak_928
chr1	16897211	16897298	88	16897232	13	11.5244	7.11057	8.45863	786_sh2_4_peak_929
chr1	16897475	16897528	54	16897496	11	9.26809	6.11699	6.36018	786_sh2_4_peak_930
chr1	16904815	16905028	214	16904920	32	38.377	17.1022	33.8848	786_sh2_4_peak_931
chr1	16905161	16905238	78	16905209	12	10.4902	6.68153	7.49316	786_sh2_4_peak_932
chr1	16905450	16905488	39	16905477	14	12.9701	7.77374	9.80984	786_sh2_4_peak_933
chr1	16905569	16905679	111	16905595	14	12.9701	7.77374	9.80984	786_sh2_4_peak_934
chr1	16913861	16914172	312	16913950	41	55.1819	23.1156	49.9466	786_sh2_4_peak_935
chr1	16914221	16914275	55	16914245	12	11.2996	7.17602	8.24828	786_sh2_4_peak_936
chr1	16948320	16948696	377	16948505	52	61.3981	21.4624	55.9177	786_sh2_4_peak_937
chr1	16948758	16948807	50	16948781	13	9.20736	5.67752	6.30367	786_sh2_4_peak_938
chr1	16951803	16951860	58	16951834	15	11.4258	6.58891	8.36681	786_sh2_4_peak_939
chr1	16981497	16981737	241	16981580	15	19.0996	11.058	15.5722	786_sh2_4_peak_940
chr1	16984738	16984773	36	16984755	7	7.76646	5.62634	4.97482	786_sh2_4_peak_941
chr1	16984912	16984947	36	16984917	5	5.26262	4.21976	2.68535	786_sh2_4_peak_942
chr1	17003706	17003767	62	17003727	16	21.2502	12.0316	17.6034	786_sh2_4_peak_943
chr1	17003924	17004090	167	17003967	19	26.3878	14.2268	22.4716	786_sh2_4_peak_944
chr1	17010789	17010845	57	17010817	5	5.98736	4.56404	3.35068	786_sh2_4_peak_945
chr1	17011912	17011958	47	17011947	5	5.75834	4.46092	3.14167	786_sh2_4_peak_946
chr1	17054031	17054306	276	17054126	19	25.7731	13.9258	21.8879	786_sh2_4_peak_947
chr1	17062074	17062117	44	17062098	6	6.48593	4.92305	3.80667	786_sh2_4_peak_948
chr1	17063587	17063760	174	17063701	11	13.3899	8.46079	10.2025	786_sh2_4_peak_949
chr1	17119511	17119545	35	17119526	3	4.85104	3.51051	2.34406	786_sh2_4_peak_950
chr1	17125873	17125926	54	17125898	6	5.79964	4.55643	3.17861	786_sh2_4_peak_951
chr1	17128176	17128234	59	17128205	9	9.53253	6.53962	6.60573	786_sh2_4_peak_952
chr1	17128384	17128434	51	17128414	14	16.5639	9.85551	13.1826	786_sh2_4_peak_953
chr1	17128476	17128634	159	17128601	16	19.5647	11.1696	16.0107	786_sh2_4_peak_954
chr1	17162971	17163205	235	17163047	21	24.2562	12.6561	20.4486	786_sh2_4_peak_955
chr1	17167899	17168366	468	17168013	32	34.1934	14.6231	29.8962	786_sh2_4_peak_956
chr1	17189751	17189840	90	17189772	10	12.0508	7.81482	8.95097	786_sh2_4_peak_957
chr1	17190030	17190197	168	17190113	16	21.3762	12.0928	17.7225	786_sh2_4_peak_958
chr1	17198858	17198935	78	17198878	9	11.0435	7.30859	8.0093	786_sh2_4_peak_959
chr1	17199065	17199152	88	17199125	8	9.53575	6.54353	6.60849	786_sh2_4_peak_960
chr1	17215557	17215592	36	17215567	3	4.8083	3.49953	2.30616	786_sh2_4_peak_961
chr1	17215642	17215676	35	17215648	4	6.354	4.37441	3.6853	786_sh2_4_peak_962
chr1	17233188	17233264	77	17233244	8	6.02134	4.54631	3.38149	786_sh2_4_peak_963
chr1	17233796	17234015	220	17233943	23	24.4888	12.1674	20.6691	786_sh2_4_peak_964
chr1	17236945	17237021	77	17236957	8	5.91992	4.48156	3.28945	786_sh2_4_peak_965
chr1	17237162	17237207	46	17237191	13	11.2984	6.97132	8.24725	786_sh2_4_peak_966
chr1	17237265	17237315	51	17237286	22	22.7669	11.4631	19.0383	786_sh2_4_peak_967
chr1	17239491	17239587	97	17239530	6	6.16398	4.75564	3.51175	786_sh2_4_peak_968
chr1	17250700	17250835	136	17250735	11	14.8328	9.12808	11.5553	786_sh2_4_peak_969
chr1	17251880	17252016	137	17251907	12	16.5767	9.94284	13.1945	786_sh2_4_peak_970
chr1	17276624	17276677	54	17276644	5	7.31054	5.05939	4.55348	786_sh2_4_peak_971
chr1	17287514	17287700	187	17287580	8	11.6604	7.41035	8.58577	786_sh2_4_peak_972
chr1	17348463	17348565	103	17348523	4	6.75135	4.46981	4.03547	786_sh2_4_peak_973
chr1	17369501	17369654	154	17369562	7	10.0936	6.60643	7.12652	786_sh2_4_peak_974
chr1	17406292	17406331	40	17406305	7	9.46683	6.38037	6.54434	786_sh2_4_peak_975
chr1	17438543	17438590	48	17438567	7	8.50577	5.97968	5.65112	786_sh2_4_peak_976
chr1	17439844	17439879	36	17439855	6	7.23932	5.28162	4.48783	786_sh2_4_peak_977
chr1	17460222	17460257	36	17460242	5	8.04292	5.26576	5.23036	786_sh2_4_peak_978
chr1	17460415	17460450	36	17460429	5	8.10928	5.28234	5.29109	786_sh2_4_peak_979
chr1	17475818	17475923	106	17475847	13	20.1423	11.443	16.5567	786_sh2_4_peak_980
chr1	17475970	17476005	36	17475999	4	5.43068	4.09277	2.83989	786_sh2_4_peak_981
chr1	17487898	17488040	143	17487997	4	6.75135	4.46981	4.03547	786_sh2_4_peak_982
chr1	17494224	17494425	202	17494258	7	12.0582	7.1517	8.95476	786_sh2_4_peak_983
chr1	17502425	17502484	60	17502450	8	13.9388	8.04566	10.7163	786_sh2_4_peak_984
chr1	17520177	17520212	36	17520189	8	9.0347	6.29796	6.14289	786_sh2_4_peak_985
chr1	17523443	17523592	150	17523570	11	12.9768	8.25275	9.8161	786_sh2_4_peak_986
chr1	17523644	17523750	107	17523735	11	12.957	8.24262	9.79724	786_sh2_4_peak_987
chr1	17523886	17523929	44	17523916	5	5.06386	4.11625	2.53505	786_sh2_4_peak_988
chr1	17540862	17540908	47	17540885	7	8.65053	6.04429	5.78554	786_sh2_4_peak_989
chr1	17545537	17545603	67	17545568	5	7.23843	5.03661	4.48744	786_sh2_4_peak_990
chr1	17551802	17551926	125	17551828	7	7.57585	5.52902	4.79892	786_sh2_4_peak_991
chr1	17554090	17554321	232	17554142	9	9.71844	6.64054	6.77857	786_sh2_4_peak_992
chr1	17559898	17559984	87	17559932	11	13.2622	8.39728	10.0829	786_sh2_4_peak_993
chr1	17561319	17561361	43	17561331	8	9.17783	6.36968	6.2767	786_sh2_4_peak_994
chr1	17569310	17569345	36	17569317	6	7.50824	5.39812	4.73681	786_sh2_4_peak_995
chr1	17569767	17569834	68	17569785	6	7.59784	5.43558	4.8195	786_sh2_4_peak_996
chr1	17580134	17580211	78	17580148	4	6.10468	4.30705	3.45737	786_sh2_4_peak_997
chr1	17580361	17580396	36	17580373	4	6.01283	4.28068	3.374	786_sh2_4_peak_998
chr1	17586324	17586364	41	17586345	7	9.37306	6.34419	6.45781	786_sh2_4_peak_999
chr1	17624992	17625054	63	17625024	8	13.3149	7.89865	10.1324	786_sh2_4_peak_1000
chr1	17632652	17632721	70	17632672	4	5.03406	3.94276	2.50781	786_sh2_4_peak_1001
chr1	17633694	17633835	142	17633813	7	8.98152	6.18633	6.09345	786_sh2_4_peak_1002
chr1	17719938	17719973	36	17719943	4	6.75135	4.46981	4.03547	786_sh2_4_peak_1003
chr1	17732665	17732758	94	17732680	6	9.98401	6.20177	7.02497	786_sh2_4_peak_1004
chr1	17765569	17765854	286	17765604	22	25.4051	13.0303	21.5386	786_sh2_4_peak_1005
chr1	17768667	17768896	230	17768730	13	12.9049	7.94762	9.74848	786_sh2_4_peak_1006
chr1	17861904	17861939	36	17861921	7	8.18601	5.83163	5.36169	786_sh2_4_peak_1007
chr1	17862032	17862078	47	17862056	7	8.18601	5.83163	5.36169	786_sh2_4_peak_1008
chr1	17866463	17866716	254	17866605	11	14.2862	8.8864	11.0423	786_sh2_4_peak_1009
chr1	17873321	17873356	36	17873333	8	8.79358	6.17438	5.91854	786_sh2_4_peak_1010
chr1	17873440	17873479	40	17873466	7	7.49757	5.48834	4.72681	786_sh2_4_peak_1011
chr1	17874323	17874358	36	17874334	10	10.5829	7.04533	7.5798	786_sh2_4_peak_1012
chr1	17874402	17874512	111	17874437	5	4.56995	3.8429	2.09322	786_sh2_4_peak_1013
chr1	17876117	17876152	36	17876127	6	5.58184	4.43264	2.97909	786_sh2_4_peak_1014
chr1	17879007	17879157	151	17879041	9	9.79235	6.68019	6.8473	786_sh2_4_peak_1015
chr1	18092139	18092299	161	18092167	12	19.4763	10.9952	15.9275	786_sh2_4_peak_1016
chr1	18149036	18149097	62	18149085	9	7.41492	5.29032	4.65012	786_sh2_4_peak_1017
chr1	18149226	18149459	234	18149390	27	31.271	14.8129	27.1136	786_sh2_4_peak_1018
chr1	18149510	18149594	85	18149525	10	8.55458	5.847	5.69655	786_sh2_4_peak_1019
chr1	18182885	18183015	131	18182980	7	10.4579	6.72557	7.46281	786_sh2_4_peak_1020
chr1	18283560	18283595	36	18283572	4	4.84929	3.86646	2.34381	786_sh2_4_peak_1021
chr1	18283986	18284021	36	18284013	6	7.54374	5.41304	4.76937	786_sh2_4_peak_1022
chr1	18284082	18284122	41	18284104	7	8.98152	6.18633	6.09345	786_sh2_4_peak_1023
chr1	18284245	18284349	105	18284267	8	10.4701	6.95963	7.4741	786_sh2_4_peak_1024
chr1	18309722	18309756	35	18309739	4	6.75135	4.46981	4.03547	786_sh2_4_peak_1025
chr1	18337027	18337062	36	18337057	10	6.69789	4.67795	4.00075	786_sh2_4_peak_1026
chr1	18339287	18339328	42	18339307	19	16.3713	8.53131	13.0016	786_sh2_4_peak_1027
chr1	18339381	18339458	78	18339415	25	23.8264	11.0907	20.0424	786_sh2_4_peak_1028
chr1	18341161	18341584	424	18341459	29	28.6144	12.4921	24.5866	786_sh2_4_peak_1029
chr1	18396381	18396442	62	18396415	7	11.2105	6.94475	8.16519	786_sh2_4_peak_1030
chr1	18480458	18480702	245	18480546	17	17.5447	9.80064	14.1066	786_sh2_4_peak_1031
chr1	18480764	18481018	255	18480831	15	14.93	8.72867	11.6469	786_sh2_4_peak_1032
chr1	18481069	18481104	36	18481102	7	5.57381	4.37286	2.97139	786_sh2_4_peak_1033
chr1	18618683	18618833	151	18618718	17	27.4296	14.6482	23.4607	786_sh2_4_peak_1034
chr1	18902491	18902613	123	18902578	11	11.8514	7.65077	8.76474	786_sh2_4_peak_1035
chr1	18902788	18903023	236	18902846	23	29.9166	15.3015	25.8242	786_sh2_4_peak_1036
chr1	18913157	18913388	232	18913327	12	16.9076	10.0807	13.5064	786_sh2_4_peak_1037
chr1	18926328	18926368	41	18926343	8	6.33928	4.74782	3.67293	786_sh2_4_peak_1038
chr1	18926520	18926687	168	18926549	19	19.7138	10.5507	16.1521	786_sh2_4_peak_1039
chr1	18926730	18926829	100	18926811	18	18.364	10.0232	14.878	786_sh2_4_peak_1040
chr1	18938458	18938535	78	18938488	9	13.3298	8.23373	10.1461	786_sh2_4_peak_1041
chr1	18938573	18938608	36	18938598	6	8.51334	5.78063	5.65753	786_sh2_4_peak_1042
chr1	18948533	18948729	197	18948615	13	16.0183	9.67579	12.6693	786_sh2_4_peak_1043
chr1	18949823	18949858	36	18949852	6	6.32018	4.8379	3.65515	786_sh2_4_peak_1044
chr1	18956631	18956693	63	18956647	7	6.58839	4.98684	3.90003	786_sh2_4_peak_1045
chr1	18956755	18956824	70	18956787	12	12.882	8.10361	9.72697	786_sh2_4_peak_1046
chr1	18958090	18958155	66	18958139	9	9.44959	6.49407	6.52922	786_sh2_4_peak_1047
chr1	18965783	18966063	281	18965898	10	12.944	8.23306	9.78493	786_sh2_4_peak_1048
chr1	19003587	19003641	55	19003606	8	12.6794	7.72889	9.53692	786_sh2_4_peak_1049
chr1	19009865	19010247	383	19010039	27	26.3573	11.8894	22.4419	786_sh2_4_peak_1050
chr1	19011091	19011315	225	19011218	21	18.7696	9.37729	15.2608	786_sh2_4_peak_1051
chr1	19034000	19034180	181	19034148	8	9.50009	6.52656	6.57595	786_sh2_4_peak_1052
chr1	19034237	19034313	77	19034287	9	10.9828	7.28005	7.95274	786_sh2_4_peak_1053
chr1	19045445	19045486	42	19045459	6	9.12571	5.97467	6.22771	786_sh2_4_peak_1054
chr1	19050860	19050895	36	19050884	6	7.90522	5.55905	5.10357	786_sh2_4_peak_1055
chr1	19052554	19052589	36	19052563	6	8.13761	5.64724	5.31745	786_sh2_4_peak_1056
chr1	19067457	19067492	36	19067476	6	8.58959	5.80634	5.72902	786_sh2_4_peak_1057
chr1	19080076	19080132	57	19080099	9	11.3613	7.45468	8.30621	786_sh2_4_peak_1058
chr1	19080826	19080954	129	19080881	10	12.9193	8.22206	9.76231	786_sh2_4_peak_1059
chr1	19110324	19110610	287	19110418	13	16.3586	9.8461	12.9893	786_sh2_4_peak_1060
chr1	19113773	19113825	53	19113794	11	13.6557	8.59072	10.4517	786_sh2_4_peak_1061
chr1	19120560	19120605	46	19120579	5	8.14313	5.29066	5.32257	786_sh2_4_peak_1062
chr1	19210037	19210077	41	19210070	11	13.3899	8.46079	10.2025	786_sh2_4_peak_1063
chr1	19210253	19210487	235	19210285	20	27.7541	14.7691	23.7682	786_sh2_4_peak_1064
chr1	19223523	19223606	84	19223551	4	6.73069	4.4652	4.03014	786_sh2_4_peak_1065
chr1	19241400	19241434	35	19241414	5	8.4566	5.36378	5.60526	786_sh2_4_peak_1066
chr1	19251484	19251700	217	19251612	7	9.08565	6.22939	6.19047	786_sh2_4_peak_1067
chr1	19252343	19252430	88	19252408	8	9.31003	6.43481	6.39963	786_sh2_4_peak_1068
chr1	19257269	19257325	57	19257303	7	4.47408	3.66398	2.00633	786_sh2_4_peak_1069
chr1	19257400	19257720	321	19257697	23	22.9914	11.2687	19.2509	786_sh2_4_peak_1070
chr1	19260372	19260406	35	19260384	9	6.38848	4.64077	3.71753	786_sh2_4_peak_1071
chr1	19260699	19260913	215	19260740	29	31.1113	13.9687	26.9617	786_sh2_4_peak_1072
chr1	19312060	19312153	94	19312128	10	9.48741	6.41378	6.56409	786_sh2_4_peak_1073
chr1	19312192	19312276	85	19312249	13	13.2835	8.17152	10.1032	786_sh2_4_peak_1074
chr1	19312722	19312775	54	19312756	8	7.11314	5.22585	4.37135	786_sh2_4_peak_1075
chr1	19315431	19315596	166	19315465	11	10.8139	7.05569	7.79518	786_sh2_4_peak_1076
chr1	19336671	19336833	163	19336740	18	23.98	13.164	20.1876	786_sh2_4_peak_1077
chr1	19341596	19341634	39	19341600	8	8.97288	6.26661	6.0857	786_sh2_4_peak_1078
chr1	19344568	19344609	42	19344581	7	9.66279	6.45399	6.72672	786_sh2_4_peak_1079
chr1	19398265	19398412	148	19398357	24	29.0255	14.5163	24.9771	786_sh2_4_peak_1080
chr1	19398453	19398739	287	19398525	22	25.9637	13.355	22.0686	786_sh2_4_peak_1081
chr1	19430265	19430350	86	19430292	7	11.1706	6.93399	8.12826	786_sh2_4_peak_1082
chr1	19436236	19436318	83	19436308	12	14.4347	8.94048	11.1819	786_sh2_4_peak_1083
chr1	19440518	19440746	229	19440610	23	32.3737	16.5871	28.1643	786_sh2_4_peak_1084
chr1	19445929	19445964	36	19445938	9	8.62646	6.02541	5.7629	786_sh2_4_peak_1085
chr1	19448530	19448602	73	19448554	14	13.1865	7.90557	10.0126	786_sh2_4_peak_1086
chr1	19448654	19448736	83	19448731	11	9.56486	6.30071	6.63576	786_sh2_4_peak_1087
chr1	19449326	19449361	36	19449350	12	10.7456	6.83861	7.73168	786_sh2_4_peak_1088
chr1	19450948	19451041	94	19451007	15	14.4523	8.44057	11.1984	786_sh2_4_peak_1089
chr1	19452517	19452589	73	19452530	9	7.53723	5.36645	4.76359	786_sh2_4_peak_1090
chr1	19468479	19468600	122	19468483	6	7.08347	5.21133	4.34332	786_sh2_4_peak_1091
chr1	19469510	19469630	121	19469598	9	11.4279	7.4846	8.36844	786_sh2_4_peak_1092
chr1	19485502	19485815	314	19485704	29	38.2257	18.1348	33.7401	786_sh2_4_peak_1093
chr1	19508961	19509185	225	19509011	16	22.0077	12.3922	18.3199	786_sh2_4_peak_1094
chr1	19557943	19557987	45	19557960	5	7.59455	5.14469	4.81657	786_sh2_4_peak_1095
chr1	19559723	19559778	56	19559745	5	7.46141	5.10556	4.69319	786_sh2_4_peak_1096
chr1	19596671	19596740	70	19596687	5	5.358	4.26805	2.77347	786_sh2_4_peak_1097
chr1	19596833	19597110	278	19596860	13	16.5625	9.94614	13.1814	786_sh2_4_peak_1098
chr1	19635867	19635921	55	19635892	4	6.38067	4.38126	3.71056	786_sh2_4_peak_1099
chr1	19641038	19641098	61	19641083	6	7.02349	5.18374	4.28796	786_sh2_4_peak_1100
chr1	19643276	19643311	36	19643300	5	5.50308	4.33979	2.9065	786_sh2_4_peak_1101
chr1	19646156	19646191	36	19646174	6	7.52594	5.40557	4.75278	786_sh2_4_peak_1102
chr1	19653826	19653866	41	19653845	7	9.46683	6.38037	6.54434	786_sh2_4_peak_1103
chr1	19653912	19653951	40	19653930	16	24.7775	13.5583	20.9435	786_sh2_4_peak_1104
chr1	19659450	19659491	42	19659473	6	7.92558	5.56695	5.1216	786_sh2_4_peak_1105
chr1	19659881	19659984	104	19659906	8	11.1544	7.22946	8.11329	786_sh2_4_peak_1106
chr1	19715658	19715796	139	19715736	14	24.2291	12.9611	20.4232	786_sh2_4_peak_1107
chr1	19735956	19736030	75	19736020	8	10.66	7.03745	7.65138	786_sh2_4_peak_1108
chr1	19750572	19750759	188	19750674	19	27.5536	14.7716	23.5778	786_sh2_4_peak_1109
chr1	19758460	19758593	134	19758487	20	29.3272	15.5101	25.2633	786_sh2_4_peak_1110
chr1	19764938	19765072	135	19764966	11	12.4164	7.9592	9.29081	786_sh2_4_peak_1111
chr1	19765509	19765544	36	19765536	7	7.13315	5.29358	4.38943	786_sh2_4_peak_1112
chr1	19765670	19765833	164	19765773	17	21.2079	11.8824	17.5633	786_sh2_4_peak_1113
chr1	19799663	19799734	72	19799682	10	10.0641	6.75158	7.09984	786_sh2_4_peak_1114
chr1	19800192	19800258	67	19800224	7	6.38438	4.86751	3.71406	786_sh2_4_peak_1115
chr1	19801030	19801076	47	19801051	8	7.5742	5.49988	4.79759	786_sh2_4_peak_1116
chr1	19801150	19801243	94	19801175	11	11.2902	7.33317	8.2402	786_sh2_4_peak_1117
chr1	19882214	19882453	240	19882246	20	31.0753	16.2616	26.9273	786_sh2_4_peak_1118
chr1	19903675	19903767	93	19903691	5	8.4566	5.36378	5.60526	786_sh2_4_peak_1119
chr1	19949160	19949196	37	19949175	5	8.4566	5.36378	5.60526	786_sh2_4_peak_1120
chr1	20152448	20152483	36	20152478	5	8.3938	5.34969	5.55382	786_sh2_4_peak_1121
chr1	20211645	20211695	51	20211661	7	9.92537	6.54843	6.97037	786_sh2_4_peak_1122
chr1	20213059	20213119	61	20213086	9	13.1902	8.18553	10.0158	786_sh2_4_peak_1123
chr1	20279541	20279824	284	20279553	21	27.938	14.6964	23.9429	786_sh2_4_peak_1124
chr1	20411224	20411505	282	20411372	27	39.2283	19.2328	34.6974	786_sh2_4_peak_1125
chr1	20427002	20427195	194	20427074	10	15.5352	9.21995	12.2152	786_sh2_4_peak_1126
chr1	20440898	20440940	43	20440915	6	10.2285	6.25774	7.24833	786_sh2_4_peak_1127
chr1	20476374	20476412	39	20476398	8	8.29166	5.90637	5.45989	786_sh2_4_peak_1128
chr1	20480359	20480541	183	20480508	20	24.219	12.9035	20.4139	786_sh2_4_peak_1129
chr1	20480661	20480733	73	20480665	8	7.4233	5.41121	4.658	786_sh2_4_peak_1130
chr1	20486245	20486350	106	20486320	9	10.5456	7.06847	7.54474	786_sh2_4_peak_1131
chr1	20496190	20496351	162	20496203	12	12.9141	8.12172	9.75729	786_sh2_4_peak_1132
chr1	20508117	20508236	120	20508134	7	10.5888	6.76625	7.58503	786_sh2_4_peak_1133
chr1	20522535	20522570	36	20522564	4	6.75135	4.46981	4.03547	786_sh2_4_peak_1134
chr1	20578159	20578210	52	20578176	8	9.25988	6.41023	6.35231	786_sh2_4_peak_1135
chr1	20579117	20579255	139	20579147	12	15.0257	9.2357	11.7368	786_sh2_4_peak_1136
chr1	20587759	20587836	78	20587810	4	6.27599	4.35398	3.61466	786_sh2_4_peak_1137
chr1	20604223	20604441	219	20604396	15	19.5476	11.281	15.9951	786_sh2_4_peak_1138
chr1	20613591	20613756	166	20613732	12	12.2509	7.74131	9.13568	786_sh2_4_peak_1139
chr1	20613873	20614077	205	20614015	22	26.5576	13.6962	22.6324	786_sh2_4_peak_1140
chr1	20626719	20626754	36	20626726	3	5.12478	3.57585	2.55823	786_sh2_4_peak_1141
chr1	20633332	20633366	35	20633338	5	7.07795	4.98425	4.33833	786_sh2_4_peak_1142
chr1	20661341	20661644	304	20661564	19	24.9128	13.4892	21.0714	786_sh2_4_peak_1143
chr1	20696560	20696669	110	20696658	10	12.6338	8.09231	9.49428	786_sh2_4_peak_1144
chr1	20696880	20696959	80	20696900	13	17.2798	10.2858	13.8566	786_sh2_4_peak_1145
chr1	20718111	20718162	52	20718143	5	7.07795	4.98425	4.33833	786_sh2_4_peak_1146
chr1	20725146	20725325	180	20725174	11	14.6069	9.02985	11.3428	786_sh2_4_peak_1147
chr1	20732151	20732318	168	20732235	13	12.5635	7.74331	9.42867	786_sh2_4_peak_1148
chr1	20733141	20733354	214	20733163	16	16.5187	9.43992	13.1401	786_sh2_4_peak_1149
chr1	20786463	20786508	46	20786473	10	10.2481	6.8569	7.26636	786_sh2_4_peak_1150
chr1	20786573	20786616	44	20786583	8	7.76449	5.61019	4.97362	786_sh2_4_peak_1151
chr1	20786664	20786917	254	20786777	20	24.6592	13.1491	20.8314	786_sh2_4_peak_1152
chr1	20786965	20787010	46	20786986	11	11.6369	7.53061	8.56379	786_sh2_4_peak_1153
chr1	21022277	21022545	269	21022385	18	26.3082	14.2589	22.3953	786_sh2_4_peak_1154
chr1	21091207	21091336	130	21091253	6	10.2285	6.25774	7.24833	786_sh2_4_peak_1155
chr1	21149858	21150011	154	21149890	6	9.18836	5.99295	6.28594	786_sh2_4_peak_1156
chr1	21176623	21176716	94	21176647	10	13.412	8.43624	10.2232	786_sh2_4_peak_1157
chr1	21176820	21176915	96	21176886	12	16.6413	9.9701	13.2555	786_sh2_4_peak_1158
chr1	21177017	21177080	64	21177047	11	15.0093	9.20317	11.7216	786_sh2_4_peak_1159
chr1	21195256	21195337	82	21195266	4	6.73069	4.4652	4.03014	786_sh2_4_peak_1160
chr1	21206170	21206332	163	21206241	20	29.3726	15.5306	25.307	786_sh2_4_peak_1161
chr1	21206373	21206415	43	21206406	8	9.85387	6.69138	6.90445	786_sh2_4_peak_1162
chr1	21212222	21212363	142	21212232	7	10.8671	6.84909	7.84463	786_sh2_4_peak_1163
chr1	21218134	21218169	36	21218161	4	6.30167	4.36077	3.63765	786_sh2_4_peak_1164
chr1	21238544	21238750	207	21238594	25	25.9599	12.3634	22.065	786_sh2_4_peak_1165
chr1	21239195	21239382	188	21239282	19	17.6895	9.32797	14.2432	786_sh2_4_peak_1166
chr1	21252305	21252382	78	21252337	10	15.0404	9.0571	11.7507	786_sh2_4_peak_1167
chr1	21261729	21261798	70	21261739	7	7.11031	5.28108	4.36871	786_sh2_4_peak_1168
chr1	21261878	21261966	89	21261909	14	16.6508	9.90203	13.2641	786_sh2_4_peak_1169
chr1	21262027	21262115	89	21262052	6	5.91565	4.62095	3.2854	786_sh2_4_peak_1170
chr1	21262334	21262430	97	21262403	8	8.35546	5.94122	5.51888	786_sh2_4_peak_1171
chr1	21262906	21262977	72	21262936	10	10.8831	7.21044	7.86	786_sh2_4_peak_1172
chr1	21294840	21294906	67	21294858	10	8.04043	5.52666	5.22872	786_sh2_4_peak_1173
chr1	21295096	21295205	110	21295138	14	12.7161	7.61846	9.57185	786_sh2_4_peak_1174
chr1	21298961	21299032	72	21299001	8	6.17977	4.64702	3.52672	786_sh2_4_peak_1175
chr1	21309236	21309271	36	21309260	8	9.44726	6.50128	6.52712	786_sh2_4_peak_1176
chr1	21309462	21309572	111	21309508	9	10.8641	7.22365	7.8424	786_sh2_4_peak_1177
chr1	21324400	21324440	41	21324416	10	9.20498	6.24455	6.30134	786_sh2_4_peak_1178
chr1	21324478	21324571	94	21324543	22	25.4731	13.0701	21.6032	786_sh2_4_peak_1179
chr1	21324655	21324879	225	21324795	23	26.997	13.6522	23.0496	786_sh2_4_peak_1180
chr1	21334221	21334595	375	21334364	18	22.5013	12.3963	18.7869	786_sh2_4_peak_1181
chr1	21345504	21345713	210	21345597	11	13.6103	8.56879	10.4093	786_sh2_4_peak_1182
chr1	21368575	21368656	82	21368601	8	12.7639	7.75269	9.61638	786_sh2_4_peak_1183
chr1	21439820	21439855	36	21439837	3	4.57292	3.43506	2.09489	786_sh2_4_peak_1184
chr1	21440021	21440056	36	21440042	5	7.62206	5.15259	4.84148	786_sh2_4_peak_1185
chr1	21512098	21512133	36	21512107	3	4.76664	3.48862	2.26896	786_sh2_4_peak_1186
chr1	21579897	21579942	46	21579910	5	8.4566	5.36378	5.60526	786_sh2_4_peak_1187
chr1	21586796	21586831	36	21586805	6	5.84736	4.58309	3.22268	786_sh2_4_peak_1188
chr1	21586905	21587269	365	21587087	19	24.1334	13.0792	20.3326	786_sh2_4_peak_1189
chr1	21604657	21604701	45	21604683	6	8.09393	5.631	5.2772	786_sh2_4_peak_1190
chr1	21638798	21638924	127	21638831	11	12.5234	8.01622	9.39059	786_sh2_4_peak_1191
chr1	21642183	21642225	43	21642207	7	7.3713	5.42185	4.60974	786_sh2_4_peak_1192
chr1	21642523	21642593	71	21642563	7	7.34664	5.40874	4.58732	786_sh2_4_peak_1193
chr1	21645074	21645118	45	21645085	10	13.146	8.32214	9.97414	786_sh2_4_peak_1194
chr1	21659346	21659390	45	21659376	8	11.566	7.37778	8.49748	786_sh2_4_peak_1195
chr1	21764691	21764875	185	21764702	9	13.2594	8.20956	10.0807	786_sh2_4_peak_1196
chr1	21765215	21765267	53	21765237	7	9.92537	6.54843	6.97037	786_sh2_4_peak_1197
chr1	21783062	21783125	64	21783093	9	9.0224	6.25446	6.13187	786_sh2_4_peak_1198
chr1	21783181	21783215	35	21783204	10	10.275	6.87222	7.29167	786_sh2_4_peak_1199
chr1	21783277	21783317	41	21783289	15	17.128	10.0071	13.7138	786_sh2_4_peak_1200
chr1	21783594	21783762	169	21783678	14	15.7566	9.41326	12.4237	786_sh2_4_peak_1201
chr1	21791825	21791913	89	21791890	4	6.75135	4.46981	4.03547	786_sh2_4_peak_1202
chr1	21801232	21801267	36	21801245	6	10.2285	6.25774	7.24833	786_sh2_4_peak_1203
chr1	21816997	21817062	66	21817027	7	10.725	6.80742	7.71259	786_sh2_4_peak_1204
chr1	21862315	21862377	63	21862343	5	6.82511	4.89699	4.10376	786_sh2_4_peak_1205
chr1	21904936	21905017	82	21904995	9	12.9243	8.09082	9.7667	786_sh2_4_peak_1206
chr1	21921530	21921754	225	21921625	18	24.5534	13.4471	20.7306	786_sh2_4_peak_1207
chr1	21931225	21931427	203	21931259	13	13.4456	8.26639	10.2548	786_sh2_4_peak_1208
chr1	21935536	21935617	82	21935600	9	7.03443	5.05146	4.2978	786_sh2_4_peak_1209
chr1	21937449	21937504	56	21937476	10	9.24721	6.27001	6.34105	786_sh2_4_peak_1210
chr1	21939672	21939776	105	21939698	11	11.5773	7.49697	8.50834	786_sh2_4_peak_1211
chr1	21956858	21956916	59	21956893	11	16.9626	9.93899	13.5581	786_sh2_4_peak_1212
chr1	21956955	21957070	116	21956983	9	13.4742	8.28249	10.2815	786_sh2_4_peak_1213
chr1	21966251	21966543	293	21966425	14	19.9992	11.504	16.4213	786_sh2_4_peak_1214
chr1	22019098	22019327	230	22019129	25	36.9104	18.4714	32.4854	786_sh2_4_peak_1215
chr1	22025084	22025119	36	22025098	7	6.84867	5.13563	4.12619	786_sh2_4_peak_1216
chr1	22025428	22025500	73	22025441	10	10.6413	7.07774	7.63446	786_sh2_4_peak_1217
chr1	22025843	22025929	87	22025898	16	19.1363	10.9383	15.6069	786_sh2_4_peak_1218
chr1	22025974	22026028	55	22025993	11	11.9784	7.72117	8.88279	786_sh2_4_peak_1219
chr1	22026199	22026234	36	22026221	9	9.34167	6.43431	6.4284	786_sh2_4_peak_1220
chr1	22052517	22052749	233	22052624	21	28.2806	14.874	24.2685	786_sh2_4_peak_1221
chr1	22053278	22053353	76	22053299	8	8.56775	6.05556	5.70806	786_sh2_4_peak_1222
chr1	22092460	22092504	45	22092492	5	8.3938	5.34969	5.55382	786_sh2_4_peak_1223
chr1	22107308	22107365	58	22107337	5	8.17745	5.29902	5.35455	786_sh2_4_peak_1224
chr1	22132043	22132078	36	22132046	4	6.01283	4.28068	3.374	786_sh2_4_peak_1225
chr1	22132686	22132721	36	22132695	6	9.18836	5.99295	6.28594	786_sh2_4_peak_1226
chr1	22143217	22143254	38	22143224	5	7.678	5.16846	4.89348	786_sh2_4_peak_1227
chr1	22185340	22185400	61	22185390	6	10.2285	6.25774	7.24833	786_sh2_4_peak_1228
chr1	22229414	22229705	292	22229529	20	28.7568	15.2484	24.7217	786_sh2_4_peak_1229
chr1	22250896	22250954	59	22250925	10	14.5936	8.8999	11.3305	786_sh2_4_peak_1230
chr1	22250998	22251038	41	22251020	9	12.9566	8.10254	9.79693	786_sh2_4_peak_1231
chr1	22263129	22263208	80	22263184	6	8.0509	5.61485	5.23756	786_sh2_4_peak_1232
chr1	22380496	22380531	36	22380511	4	6.354	4.37441	3.6853	786_sh2_4_peak_1233
chr1	22418939	22418994	56	22418963	8	11.0718	7.19845	8.03608	786_sh2_4_peak_1234
chr1	22420616	22420696	81	22420633	6	8.22703	5.68001	5.40023	786_sh2_4_peak_1235
chr1	22451715	22451910	196	22451779	22	34.0942	17.4955	29.8017	786_sh2_4_peak_1236
chr1	22611635	22611672	38	22611643	6	10.2285	6.25774	7.24833	786_sh2_4_peak_1237
chr1	22642150	22642210	61	22642185	6	10.2285	6.25774	7.24833	786_sh2_4_peak_1238
chr1	22689559	22689860	302	22689633	20	28.7145	15.2287	24.6812	786_sh2_4_peak_1239
chr1	22735309	22735376	68	22735331	11	12.5054	8.00666	9.37431	786_sh2_4_peak_1240
chr1	22735414	22735449	36	22735429	8	8.30433	5.91331	5.47176	786_sh2_4_peak_1241
chr1	22739742	22739973	232	22739906	13	14.7538	9.00803	11.4807	786_sh2_4_peak_1242
chr1	22746145	22746402	258	22746369	16	14.9035	8.46517	11.6216	786_sh2_4_peak_1243
chr1	22746471	22746506	36	22746480	9	6.92065	4.97951	4.19272	786_sh2_4_peak_1244
chr1	22747380	22747678	299	22747490	18	17.4608	9.47795	14.0275	786_sh2_4_peak_1245
chr1	22750440	22750495	56	22750468	20	20.0203	10.4384	16.4415	786_sh2_4_peak_1246
chr1	22789384	22789419	36	22789396	4	6.01283	4.28068	3.374	786_sh2_4_peak_1247
chr1	22808803	22808843	41	22808815	6	8.4636	5.76361	5.61118	786_sh2_4_peak_1248
chr1	22832106	22832367	262	22832239	24	30.8504	15.5492	26.7131	786_sh2_4_peak_1249
chr1	22832535	22832633	99	22832580	16	18.4136	10.5383	14.9249	786_sh2_4_peak_1250
chr1	22873173	22873220	48	22873179	6	6.93588	5.14289	4.20668	786_sh2_4_peak_1251
chr1	22880219	22880266	48	22880231	8	11.9245	7.49865	8.83233	786_sh2_4_peak_1252
chr1	22889398	22889433	36	22889408	4	6.10468	4.30705	3.45737	786_sh2_4_peak_1253
chr1	22903152	22903187	36	22903167	4	6.15219	4.32035	3.50112	786_sh2_4_peak_1254
chr1	22903224	22903370	147	22903314	6	9.35113	6.03917	6.4375	786_sh2_4_peak_1255
chr1	22919702	22919737	36	22919716	4	6.30167	4.36077	3.63765	786_sh2_4_peak_1256
chr1	22976507	22976541	35	22976510	4	6.51942	4.41585	3.83701	786_sh2_4_peak_1257
chr1	23010806	23010964	159	23010908	9	13.7006	8.35673	10.494	786_sh2_4_peak_1258
chr1	23019270	23019448	179	23019314	19	27.2987	14.6555	23.3356	786_sh2_4_peak_1259
chr1	23019504	23019562	59	23019514	6	6.90728	5.12941	4.17986	786_sh2_4_peak_1260
chr1	23100319	23100485	167	23100370	16	21.4081	12.1082	17.7526	786_sh2_4_peak_1261
chr1	23154447	23154481	35	23154456	4	6.75135	4.46981	4.03547	786_sh2_4_peak_1262
chr1	23167794	23167829	36	23167807	6	7.72824	5.48892	4.93999	786_sh2_4_peak_1263
chr1	23168618	23168661	44	23168636	7	9.28191	6.30842	6.37298	786_sh2_4_peak_1264
chr1	23168763	23168807	45	23168781	5	6.43734	4.75141	3.76224	786_sh2_4_peak_1265
chr1	23177525	23177776	252	23177550	14	18.6518	10.9059	15.1496	786_sh2_4_peak_1266
chr1	23188974	23189159	186	23189058	14	19.4249	11.257	15.8791	786_sh2_4_peak_1267
chr1	23194046	23194084	39	23194071	8	6.4477	4.81594	3.77205	786_sh2_4_peak_1268
chr1	23194798	23194876	79	23194820	16	16.6458	9.51548	13.2596	786_sh2_4_peak_1269
chr1	23196788	23196915	128	23196844	8	6.73959	4.9976	4.03547	786_sh2_4_peak_1270
chr1	23197019	23197136	118	23197046	13	12.6147	7.77405	9.47614	786_sh2_4_peak_1271
chr1	23198335	23198369	35	23198360	8	6.72356	4.9877	4.02361	786_sh2_4_peak_1272
chr1	23246428	23246471	44	23246456	7	11.5932	7.04312	8.52297	786_sh2_4_peak_1273
chr1	23273439	23273474	36	23273453	4	6.40769	4.38814	3.7347	786_sh2_4_peak_1274
chr1	23344322	23344665	344	23344440	35	44.0738	19.227	39.3222	786_sh2_4_peak_1275
chr1	23344709	23344754	46	23344734	13	12.1236	7.47716	9.01652	786_sh2_4_peak_1276
chr1	23368067	23368102	36	23368091	9	7.15191	5.12551	4.40711	786_sh2_4_peak_1277
chr1	23368239	23368529	291	23368334	28	32.024	14.8913	27.8316	786_sh2_4_peak_1278
chr1	23368893	23369009	117	23368910	13	11.6304	7.17572	8.55775	786_sh2_4_peak_1279
chr1	23377450	23377586	137	23377516	5	7.1915	5.02154	4.44375	786_sh2_4_peak_1280
chr1	23377670	23377705	36	23377691	7	10.3943	6.70542	7.40327	786_sh2_4_peak_1281
chr1	23384863	23385001	139	23384968	11	13.3044	8.41834	10.1225	786_sh2_4_peak_1282
chr1	23385215	23385393	179	23385376	12	14.8367	9.14281	11.5588	786_sh2_4_peak_1283
chr1	23385436	23385493	58	23385462	6	6.48593	4.92305	3.80667	786_sh2_4_peak_1284
chr1	23393705	23393952	248	23393837	22	28.6024	14.833	24.5751	786_sh2_4_peak_1285
chr1	23394209	23394380	172	23394285	15	17.6922	10.3186	14.2455	786_sh2_4_peak_1286
chr1	23394877	23394914	38	23394909	8	8.14311	5.82437	5.32257	786_sh2_4_peak_1287
chr1	23403056	23403215	160	23403115	18	22.0815	12.1692	18.3899	786_sh2_4_peak_1288
chr1	23403789	23404117	329	23404004	18	22.1328	12.1971	18.4386	786_sh2_4_peak_1289
chr1	23456338	23456428	91	23456361	6	8.83124	5.88488	5.95346	786_sh2_4_peak_1290
chr1	23473005	23473106	102	23473016	7	8.72542	6.07712	5.85509	786_sh2_4_peak_1291
chr1	23484308	23484407	100	23484366	11	14.2862	8.8864	11.0423	786_sh2_4_peak_1292
chr1	23484548	23484660	113	23484583	7	8.38422	5.92427	5.54526	786_sh2_4_peak_1293
chr1	23528272	23528395	124	23528361	8	10.0756	6.79066	7.10976	786_sh2_4_peak_1294
chr1	23531418	23531453	36	23531432	5	5.95924	4.55166	3.32512	786_sh2_4_peak_1295
chr1	23539930	23539982	53	23539949	6	8.4636	5.76361	5.61118	786_sh2_4_peak_1296
chr1	23540068	23540103	36	23540082	5	6.9273	4.93298	4.19897	786_sh2_4_peak_1297
chr1	23554679	23554744	66	23554701	9	6.48002	4.69925	3.80121	786_sh2_4_peak_1298
chr1	23554886	23554966	81	23554912	11	8.49582	5.63436	5.64145	786_sh2_4_peak_1299
chr1	23555061	23555160	100	23555133	14	11.7614	7.03115	8.68014	786_sh2_4_peak_1300
chr1	23556094	23556128	35	23556113	10	7.42535	5.13895	4.66	786_sh2_4_peak_1301
chr1	23559285	23559320	36	23559296	11	7.4394	4.97095	4.67289	786_sh2_4_peak_1302
chr1	23562406	23562563	158	23562433	20	22.9975	12.2063	19.2569	786_sh2_4_peak_1303
chr1	23577226	23577261	36	23577233	5	6.82511	4.89699	4.10376	786_sh2_4_peak_1304
chr1	23585861	23585902	42	23585870	5	8.31959	5.33269	5.48494	786_sh2_4_peak_1305
chr1	23691667	23691806	140	23691700	20	30.0838	15.8449	25.9841	786_sh2_4_peak_1306
chr1	23699954	23700016	63	23699983	6	8.09393	5.631	5.2772	786_sh2_4_peak_1307
chr1	23703170	23703211	42	23703181	7	10.2707	6.66547	7.28762	786_sh2_4_peak_1308
chr1	23743374	23743462	89	23743389	7	9.87116	6.52932	6.9206	786_sh2_4_peak_1309
chr1	23756799	23756958	160	23756830	19	28.5604	15.2135	24.535	786_sh2_4_peak_1310
chr1	23778247	23778283	37	23778258	5	7.16837	5.01404	4.42207	786_sh2_4_peak_1311
chr1	23778442	23778513	72	23778455	7	10.2707	6.66547	7.28762	786_sh2_4_peak_1312
chr1	23779881	23779939	59	23779909	6	8.83124	5.88488	5.95346	786_sh2_4_peak_1313
chr1	23790179	23790277	99	23790256	14	18.5914	10.8776	15.0926	786_sh2_4_peak_1314
chr1	23791048	23791135	88	23791070	9	10.7299	7.15893	7.71694	786_sh2_4_peak_1315
chr1	23799535	23799785	251	23799568	20	22.1839	11.7309	18.487	786_sh2_4_peak_1316
chr1	23800718	23800807	90	23800787	12	11.5766	7.34267	8.50782	786_sh2_4_peak_1317
chr1	23800852	23800898	47	23800875	13	12.851	7.91548	9.69797	786_sh2_4_peak_1318
chr1	23809805	23809839	35	23809825	4	6.05825	4.29383	3.41519	786_sh2_4_peak_1319
chr1	23825434	23825492	59	23825463	8	13.2173	7.87394	10.0411	786_sh2_4_peak_1320
chr1	23865525	23865792	268	23865658	14	16.8285	9.99641	13.4317	786_sh2_4_peak_1321
chr1	23868069	23868109	41	23868106	6	5.87641	4.59924	3.24967	786_sh2_4_peak_1322
chr1	23868296	23868364	69	23868320	13	15.1045	9.19848	11.8108	786_sh2_4_peak_1323
chr1	23907914	23907976	63	23907944	3	4.70607	3.47237	2.21487	786_sh2_4_peak_1324
chr1	23909014	23909113	100	23909099	4	6.1283	4.31369	3.47966	786_sh2_4_peak_1325
chr1	23916926	23917061	136	23917027	7	10.725	6.80742	7.71259	786_sh2_4_peak_1326
chr1	23951592	23951669	78	23951618	14	18.5914	10.8776	15.0926	786_sh2_4_peak_1327
chr1	23951714	23951883	170	23951801	12	15.425	9.42726	12.1124	786_sh2_4_peak_1328
chr1	23959100	23959405	306	23959119	12	12.512	7.89254	9.38066	786_sh2_4_peak_1329
chr1	23959601	23959828	228	23959663	15	16.6833	9.75625	13.295	786_sh2_4_peak_1330
chr1	23980022	23980088	67	23980055	9	9.0842	6.28962	6.1891	786_sh2_4_peak_1331
chr1	23980299	23980442	144	23980345	16	18.6033	10.6445	15.1038	786_sh2_4_peak_1332
chr1	23980508	23980543	36	23980531	9	8.98579	6.23355	6.09749	786_sh2_4_peak_1333
chr1	23980842	23980947	106	23980886	14	15.6443	9.35032	12.3181	786_sh2_4_peak_1334
chr1	24009540	24009591	52	24009562	7	11.0154	6.89128	7.98315	786_sh2_4_peak_1335
chr1	24018839	24018983	145	24018953	20	29.3272	15.5101	25.2633	786_sh2_4_peak_1336
chr1	24022863	24022956	94	24022931	8	9.79567	6.6648	6.85014	786_sh2_4_peak_1337
chr1	24046379	24046508	130	24046437	15	22.6681	12.6525	18.9446	786_sh2_4_peak_1338
chr1	24070909	24070978	70	24070944	4	6.75135	4.46981	4.03547	786_sh2_4_peak_1339
chr1	24107943	24108115	173	24107962	14	15.4977	9.26771	12.1806	786_sh2_4_peak_1340
chr1	24108490	24108550	61	24108531	9	8.90168	6.1853	6.01902	786_sh2_4_peak_1341
chr1	24108939	24109138	200	24108970	18	21.2582	11.7132	17.6107	786_sh2_4_peak_1342
chr1	24117901	24117955	55	24117920	7	11.251	6.95554	8.20326	786_sh2_4_peak_1343
chr1	24149977	24150017	41	24150002	6	9.18836	5.99295	6.28594	786_sh2_4_peak_1344
chr1	24150563	24150621	59	24150591	4	5.64398	4.16592	3.0363	786_sh2_4_peak_1345
chr1	24187317	24187404	88	24187339	4	5.39722	4.08082	2.80903	786_sh2_4_peak_1346
chr1	24191947	24191982	36	24191960	5	6.59601	4.81273	3.90692	786_sh2_4_peak_1347
chr1	24192059	24192123	65	24192090	8	11.2388	7.26074	8.19204	786_sh2_4_peak_1348
chr1	24266380	24266923	544	24266702	32	40.1499	18.1444	35.5773	786_sh2_4_peak_1349
chr1	24275626	24275699	74	24275657	5	8.4566	5.36378	5.60526	786_sh2_4_peak_1350
chr1	24284248	24284298	51	24284276	7	10.5888	6.76625	7.58503	786_sh2_4_peak_1351
chr1	24290088	24290152	65	24290122	20	28.9284	15.328	24.8846	786_sh2_4_peak_1352
chr1	24290199	24290244	46	24290222	8	9.57176	6.56058	6.64215	786_sh2_4_peak_1353
chr1	24294572	24294606	35	24294575	5	5.72013	4.4432	3.10603	786_sh2_4_peak_1354
chr1	24294956	24294991	36	24294958	5	5.79718	4.47878	3.17713	786_sh2_4_peak_1355
chr1	24321809	24321933	125	24321898	11	15.0093	9.20317	11.7216	786_sh2_4_peak_1356
chr1	24321983	24322041	59	24321998	6	7.43856	5.36851	4.67213	786_sh2_4_peak_1357
chr1	24322283	24322352	70	24322319	6	7.40436	5.35383	4.64077	786_sh2_4_peak_1358
chr1	24363114	24363203	90	24363190	6	7.96674	5.58283	5.16019	786_sh2_4_peak_1359
chr1	24365314	24365474	161	24365375	11	16.1479	9.65314	12.7909	786_sh2_4_peak_1360
chr1	24384355	24384390	36	24384370	4	6.75135	4.46981	4.03547	786_sh2_4_peak_1361
chr1	24391420	24391463	44	24391435	7	11.0154	6.89128	7.98315	786_sh2_4_peak_1362
chr1	24394001	24394119	119	24394054	5	7.91526	5.23292	5.11226	786_sh2_4_peak_1363
chr1	24394159	24394199	41	24394186	7	11.3333	6.97723	8.28033	786_sh2_4_peak_1364
chr1	24412062	24412139	78	24412123	22	23.2377	11.7456	19.4848	786_sh2_4_peak_1365
chr1	24415531	24415725	195	24415626	25	25.4964	12.0861	21.6249	786_sh2_4_peak_1366
chr1	24417016	24417293	278	24417055	26	27.1683	12.7307	23.2115	786_sh2_4_peak_1367
chr1	24459637	24459890	254	24459667	11	15.0696	9.22847	11.778	786_sh2_4_peak_1368
chr1	24462235	24462287	53	24462255	6	7.76662	5.50435	4.97482	786_sh2_4_peak_1369
chr1	24488274	24488354	81	24488323	5	7.51381	5.12114	4.74121	786_sh2_4_peak_1370
chr1	24488396	24488431	36	24488407	4	5.96841	4.26762	3.33311	786_sh2_4_peak_1371
chr1	24502490	24502613	124	24502525	9	11.0844	7.32773	8.04764	786_sh2_4_peak_1372
chr1	24502899	24502935	37	24502913	13	17.1635	10.232	13.747	786_sh2_4_peak_1373
chr1	24515681	24515823	143	24515741	13	20.6944	11.6299	17.0782	786_sh2_4_peak_1374
chr1	24536591	24536759	169	24536602	7	10.9404	6.87012	7.9132	786_sh2_4_peak_1375
chr1	24541146	24541212	67	24541181	4	6.10468	4.30705	3.45737	786_sh2_4_peak_1376
chr1	24559169	24559268	100	24559204	4	6.22558	4.34047	3.56858	786_sh2_4_peak_1377
chr1	24642879	24643319	441	24643122	26	32.099	15.6451	27.9033	786_sh2_4_peak_1378
chr1	24657910	24657946	37	24657926	4	6.354	4.37441	3.6853	786_sh2_4_peak_1379
chr1	24678360	24678459	100	24678371	8	11.2388	7.26074	8.19204	786_sh2_4_peak_1380
chr1	24678661	24678724	64	24678695	6	7.69036	5.47357	4.90448	786_sh2_4_peak_1381
chr1	24683645	24683906	262	24683848	19	27.0921	14.5601	23.1398	786_sh2_4_peak_1382
chr1	24699749	24699824	76	24699764	7	7.53646	5.50861	4.76284	786_sh2_4_peak_1383
chr1	24702596	24702765	170	24702645	11	10.5928	6.92468	7.58882	786_sh2_4_peak_1384
chr1	24705410	24705580	171	24705459	18	20.1474	11.0784	16.5615	786_sh2_4_peak_1385
chr1	24713267	24713457	191	24713329	11	13.0165	8.27309	9.85288	786_sh2_4_peak_1386
chr1	24715168	24715351	184	24715190	8	8.5541	6.04828	5.6961	786_sh2_4_peak_1387
chr1	24718950	24718985	36	24718976	6	7.30418	5.31027	4.54809	786_sh2_4_peak_1388
chr1	24724661	24724723	63	24724698	8	9.12948	6.34559	6.23095	786_sh2_4_peak_1389
chr1	24727647	24727744	98	24727734	14	18.414	10.7937	14.925	786_sh2_4_peak_1390
chr1	24744902	24745327	426	24744945	20	23.61	12.5587	19.8366	786_sh2_4_peak_1391
chr1	24745371	24745426	56	24745404	10	9.69462	6.53642	6.75626	786_sh2_4_peak_1392
chr1	24754344	24754408	65	24754379	11	17.0518	9.96851	13.6418	786_sh2_4_peak_1393
chr1	24769910	24769964	55	24769931	4	6.20083	4.33374	3.54553	786_sh2_4_peak_1394
chr1	24848053	24848096	44	24848074	5	8.17745	5.29902	5.35455	786_sh2_4_peak_1395
chr1	24848143	24848177	35	24848165	5	8.17745	5.29902	5.35455	786_sh2_4_peak_1396
chr1	24914884	24914963	80	24914948	9	10.2005	6.89424	7.22679	786_sh2_4_peak_1397
chr1	24915952	24916060	109	24915975	12	14.5215	8.98466	11.263	786_sh2_4_peak_1398
chr1	24932390	24932424	35	24932406	4	6.75135	4.46981	4.03547	786_sh2_4_peak_1399
chr1	24946871	24947051	181	24947026	21	21.2782	10.8871	17.6299	786_sh2_4_peak_1400
chr1	24947090	24947163	74	24947124	15	13.5945	7.91788	10.3946	786_sh2_4_peak_1401
chr1	24947394	24947584	191	24947468	25	26.7057	12.8099	22.7732	786_sh2_4_peak_1402
chr1	24949353	24949607	255	24949450	14	11.8577	7.09056	8.76967	786_sh2_4_peak_1403
chr1	24952539	24952646	108	24952561	9	8.69345	6.0646	5.82543	786_sh2_4_peak_1404
chr1	24955268	24955398	131	24955291	15	20.282	11.6329	16.6889	786_sh2_4_peak_1405
chr1	24966802	24966843	42	24966828	10	12.6569	8.10296	9.51632	786_sh2_4_peak_1406
chr1	24970502	24970674	173	24970593	11	14.3908	8.93371	11.1401	786_sh2_4_peak_1407
chr1	25022495	25022530	36	25022510	6	7.14477	5.23922	4.40032	786_sh2_4_peak_1408
chr1	25023009	25023068	60	25023021	6	7.33718	5.32471	4.57831	786_sh2_4_peak_1409
chr1	25026942	25026977	36	25026950	5	5.74553	4.455	3.1293	786_sh2_4_peak_1410
chr1	25037876	25037935	60	25037907	3	4.64767	3.45628	2.16199	786_sh2_4_peak_1411
chr1	25063779	25063974	196	25063915	5	7.51381	5.12114	4.74121	786_sh2_4_peak_1412
chr1	25082314	25082405	92	25082348	10	13.7532	8.57735	10.5429	786_sh2_4_peak_1413
chr1	25082453	25082523	71	25082471	9	12.1618	7.79759	9.05203	786_sh2_4_peak_1414
chr1	25182713	25182784	72	25182750	15	24.7022	13.3708	20.8724	786_sh2_4_peak_1415
chr1	25232458	25232578	121	25232550	8	10.709	7.05718	7.69756	786_sh2_4_peak_1416
chr1	25233272	25233312	41	25233296	9	12.3818	7.88553	9.25807	786_sh2_4_peak_1417
chr1	25239812	25239846	35	25239814	4	5.23782	4.02214	2.66239	786_sh2_4_peak_1418
chr1	25239907	25240060	154	25240052	7	9.56335	6.41697	6.63434	786_sh2_4_peak_1419
chr1	25247121	25247156	36	25247135	7	7.44645	5.46155	4.67955	786_sh2_4_peak_1420
chr1	25247454	25247711	258	25247681	19	25.2332	13.6539	21.3756	786_sh2_4_peak_1421
chr1	25247756	25247791	36	25247767	8	8.73576	6.14424	5.8647	786_sh2_4_peak_1422
chr1	25267944	25268012	69	25267979	5	8.4566	5.36378	5.60526	786_sh2_4_peak_1423
chr1	25338185	25338244	60	25338220	7	9.37306	6.34419	6.45781	786_sh2_4_peak_1424
chr1	25338314	25338376	63	25338346	17	26.4143	14.2744	22.4964	786_sh2_4_peak_1425
chr1	25344009	25344044	36	25344031	5	8.2833	5.32423	5.45205	786_sh2_4_peak_1426
chr1	25361280	25361421	142	25361319	16	28.1879	14.6666	24.1804	786_sh2_4_peak_1427
chr1	25430172	25430272	101	25430207	15	17.2696	10.0861	13.8469	786_sh2_4_peak_1428
chr1	25430309	25430348	40	25430317	11	11.6972	7.56455	8.62011	786_sh2_4_peak_1429
chr1	25430692	25430924	233	25430877	14	15.9877	9.54171	12.6407	786_sh2_4_peak_1430
chr1	25519355	25519414	60	25519384	9	11.9529	7.7116	8.85887	786_sh2_4_peak_1431
chr1	25519798	25519845	48	25519812	13	18.3758	10.7666	14.8894	786_sh2_4_peak_1432
chr1	25543494	25543662	169	25543507	12	17.011	10.1228	13.6039	786_sh2_4_peak_1433
chr1	25549610	25549926	317	25549766	18	21.8798	12.0587	18.1987	786_sh2_4_peak_1434
chr1	25568996	25569226	231	25569083	26	33.7975	16.6085	29.52	786_sh2_4_peak_1435
chr1	25608671	25608783	113	25608755	5	8.4566	5.36378	5.60526	786_sh2_4_peak_1436
chr1	25616214	25616336	123	25616320	10	12.7035	8.12436	9.55992	786_sh2_4_peak_1437
chr1	25616476	25616511	36	25616502	7	8.35032	5.90863	5.51414	786_sh2_4_peak_1438
chr1	25708554	25708588	35	25708575	4	6.69917	4.45808	4.00109	786_sh2_4_peak_1439
chr1	25730909	25730944	36	25730915	4	6.25063	4.34721	3.59143	786_sh2_4_peak_1440
chr1	25730991	25731081	91	25731023	4	6.20083	4.33374	3.54553	786_sh2_4_peak_1441
chr1	25737241	25737284	44	25737253	8	12.1718	7.57766	9.06156	786_sh2_4_peak_1442
chr1	25737327	25737388	62	25737349	10	15.7581	9.28955	12.4252	786_sh2_4_peak_1443
chr1	25771462	25771497	36	25771482	4	4.54643	3.73231	2.0714	786_sh2_4_peak_1444
chr1	25771825	25771923	99	25771847	6	7.14477	5.23922	4.40032	786_sh2_4_peak_1445
chr1	25771996	25772037	42	25772002	7	8.52351	5.98768	5.66698	786_sh2_4_peak_1446
chr1	25773550	25773635	86	25773601	14	19.6341	11.3484	16.0768	786_sh2_4_peak_1447
chr1	25819880	25820015	136	25819965	12	14.7905	9.11987	11.5156	786_sh2_4_peak_1448
chr1	25820086	25820146	61	25820140	6	6.46162	4.9107	3.78448	786_sh2_4_peak_1449
chr1	25844840	25845001	162	25844927	10	15.6677	9.26158	12.34	786_sh2_4_peak_1450
chr1	25859338	25859560	223	25859445	12	17.1164	10.1652	13.7025	786_sh2_4_peak_1451
chr1	25875704	25875771	68	25875739	7	10.6223	6.77649	7.61634	786_sh2_4_peak_1452
chr1	25890646	25890694	49	25890667	9	9.89818	6.7365	6.94597	786_sh2_4_peak_1453
chr1	25892539	25892666	128	25892646	13	15.0049	9.14477	11.7176	786_sh2_4_peak_1454
chr1	25895473	25895578	106	25895513	10	10.9774	7.26149	7.94767	786_sh2_4_peak_1455
chr1	25905474	25905666	193	25905500	19	23.9636	12.9881	20.1719	786_sh2_4_peak_1456
chr1	25905758	25905799	42	25905768	7	6.95499	5.19525	4.22433	786_sh2_4_peak_1457
chr1	25906390	25906505	116	25906447	19	23.9077	12.958	20.1191	786_sh2_4_peak_1458
chr1	25912189	25912301	113	25912261	14	20.6315	11.762	17.0188	786_sh2_4_peak_1459
chr1	25912636	25912671	36	25912641	6	7.76662	5.50435	4.97482	786_sh2_4_peak_1460
chr1	25958521	25958735	215	25958652	9	13.4014	8.25804	10.2134	786_sh2_4_peak_1461
chr1	25998063	25998291	229	25998215	16	24.1873	13.3302	20.3836	786_sh2_4_peak_1462
chr1	26035430	26035567	138	26035474	13	15.33	9.31888	12.0229	786_sh2_4_peak_1463
chr1	26036088	26036123	36	26036099	9	9.76262	6.66427	6.81949	786_sh2_4_peak_1464
chr1	26036191	26036226	36	26036202	8	8.46001	5.99784	5.60822	786_sh2_4_peak_1465
chr1	26111067	26111154	88	26111120	11	11.4893	7.44707	8.42594	786_sh2_4_peak_1466
chr1	26111571	26111760	190	26111629	10	10.1683	6.81136	7.19599	786_sh2_4_peak_1467
chr1	26112220	26112274	55	26112226	7	6.55026	4.96471	3.86552	786_sh2_4_peak_1468
chr1	26123301	26123413	113	26123329	5	7.73523	5.18443	4.94603	786_sh2_4_peak_1469
chr1	26123603	26123638	36	26123614	5	7.73523	5.18443	4.94603	786_sh2_4_peak_1470
chr1	26126598	26126633	36	26126602	3	4.72601	3.47777	2.23274	786_sh2_4_peak_1471
chr1	26169758	26169820	63	26169788	16	24.0935	13.293	20.2949	786_sh2_4_peak_1472
chr1	26169877	26169961	85	26169900	12	17.1164	10.1652	13.7025	786_sh2_4_peak_1473
chr1	26181689	26181900	212	26181761	11	16.5388	9.79398	13.159	786_sh2_4_peak_1474
chr1	26190372	26190500	129	26190468	5	7.8538	5.21666	5.05523	786_sh2_4_peak_1475
chr1	26219023	26219099	77	26219056	6	9.82235	6.16273	6.87466	786_sh2_4_peak_1476
chr1	26233873	26234227	355	26234046	28	38.2986	18.4894	33.81	786_sh2_4_peak_1477
chr1	26276077	26276192	116	26276101	16	14.1127	7.98201	10.8795	786_sh2_4_peak_1478
chr1	26276235	26276446	212	26276381	15	12.852	7.46237	9.69891	786_sh2_4_peak_1479
chr1	26279989	26280056	68	26280008	16	12.5377	7.02139	9.40463	786_sh2_4_peak_1480
chr1	26280536	26280614	79	26280591	12	8.24257	5.28347	5.41498	786_sh2_4_peak_1481
chr1	26284785	26285014	230	26284897	18	17.8766	9.72956	14.4181	786_sh2_4_peak_1482
chr1	26303143	26303317	175	26303183	14	16.6072	9.87872	13.2238	786_sh2_4_peak_1483
chr1	26306595	26306758	164	26306693	13	14.8876	9.08115	11.6065	786_sh2_4_peak_1484
chr1	26321630	26321695	66	26321649	6	9.18836	5.99295	6.28594	786_sh2_4_peak_1485
chr1	26331765	26331800	36	26331783	5	8.24751	5.3158	5.41911	786_sh2_4_peak_1486
chr1	26336454	26336519	66	26336467	5	7.51381	5.12114	4.74121	786_sh2_4_peak_1487
chr1	26349307	26349485	179	26349345	19	21.7644	11.7595	18.0901	786_sh2_4_peak_1488
chr1	26350962	26351008	47	26350981	10	9.53259	6.44064	6.60573	786_sh2_4_peak_1489
chr1	26351597	26351652	56	26351629	8	7.25998	5.31411	4.5074	786_sh2_4_peak_1490
chr1	26351699	26351764	66	26351718	8	7.25998	5.31411	4.5074	786_sh2_4_peak_1491
chr1	26378217	26378300	84	26378227	4	6.40769	4.38814	3.7347	786_sh2_4_peak_1492
chr1	26378524	26378605	82	26378537	4	6.38067	4.38126	3.71056	786_sh2_4_peak_1493
chr1	26387485	26387569	85	26387519	7	9.19322	6.27305	6.29031	786_sh2_4_peak_1494
chr1	26432076	26432133	58	26432105	12	18.857	10.7992	15.3433	786_sh2_4_peak_1495
chr1	26432209	26432291	83	26432248	9	13.5483	8.30709	10.3509	786_sh2_4_peak_1496
chr1	26472141	26472176	36	26472166	8	8.30433	5.91331	5.47176	786_sh2_4_peak_1497
chr1	26472366	26472457	92	26472385	13	15.0644	9.17692	11.7733	786_sh2_4_peak_1498
chr1	26472819	26472982	164	26472884	10	10.6856	7.10225	7.67595	786_sh2_4_peak_1499
chr1	26500104	26500161	58	26500127	10	10.4825	6.98931	7.48571	786_sh2_4_peak_1500
chr1	26500286	26500475	190	26500352	15	17.3519	10.1317	13.9246	786_sh2_4_peak_1501
chr1	26500675	26500824	150	26500736	14	15.871	9.47705	12.5305	786_sh2_4_peak_1502
chr1	26501114	26501176	63	26501146	8	7.9315	5.70556	5.12726	786_sh2_4_peak_1503
chr1	26529664	26529827	164	26529754	15	18.7826	10.8965	15.2726	786_sh2_4_peak_1504
chr1	26531166	26531374	209	26531275	11	12.8594	8.19232	9.7058	786_sh2_4_peak_1505
chr1	26538835	26538870	36	26538842	3	4.60987	3.44564	2.12839	786_sh2_4_peak_1506
chr1	26574753	26574883	131	26574777	9	13.3654	8.24586	10.1795	786_sh2_4_peak_1507
chr1	26582797	26582885	89	26582809	6	7.37057	5.33923	4.60933	786_sh2_4_peak_1508
chr1	26582922	26583067	146	26582986	11	14.891	9.15297	11.6094	786_sh2_4_peak_1509
chr1	26620384	26620489	106	26620419	17	21.0511	11.7989	17.4153	786_sh2_4_peak_1510
chr1	26620633	26620691	59	26620667	12	13.6378	8.52143	10.4346	786_sh2_4_peak_1511
chr1	26620860	26621020	161	26620928	13	15.0246	9.15546	11.7361	786_sh2_4_peak_1512
chr1	26621484	26621589	106	26621516	8	8.25393	5.88566	5.42457	786_sh2_4_peak_1513
chr1	26677582	26677721	140	26677615	8	12.4366	7.65834	9.30977	786_sh2_4_peak_1514
chr1	26687826	26687869	44	26687851	7	8.9206	6.16078	6.0369	786_sh2_4_peak_1515
chr1	26687926	26688025	100	26687959	11	14.9203	9.16547	11.6376	786_sh2_4_peak_1516
chr1	26693048	26693083	36	26693056	9	7.76812	5.50914	4.97616	786_sh2_4_peak_1517
chr1	26693135	26693216	82	26693162	11	10.0182	6.57858	7.05694	786_sh2_4_peak_1518
chr1	26695475	26695544	70	26695499	16	15.3113	8.71337	12.0055	786_sh2_4_peak_1519
chr1	26695584	26695658	75	26695607	19	19.2152	10.251	15.6814	786_sh2_4_peak_1520
chr1	26698172	26698281	110	26698190	14	14.4995	8.69171	11.242	786_sh2_4_peak_1521
chr1	26705851	26705886	36	26705868	5	7.64987	5.16051	4.86789	786_sh2_4_peak_1522
chr1	26705930	26705982	53	26705949	7	10.9404	6.87012	7.9132	786_sh2_4_peak_1523
chr1	26723697	26723817	121	26723783	13	19.7261	11.2945	16.1633	786_sh2_4_peak_1524
chr1	26744131	26744286	156	26744176	10	17.5798	9.77661	14.1395	786_sh2_4_peak_1525
chr1	26771451	26771485	35	26771472	9	7.35131	5.2506	4.5919	786_sh2_4_peak_1526
chr1	26771640	26771942	303	26771852	20	21.0848	11.0782	17.4473	786_sh2_4_peak_1527
chr1	26772662	26772696	35	26772675	8	6.4039	4.78846	3.73193	786_sh2_4_peak_1528
chr1	26772834	26772879	46	26772856	9	7.47964	5.33065	4.70997	786_sh2_4_peak_1529
chr1	26772926	26772978	53	26772951	8	6.41116	4.79302	3.73814	786_sh2_4_peak_1530
chr1	26773040	26773075	36	26773059	11	9.7011	6.38461	6.7625	786_sh2_4_peak_1531
chr1	26787867	26787948	82	26787919	16	19.5158	11.1434	15.965	786_sh2_4_peak_1532
chr1	26800009	26800063	55	26800032	4	6.75135	4.46981	4.03547	786_sh2_4_peak_1533
chr1	26826607	26826722	116	26826647	9	14.2377	8.52223	10.9969	786_sh2_4_peak_1534
chr1	26849342	26849536	195	26849475	22	28.2907	14.664	24.2779	786_sh2_4_peak_1535
chr1	26853201	26853278	78	26853253	16	18.6893	10.6924	15.1847	786_sh2_4_peak_1536
chr1	26865030	26865320	291	26865165	31	38.4557	17.5429	33.9602	786_sh2_4_peak_1537
chr1	26865370	26865438	69	26865425	12	11.2297	7.13379	8.18392	786_sh2_4_peak_1538
chr1	26890022	26890057	36	26890050	5	6.82511	4.89699	4.10376	786_sh2_4_peak_1539
chr1	26890264	26890351	88	26890325	5	6.78539	4.88274	4.06712	786_sh2_4_peak_1540
chr1	26900155	26900237	83	26900171	6	9.52352	6.0861	6.5973	786_sh2_4_peak_1541
chr1	26900409	26900444	36	26900423	4	6.25063	4.34721	3.59143	786_sh2_4_peak_1542
chr1	26907683	26907838	156	26907803	24	35.5849	17.9894	31.2219	786_sh2_4_peak_1543
chr1	26914124	26914196	73	26914136	3	5.12478	3.57585	2.55823	786_sh2_4_peak_1544
chr1	26921472	26921782	311	26921599	21	27.871	14.6614	23.8791	786_sh2_4_peak_1545
chr1	26930174	26930209	36	26930186	4	6.75135	4.46981	4.03547	786_sh2_4_peak_1546
chr1	26940560	26940628	69	26940595	7	10.725	6.80742	7.71259	786_sh2_4_peak_1547
chr1	26990630	26990698	69	26990687	15	14.5717	8.51282	11.3096	786_sh2_4_peak_1548
chr1	26990753	26990823	71	26990788	19	19.8647	10.641	16.2942	786_sh2_4_peak_1549
chr1	26991421	26991501	81	26991478	17	16.8167	9.36319	13.4208	786_sh2_4_peak_1550
chr1	26997764	26997825	62	26997792	10	8.8429	6.02446	5.96456	786_sh2_4_peak_1551
chr1	26999483	26999701	219	26999516	15	16.5539	9.68237	13.1734	786_sh2_4_peak_1552
chr1	27011068	27011217	150	27011169	15	19.1268	11.0717	15.5981	786_sh2_4_peak_1553
chr1	27012929	27012989	61	27012950	7	7.62914	5.55648	4.84813	786_sh2_4_peak_1554
chr1	27021831	27021866	36	27021846	4	6.75135	4.46981	4.03547	786_sh2_4_peak_1555
chr1	27031343	27031402	60	27031369	7	9.46683	6.38037	6.54434	786_sh2_4_peak_1556
chr1	27031637	27031671	35	27031646	5	6.48908	4.77167	3.80919	786_sh2_4_peak_1557
chr1	27031710	27031780	71	27031744	11	15.8558	9.54335	12.5172	786_sh2_4_peak_1558
chr1	27031828	27031863	36	27031843	5	6.45446	4.75815	3.77801	786_sh2_4_peak_1559
chr1	27044664	27044699	36	27044673	5	7.62206	5.15259	4.84148	786_sh2_4_peak_1560
chr1	27074234	27074307	74	27074253	4	6.66811	4.45098	3.97311	786_sh2_4_peak_1561
chr1	27099439	27099491	53	27099469	9	9.2888	6.40484	6.37937	786_sh2_4_peak_1562
chr1	27099605	27099874	270	27099668	21	26.8012	14.0907	22.8639	786_sh2_4_peak_1563
chr1	27112005	27112456	452	27112234	41	54.0083	22.4315	48.819	786_sh2_4_peak_1564
chr1	27122816	27122904	89	27122839	11	18.5006	10.401	15.0069	786_sh2_4_peak_1565
chr1	27146044	27146199	156	27146069	8	13.0294	7.82499	9.86496	786_sh2_4_peak_1566
chr1	27155050	27155155	106	27155128	6	8.4636	5.76361	5.61118	786_sh2_4_peak_1567
chr1	27234259	27234497	239	27234393	16	21.3445	12.0774	17.6925	786_sh2_4_peak_1568
chr1	27234558	27234699	142	27234571	10	12.0508	7.81482	8.95097	786_sh2_4_peak_1569
chr1	27292247	27292462	216	27292362	10	15.1995	9.11074	11.8999	786_sh2_4_peak_1570
chr1	27299726	27299761	36	27299744	5	6.04462	4.589	3.4032	786_sh2_4_peak_1571
chr1	27300640	27300737	98	27300681	6	7.40436	5.35383	4.64077	786_sh2_4_peak_1572
chr1	27300930	27300972	43	27300955	13	18.2356	10.7077	14.7567	786_sh2_4_peak_1573
chr1	27322045	27322249	205	27322077	24	36.1389	18.2476	31.7504	786_sh2_4_peak_1574
chr1	27341983	27342036	54	27342013	9	12.7355	8.02121	9.59003	786_sh2_4_peak_1575
chr1	27365537	27365616	80	27365576	14	16.0867	9.59627	12.7336	786_sh2_4_peak_1576
chr1	27365694	27365744	51	27365720	9	9.26263	6.39021	6.35483	786_sh2_4_peak_1577
chr1	27365886	27366035	150	27365996	11	11.9145	7.68581	8.82321	786_sh2_4_peak_1578
chr1	27366635	27366681	47	27366655	7	6.84867	5.13563	4.12619	786_sh2_4_peak_1579
chr1	27366972	27367018	47	27367002	9	9.34167	6.43431	6.4284	786_sh2_4_peak_1580
chr1	27372300	27372375	76	27372317	9	12.6744	7.99827	9.53244	786_sh2_4_peak_1581
chr1	27372635	27372670	36	27372640	6	7.96674	5.58283	5.16019	786_sh2_4_peak_1582
chr1	27392425	27392591	167	27392533	10	12.8462	8.18923	9.694	786_sh2_4_peak_1583
chr1	27418410	27418620	211	27418520	14	23.0298	12.6104	19.2875	786_sh2_4_peak_1584
chr1	27490072	27490212	141	27490161	11	12.0433	7.75686	8.94383	786_sh2_4_peak_1585
chr1	27490251	27490362	112	27490334	10	10.7005	7.11045	7.68978	786_sh2_4_peak_1586
chr1	27490562	27490699	138	27490612	22	28.73	14.9018	24.6959	786_sh2_4_peak_1587
chr1	27536888	27536984	97	27536913	16	16.582	9.47755	13.1995	786_sh2_4_peak_1588
chr1	27540448	27540584	137	27540556	23	19.1448	8.98992	15.6151	786_sh2_4_peak_1589
chr1	27542398	27542592	195	27542453	33	32.0487	12.9879	27.855	786_sh2_4_peak_1590
chr1	27542679	27542714	36	27542699	18	14.029	7.4046	10.8008	786_sh2_4_peak_1591
chr1	27542954	27542988	35	27542970	13	8.99122	5.54487	6.1027	786_sh2_4_peak_1592
chr1	27556875	27556910	36	27556892	10	12.0915	7.83472	8.98616	786_sh2_4_peak_1593
chr1	27557305	27557582	278	27557451	12	15.074	9.25922	11.7819	786_sh2_4_peak_1594
chr1	27563696	27563804	109	27563757	11	11.8986	7.67702	8.8083	786_sh2_4_peak_1595
chr1	27564115	27564221	107	27564137	16	18.7984	10.7528	15.2879	786_sh2_4_peak_1596
chr1	27568439	27568606	168	27568474	17	19.7293	11.0723	16.1663	786_sh2_4_peak_1597
chr1	27599286	27599336	51	27599313	10	10.2885	6.8799	7.30486	786_sh2_4_peak_1598
chr1	27644069	27644106	38	27644083	4	6.20083	4.33374	3.54553	786_sh2_4_peak_1599
chr1	27672170	27672375	206	27672199	12	17.4832	10.3093	14.0485	786_sh2_4_peak_1600
chr1	27725593	27726024	432	27725843	44	61.2794	25.2893	55.806	786_sh2_4_peak_1601
chr1	27772996	27773194	199	27773107	18	25.2477	13.7783	21.3894	786_sh2_4_peak_1602
chr1	27773240	27773281	42	27773268	8	9.46478	6.50969	6.54302	786_sh2_4_peak_1603
chr1	27830638	27830809	172	27830736	15	23.1469	12.8339	19.3985	786_sh2_4_peak_1604
chr1	27858269	27858309	41	27858288	9	11.8523	7.66931	8.76521	786_sh2_4_peak_1605
chr1	27863191	27863501	311	27863287	26	34.1637	16.8119	29.8679	786_sh2_4_peak_1606
chr1	27875225	27875489	265	27875352	20	27.3107	14.5496	23.3469	786_sh2_4_peak_1607
chr1	27914512	27914839	328	27914627	15	21.1078	12.0075	17.4686	786_sh2_4_peak_1608
chr1	27959420	27959528	109	27959442	10	10.9774	7.26149	7.94767	786_sh2_4_peak_1609
chr1	27959847	27960080	234	27959962	15	18.0743	10.5249	14.6047	786_sh2_4_peak_1610
chr1	27960233	27960268	36	27960254	7	7.06513	5.25627	4.32661	786_sh2_4_peak_1611
chr1	27968753	27968787	35	27968770	5	6.78539	4.88274	4.06712	786_sh2_4_peak_1612
chr1	27968837	27968922	86	27968850	10	14.8116	8.97781	11.5355	786_sh2_4_peak_1613
chr1	28065957	28065994	38	28065981	5	6.67	4.84049	3.97436	786_sh2_4_peak_1614
chr1	28066051	28066157	107	28066109	15	23.2468	12.8709	19.4933	786_sh2_4_peak_1615
chr1	28078367	28078539	173	28078440	12	13.1781	8.26948	10.005	786_sh2_4_peak_1616
chr1	28078576	28078648	73	28078617	17	20.3605	11.4241	16.7631	786_sh2_4_peak_1617
chr1	28078817	28079053	237	28078859	21	26.6248	13.9945	22.6962	786_sh2_4_peak_1618
chr1	28088370	28088509	140	28088468	9	10.5097	7.05066	7.51155	786_sh2_4_peak_1619
chr1	28088568	28088747	180	28088600	17	22.7914	12.6912	19.0615	786_sh2_4_peak_1620
chr1	28112799	28113005	207	28112911	11	14.9498	9.178	11.6652	786_sh2_4_peak_1621
chr1	28129247	28129332	86	28129307	11	17.1426	9.9982	13.7277	786_sh2_4_peak_1622
chr1	28129369	28129415	47	28129403	6	8.69451	5.84098	5.82643	786_sh2_4_peak_1623
chr1	28136954	28137009	56	28136983	7	11.8748	7.11026	8.78584	786_sh2_4_peak_1624
chr1	28144603	28144654	52	28144623	6	9.15686	5.9838	6.25687	786_sh2_4_peak_1625
chr1	28235937	28236167	231	28235995	24	33.1443	16.7806	28.897	786_sh2_4_peak_1626
chr1	28246975	28247010	36	28247000	10	10.7605	7.14347	7.74571	786_sh2_4_peak_1627
chr1	28247181	28247401	221	28247236	28	38.9368	18.8328	34.4192	786_sh2_4_peak_1628
chr1	28249104	28249172	69	28249133	7	6.97671	5.20734	4.24471	786_sh2_4_peak_1629
chr1	28259204	28259538	335	28259273	21	26.6832	14.0264	22.7519	786_sh2_4_peak_1630
chr1	28273607	28273644	38	28273630	5	8.4566	5.36378	5.60526	786_sh2_4_peak_1631
chr1	28296742	28296807	66	28296766	6	9.52352	6.0861	6.5973	786_sh2_4_peak_1632
chr1	28296885	28296920	36	28296886	4	6.25063	4.34721	3.59143	786_sh2_4_peak_1633
chr1	28314125	28314170	46	28314148	7	10.5227	6.74585	7.5232	786_sh2_4_peak_1634
chr1	28327019	28327133	115	28327107	12	14.6993	9.07435	11.43	786_sh2_4_peak_1635
chr1	28328979	28329038	60	28329006	7	7.91002	5.69798	5.10789	786_sh2_4_peak_1636
chr1	28341664	28341850	187	28341762	14	18.4726	10.8215	14.9809	786_sh2_4_peak_1637
chr1	28343489	28343569	81	28343565	9	9.18516	6.34671	6.28347	786_sh2_4_peak_1638
chr1	28343608	28343691	84	28343665	10	10.4684	6.98138	7.47284	786_sh2_4_peak_1639
chr1	28348200	28348279	80	28348250	8	8.91211	6.23556	6.02891	786_sh2_4_peak_1640
chr1	28348366	28348430	65	28348396	12	14.5215	8.98466	11.263	786_sh2_4_peak_1641
chr1	28354188	28354354	167	28354199	7	9.23727	6.29069	6.33144	786_sh2_4_peak_1642
chr1	28369524	28369797	274	28369662	19	25.7036	13.8912	21.822	786_sh2_4_peak_1643
chr1	28392175	28392210	36	28392204	6	10.2285	6.25774	7.24833	786_sh2_4_peak_1644
chr1	28417470	28417645	176	28417545	17	25.9037	14.0749	22.0116	786_sh2_4_peak_1645
chr1	28425789	28425847	59	28425818	4	6.75135	4.46981	4.03547	786_sh2_4_peak_1646
chr1	28437463	28437522	60	28437497	13	14.7538	9.00803	11.4807	786_sh2_4_peak_1647
chr1	28437577	28437647	71	28437612	8	8.08303	5.79088	5.26765	786_sh2_4_peak_1648
chr1	28437973	28438165	193	28438095	18	22.2886	12.2817	18.5857	786_sh2_4_peak_1649
chr1	28501116	28501205	90	28501123	5	5.93145	4.53935	3.2993	786_sh2_4_peak_1650
chr1	28505774	28505933	160	28505865	15	16.1978	9.47732	12.8383	786_sh2_4_peak_1651
chr1	28518137	28518176	40	28518145	12	10.2855	6.55506	7.30187	786_sh2_4_peak_1652
chr1	28518226	28518302	77	28518254	20	20.3336	10.6273	16.7379	786_sh2_4_peak_1653
chr1	28552854	28553053	200	28552888	22	34.0942	17.4955	29.8017	786_sh2_4_peak_1654
chr1	28581795	28582023	229	28581985	14	16.4146	9.77514	13.042	786_sh2_4_peak_1655
chr1	28587122	28587170	49	28587150	5	8.14313	5.29066	5.32257	786_sh2_4_peak_1656
chr1	28592201	28592247	47	28592215	7	8.50577	5.97968	5.65112	786_sh2_4_peak_1657
chr1	28592429	28592484	56	28592461	4	4.60113	3.75738	2.12113	786_sh2_4_peak_1658
chr1	28594660	28594787	128	28594735	11	13.0971	8.31408	9.92848	786_sh2_4_peak_1659
chr1	28601746	28602015	270	28601984	21	26.8309	14.1068	22.8919	786_sh2_4_peak_1660
chr1	28634457	28634498	42	28634482	7	11.0154	6.89128	7.98315	786_sh2_4_peak_1661
chr1	28643020	28643140	121	28643064	16	20.7094	11.7637	17.0924	786_sh2_4_peak_1662
chr1	28643209	28643249	41	28643227	10	11.1063	7.3307	8.06785	786_sh2_4_peak_1663
chr1	28648293	28648387	95	28648304	16	12.5292	7.01621	9.39615	786_sh2_4_peak_1664
chr1	28648614	28648807	194	28648746	25	23.4345	10.8589	19.6708	786_sh2_4_peak_1665
chr1	28648848	28649238	391	28648959	25	23.5449	10.9241	19.7754	786_sh2_4_peak_1666
chr1	28649360	28649394	35	28649362	11	7.57683	5.05709	4.79986	786_sh2_4_peak_1667
chr1	28668648	28668793	146	28668683	9	12.5844	7.96411	9.44853	786_sh2_4_peak_1668
chr1	28668978	28669014	37	28668981	7	9.41961	6.36223	6.50107	786_sh2_4_peak_1669
chr1	28736692	28736758	67	28736733	14	17.1052	10.1414	13.6928	786_sh2_4_peak_1670
chr1	28736798	28736975	178	28736825	22	29.9623	15.5501	25.8675	786_sh2_4_peak_1671
chr1	28785325	28785360	36	28785346	4	6.75135	4.46981	4.03547	786_sh2_4_peak_1672
chr1	28824221	28824309	89	28824292	5	6.67	4.84049	3.97436	786_sh2_4_peak_1673
chr1	28826089	28826256	168	28826163	9	13.4376	8.27025	10.2472	786_sh2_4_peak_1674
chr1	28860024	28860135	112	28860076	13	13.1686	8.10387	9.99597	786_sh2_4_peak_1675
chr1	28860260	28860369	110	28860344	12	11.8697	7.51724	8.78125	786_sh2_4_peak_1676
chr1	28860422	28860506	85	28860475	13	13.1544	8.09549	9.98225	786_sh2_4_peak_1677
chr1	28860623	28860662	40	28860651	10	9.37653	6.34762	6.4611	786_sh2_4_peak_1678
chr1	28860852	28861002	151	28860926	20	22.76	12.0684	19.0321	786_sh2_4_peak_1679
chr1	28866051	28866096	46	28866061	4	5.84063	4.2289	3.21621	786_sh2_4_peak_1680
chr1	28882177	28882222	46	28882202	9	9.2237	6.36838	6.31931	786_sh2_4_peak_1681
chr1	28885090	28885212	123	28885120	18	22.2886	12.2817	18.5857	786_sh2_4_peak_1682
chr1	28886810	28886852	43	28886828	11	12.109	7.79288	9.00255	786_sh2_4_peak_1683
chr1	28887002	28887149	148	28887021	12	13.5281	8.46193	10.3317	786_sh2_4_peak_1684
chr1	28914232	28914301	70	28914266	12	15.1227	9.28285	11.8279	786_sh2_4_peak_1685
chr1	28914384	28914580	197	28914418	16	21.5045	12.1546	17.8443	786_sh2_4_peak_1686
chr1	28972491	28972525	35	28972512	6	8.80337	5.87604	5.92784	786_sh2_4_peak_1687
chr1	28972648	28972721	74	28972663	11	17.3293	10.0581	13.9036	786_sh2_4_peak_1688
chr1	29106012	29106047	36	29106034	5	8.4566	5.36378	5.60526	786_sh2_4_peak_1689
chr1	29122511	29122546	36	29122527	8	8.48664	6.01217	5.63301	786_sh2_4_peak_1690
chr1	29122788	29122848	61	29122816	10	11.1391	7.34821	8.09862	786_sh2_4_peak_1691
chr1	29124635	29124720	86	29124663	6	6.07862	4.70988	3.43389	786_sh2_4_peak_1692
chr1	29145877	29145941	65	29145925	10	9.24721	6.27001	6.34105	786_sh2_4_peak_1693
chr1	29146972	29147035	64	29147001	12	11.7401	7.44033	8.66006	786_sh2_4_peak_1694
chr1	29147085	29147197	113	29147172	13	12.9868	7.9963	9.82557	786_sh2_4_peak_1695
chr1	29147234	29147356	123	29147290	9	8.10003	5.71165	5.28304	786_sh2_4_peak_1696
chr1	29147423	29147467	45	29147449	11	10.4743	6.85397	7.47774	786_sh2_4_peak_1697
chr1	29181869	29182062	194	29182023	25	32.4496	16.1532	28.2358	786_sh2_4_peak_1698
chr1	29182107	29182172	66	29182164	9	8.93751	6.20589	6.05314	786_sh2_4_peak_1699
chr1	29202875	29203039	165	29202947	10	14.849	8.99093	11.5704	786_sh2_4_peak_1700
chr1	29230869	29231081	213	29230926	16	24.6757	13.5197	20.8469	786_sh2_4_peak_1701
chr1	29236205	29236240	36	29236212	5	5.98736	4.56404	3.35068	786_sh2_4_peak_1702
chr1	29236336	29236423	88	29236399	8	10.181	6.83676	7.20823	786_sh2_4_peak_1703
chr1	29236476	29236531	56	29236507	11	14.7754	9.10332	11.5014	786_sh2_4_peak_1704
chr1	29243681	29243749	69	29243723	8	11.0447	7.18817	8.01042	786_sh2_4_peak_1705
chr1	29249300	29249344	45	29249325	8	12.1355	7.56627	9.02737	786_sh2_4_peak_1706
chr1	29380659	29380759	101	29380732	6	10.2285	6.25774	7.24833	786_sh2_4_peak_1707
chr1	29513425	29513553	129	29513518	14	24.9254	13.1438	21.0836	786_sh2_4_peak_1708
chr1	29570004	29570336	333	29570179	37	49.4986	21.5502	44.504	786_sh2_4_peak_1709
chr1	29570454	29570506	53	29570481	9	8.04263	5.67687	5.23036	786_sh2_4_peak_1710
chr1	29580092	29580165	74	29580145	5	5.75834	4.46092	3.14167	786_sh2_4_peak_1711
chr1	29584958	29585134	177	29585095	9	11.2957	7.425	8.24511	786_sh2_4_peak_1712
chr1	29590900	29591148	249	29591065	25	33.7188	16.8455	29.4449	786_sh2_4_peak_1713
chr1	29640100	29640322	223	29640188	19	24.4245	13.2339	20.6081	786_sh2_4_peak_1714
chr1	29649606	29649661	56	29649629	7	11.5932	7.04312	8.52297	786_sh2_4_peak_1715
chr1	29688467	29688786	320	29688595	13	17.7064	10.4784	14.2586	786_sh2_4_peak_1716
chr1	29698181	29698248	68	29698196	5	8.3938	5.34969	5.55382	786_sh2_4_peak_1717
chr1	29709458	29709665	208	29709548	17	17.2017	9.59517	13.7829	786_sh2_4_peak_1718
chr1	29709751	29709872	122	29709767	10	8.58162	5.86372	5.72127	786_sh2_4_peak_1719
chr1	29711715	29711796	82	29711740	11	9.53619	6.28302	6.60889	786_sh2_4_peak_1720
chr1	29712035	29712126	92	29712066	13	11.9389	7.36466	8.84599	786_sh2_4_peak_1721
chr1	29712175	29712262	88	29712182	13	11.9389	7.36466	8.84599	786_sh2_4_peak_1722
chr1	29851877	29851929	53	29851907	5	7.31054	5.05939	4.55348	786_sh2_4_peak_1723
chr1	29851988	29852022	35	29852007	5	7.31054	5.05939	4.55348	786_sh2_4_peak_1724
chr1	29939193	29939270	78	29939231	6	10.2285	6.25774	7.24833	786_sh2_4_peak_1725
chr1	29974409	29974695	287	29974470	23	31.0699	15.9184	26.9222	786_sh2_4_peak_1726
chr1	29982047	29982081	35	29982064	5	8.3938	5.34969	5.55382	786_sh2_4_peak_1727
chr1	29982120	29982155	36	29982127	4	6.69917	4.45808	4.00109	786_sh2_4_peak_1728
chr1	30059107	30059209	103	30059152	10	17.1912	9.68429	13.773	786_sh2_4_peak_1729
chr1	30084009	30084107	99	30084077	8	12.0638	7.54359	8.95991	786_sh2_4_peak_1730
chr1	30335353	30335414	62	30335366	4	6.75135	4.46981	4.03547	786_sh2_4_peak_1731
chr1	30379125	30379196	72	30379167	13	23.9505	12.5155	20.1594	786_sh2_4_peak_1732
chr1	30379834	30379868	35	30379846	5	8.4566	5.36378	5.60526	786_sh2_4_peak_1733
chr1	30474865	30474900	36	30474883	6	8.09393	5.631	5.2772	786_sh2_4_peak_1734
chr1	30511834	30512334	501	30511899	29	35.8245	16.7585	31.4505	786_sh2_4_peak_1735
chr1	30523104	30523229	126	30523167	30	34.462	15.5751	30.152	786_sh2_4_peak_1736
chr1	30523270	30523346	77	30523313	14	12.5601	7.52284	9.42545	786_sh2_4_peak_1737
chr1	30526018	30526335	318	30526304	19	18.9546	10.0938	15.4354	786_sh2_4_peak_1738
chr1	30575102	30575213	112	30575103	5	7.12274	4.9991	4.37959	786_sh2_4_peak_1739
chr1	30618425	30618646	222	30618481	13	19.4641	11.1976	15.9161	786_sh2_4_peak_1740
chr1	30638959	30639027	69	30638975	3	5.05846	3.56079	2.53075	786_sh2_4_peak_1741
chr1	30645974	30646079	106	30646008	21	30.2164	15.8307	26.1103	786_sh2_4_peak_1742
chr1	30649494	30649554	61	30649519	8	8.97288	6.26661	6.0857	786_sh2_4_peak_1743
chr1	30698216	30698334	119	30698256	7	8.80209	6.11031	5.92665	786_sh2_4_peak_1744
chr1	30701050	30701148	99	30701117	8	10.0343	6.77239	7.07208	786_sh2_4_peak_1745
chr1	30708215	30708271	57	30708241	7	10.725	6.80742	7.71259	786_sh2_4_peak_1746
chr1	30718064	30718414	351	30718133	30	32.1846	14.2212	27.9844	786_sh2_4_peak_1747
chr1	30718628	30718663	36	30718644	12	9.39016	5.99817	6.47372	786_sh2_4_peak_1748
chr1	30718738	30718837	100	30718771	17	15.0652	8.29831	11.774	786_sh2_4_peak_1749
chr1	30719350	30719385	36	30719365	10	7.33817	5.08376	4.57929	786_sh2_4_peak_1750
chr1	30730443	30730570	128	30730473	17	17.34	9.67817	13.9134	786_sh2_4_peak_1751
chr1	30732714	30732987	274	30732738	29	34.7785	16.1458	30.4538	786_sh2_4_peak_1752
chr1	30748930	30748965	36	30748954	4	5.96841	4.26762	3.33311	786_sh2_4_peak_1753
chr1	30756556	30756956	401	30756860	24	29.7845	14.9508	25.6987	786_sh2_4_peak_1754
chr1	30778451	30778648	198	30778577	30	38.9636	18.2081	34.4449	786_sh2_4_peak_1755
chr1	30809640	30809839	200	30809705	7	10.2707	6.66547	7.28762	786_sh2_4_peak_1756
chr1	30816416	30816591	176	30816509	18	18.4113	10.0516	14.9228	786_sh2_4_peak_1757
chr1	30816633	30816916	284	30816754	43	57.1752	23.3658	51.8569	786_sh2_4_peak_1758
chr1	30824051	30824306	256	30824146	27	32.2077	15.3651	28.0069	786_sh2_4_peak_1759
chr1	30824419	30824675	257	30824553	29	35.4845	16.5601	31.1261	786_sh2_4_peak_1760
chr1	30854261	30854336	76	30854311	6	8.09393	5.631	5.2772	786_sh2_4_peak_1761
chr1	30899016	30899051	36	30899029	7	9.81782	6.51032	6.87109	786_sh2_4_peak_1762
chr1	30910217	30910252	36	30910236	7	9.46683	6.38037	6.54434	786_sh2_4_peak_1763
chr1	30911486	30911572	87	30911508	7	9.37306	6.34419	6.45781	786_sh2_4_peak_1764
chr1	30919523	30919558	36	30919532	7	10.2707	6.66547	7.28762	786_sh2_4_peak_1765
chr1	30923778	30923813	36	30923807	6	8.94547	5.92047	6.05947	786_sh2_4_peak_1766
chr1	30929554	30929589	36	30929569	6	8.51334	5.78063	5.65753	786_sh2_4_peak_1767
chr1	31010289	31010324	36	31010295	4	5.79975	4.21616	3.17861	786_sh2_4_peak_1768
chr1	31036842	31036918	77	31036895	4	6.75135	4.46981	4.03547	786_sh2_4_peak_1769
chr1	31065675	31065940	266	31065752	29	40.0213	19.1269	35.4548	786_sh2_4_peak_1770
chr1	31155362	31155629	268	31155504	10	11.8918	7.73622	8.80188	786_sh2_4_peak_1771
chr1	31169783	31169818	36	31169804	7	7.60238	5.54272	4.82365	786_sh2_4_peak_1772
chr1	31170732	31171123	392	31170976	19	25.6348	13.8568	21.7561	786_sh2_4_peak_1773
chr1	31182212	31182266	55	31182246	8	8.8821	6.22015	6.0013	786_sh2_4_peak_1774
chr1	31182441	31182483	43	31182451	12	14.5215	8.98466	11.263	786_sh2_4_peak_1775
chr1	31182523	31182631	109	31182544	19	25.5665	13.8226	21.6911	786_sh2_4_peak_1776
chr1	31185810	31185846	37	31185819	8	8.8821	6.22015	6.0013	786_sh2_4_peak_1777
chr1	31196806	31196971	166	31196944	9	13.94	8.43231	10.717	786_sh2_4_peak_1778
chr1	31244019	31244326	308	31244149	17	22.9233	12.7555	19.1865	786_sh2_4_peak_1779
chr1	31296546	31296603	58	31296581	9	10.0385	6.81031	7.07523	786_sh2_4_peak_1780
chr1	31296716	31297016	301	31296817	21	28.5642	15.0193	24.5386	786_sh2_4_peak_1781
chr1	31306346	31306511	166	31306429	10	15.5352	9.21995	12.2152	786_sh2_4_peak_1782
chr1	31376867	31377041	175	31376912	15	21.4845	12.1708	17.8249	786_sh2_4_peak_1783
chr1	31394862	31394897	36	31394867	10	9.93736	6.6783	6.98185	786_sh2_4_peak_1784
chr1	31397119	31397167	49	31397141	10	10.0129	6.72207	7.05185	786_sh2_4_peak_1785
chr1	31397225	31397310	86	31397285	17	19.6008	10.9998	16.0452	786_sh2_4_peak_1786
chr1	31397442	31397604	163	31397579	11	11.2902	7.33317	8.2402	786_sh2_4_peak_1787
chr1	31413177	31413241	65	31413199	7	9.14977	6.25551	6.25001	786_sh2_4_peak_1788
chr1	31413505	31413581	77	31413568	5	6.28845	4.69164	3.62615	786_sh2_4_peak_1789
chr1	31413721	31413756	36	31413732	6	7.69036	5.47357	4.90448	786_sh2_4_peak_1790
chr1	31422558	31422610	53	31422592	14	17.2968	10.2404	13.8726	786_sh2_4_peak_1791
chr1	31422766	31422869	104	31422823	23	31.9723	16.3846	27.7824	786_sh2_4_peak_1792
chr1	31444822	31444988	167	31444892	12	17.7956	10.4276	14.3427	786_sh2_4_peak_1793
chr1	31479863	31479942	80	31479881	6	8.00851	5.59879	5.19857	786_sh2_4_peak_1794
chr1	31483437	31483526	90	31483468	8	11.0177	7.17792	7.98499	786_sh2_4_peak_1795
chr1	31505955	31506089	135	31505983	12	16.2045	9.78234	12.8447	786_sh2_4_peak_1796
chr1	31506135	31506192	58	31506157	5	5.87682	4.51493	3.24967	786_sh2_4_peak_1797
chr1	31509330	31509393	64	31509349	6	7.50824	5.39812	4.73681	786_sh2_4_peak_1798
chr1	31523134	31523168	35	31523159	4	6.57763	4.42984	3.89017	786_sh2_4_peak_1799
chr1	31523895	31523957	63	31523917	4	6.63751	4.44391	3.94432	786_sh2_4_peak_1800
chr1	31549015	31549061	47	31549038	8	11.3545	7.30286	8.29977	786_sh2_4_peak_1801
chr1	31549112	31549147	36	31549140	6	8.22703	5.68001	5.40023	786_sh2_4_peak_1802
chr1	31563007	31563161	155	31563127	8	11.9935	7.52106	8.89705	786_sh2_4_peak_1803
chr1	31573863	31573943	81	31573915	12	9.59263	6.12445	6.66193	786_sh2_4_peak_1804
chr1	31573980	31574069	90	31574036	17	15.3749	8.48716	12.0651	786_sh2_4_peak_1805
chr1	31574119	31574201	83	31574138	12	9.59263	6.12445	6.66193	786_sh2_4_peak_1806
chr1	31575165	31575219	55	31575193	9	6.31693	4.59502	3.65233	786_sh2_4_peak_1807
chr1	31575918	31576021	104	31575953	14	11.5184	6.88123	8.45281	786_sh2_4_peak_1808
chr1	31576257	31576500	244	31576272	14	11.5184	6.88123	8.45281	786_sh2_4_peak_1809
chr1	31589594	31589629	36	31589611	8	7.65748	5.54837	4.87428	786_sh2_4_peak_1810
chr1	31591656	31591755	100	31591674	14	15.4616	9.24728	12.1464	786_sh2_4_peak_1811
chr1	31591830	31592011	182	31591866	16	18.3515	10.5034	14.8663	786_sh2_4_peak_1812
chr1	31594131	31594169	39	31594149	9	9.38179	6.45659	6.46613	786_sh2_4_peak_1813
chr1	31625729	31625776	48	31625752	6	8.31933	5.71315	5.48494	786_sh2_4_peak_1814
chr1	31644646	31644690	45	31644671	8	8.56775	6.05556	5.70806	786_sh2_4_peak_1815
chr1	31644850	31644885	36	31644859	9	10.0227	6.80203	7.06131	786_sh2_4_peak_1816
chr1	31644976	31645157	182	31645124	10	11.3934	7.48223	8.3367	786_sh2_4_peak_1817
chr1	31645272	31645325	54	31645307	9	10.1187	6.85202	7.14991	786_sh2_4_peak_1818
chr1	31689740	31689798	59	31689773	7	7.78052	5.63342	4.98827	786_sh2_4_peak_1819
chr1	31689930	31690130	201	31689959	20	27.9457	14.8626	23.9503	786_sh2_4_peak_1820
chr1	31701076	31701240	165	31701178	18	23.1179	12.7227	19.3712	786_sh2_4_peak_1821
chr1	31701292	31701346	55	31701319	22	29.7456	15.4382	25.6613	786_sh2_4_peak_1822
chr1	31707826	31707880	55	31707830	6	8.43904	5.75514	5.59614	786_sh2_4_peak_1823
chr1	31715748	31715816	69	31715793	6	8.09393	5.631	5.2772	786_sh2_4_peak_1824
chr1	31723915	31723957	43	31723936	7	10.8671	6.84909	7.84463	786_sh2_4_peak_1825
chr1	31735754	31735792	39	31735767	6	6.87897	5.11601	4.15388	786_sh2_4_peak_1826
chr1	31739490	31739525	36	31739501	8	9.64487	6.59496	6.71019	786_sh2_4_peak_1827
chr1	31745749	31745789	41	31745765	8	11.7901	7.45424	8.70672	786_sh2_4_peak_1828
chr1	31762097	31762132	36	31762128	6	6.24095	4.79641	3.58308	786_sh2_4_peak_1829
chr1	31762881	31762944	64	31762938	7	6.84867	5.13563	4.12619	786_sh2_4_peak_1830
chr1	31767319	31767384	66	31767354	10	11.5715	7.57433	8.50291	786_sh2_4_peak_1831
chr1	31788605	31788720	116	31788685	11	14.2862	8.8864	11.0423	786_sh2_4_peak_1832
chr1	31789340	31789416	77	31789364	8	9.79567	6.6648	6.85014	786_sh2_4_peak_1833
chr1	31798608	31798654	47	31798610	6	6.67543	5.01767	3.9797	786_sh2_4_peak_1834
chr1	31798729	31798764	36	31798744	7	7.99938	5.74184	5.19025	786_sh2_4_peak_1835
chr1	31798801	31798875	75	31798846	13	16.8008	10.0611	13.4055	786_sh2_4_peak_1836
chr1	31798921	31798990	70	31798956	16	21.7015	12.2486	18.0307	786_sh2_4_peak_1837
chr1	31816004	31816101	98	31816087	7	11.251	6.95554	8.20326	786_sh2_4_peak_1838
chr1	31831845	31832021	177	31831864	8	12.9388	7.80074	9.78021	786_sh2_4_peak_1839
chr1	31938417	31938648	232	31938512	21	19.325	9.71024	15.7845	786_sh2_4_peak_1840
chr1	31939829	31940016	188	31939887	14	10.9206	6.51271	7.89484	786_sh2_4_peak_1841
chr1	31942675	31942774	100	31942676	12	9.13546	5.83923	6.23658	786_sh2_4_peak_1842
chr1	31948382	31948434	53	31948410	10	14.6651	8.92572	11.3975	786_sh2_4_peak_1843
chr1	31954763	31954850	88	31954791	11	13.3044	8.41834	10.1225	786_sh2_4_peak_1844
chr1	31956100	31956244	145	31956133	18	24.8747	13.602	21.0357	786_sh2_4_peak_1845
chr1	31964203	31964273	71	31964242	5	8.4566	5.36378	5.60526	786_sh2_4_peak_1846
chr1	31976592	31976643	52	31976622	6	10.2285	6.25774	7.24833	786_sh2_4_peak_1847
chr1	32013352	32013397	46	32013381	12	12.0567	7.62763	8.95476	786_sh2_4_peak_1848
chr1	32013489	32013930	442	32013519	21	24.6921	12.9083	20.8627	786_sh2_4_peak_1849
chr1	32053037	32053121	85	32053093	7	11.8262	7.09898	8.74063	786_sh2_4_peak_1850
chr1	32072583	32072678	96	32072618	8	7.5333	5.47595	4.75982	786_sh2_4_peak_1851
chr1	32072783	32073006	224	32072926	17	19.6434	11.0238	16.0852	786_sh2_4_peak_1852
chr1	32107923	32107968	46	32107939	6	8.51334	5.78063	5.65753	786_sh2_4_peak_1853
chr1	32115672	32115733	62	32115689	3	4.78734	3.49406	2.28792	786_sh2_4_peak_1854
chr1	32116297	32116332	36	32116312	3	4.72601	3.47777	2.23274	786_sh2_4_peak_1855
chr1	32133463	32133696	234	32133586	19	26.7325	14.3915	22.7987	786_sh2_4_peak_1856
chr1	32142938	32142972	35	32142939	3	5.0832	3.56646	2.55195	786_sh2_4_peak_1857
chr1	32179532	32179849	318	32179707	17	20.6486	11.5818	17.0348	786_sh2_4_peak_1858
chr1	32180017	32180064	48	32180043	9	9.34167	6.43431	6.4284	786_sh2_4_peak_1859
chr1	32205546	32205620	75	32205562	12	14.3706	8.90763	11.1219	786_sh2_4_peak_1860
chr1	32208997	32209100	104	32209011	12	14.5654	9.00692	11.3038	786_sh2_4_peak_1861
chr1	32215788	32215858	71	32215823	6	8.00851	5.59879	5.19857	786_sh2_4_peak_1862
chr1	32220813	32220999	187	32220854	13	15.5431	9.4311	12.2229	786_sh2_4_peak_1863
chr1	32222301	32222406	106	32222329	14	16.9194	10.0443	13.5173	786_sh2_4_peak_1864
chr1	32235972	32236146	175	32236127	31	34.7198	15.3339	30.3978	786_sh2_4_peak_1865
chr1	32236184	32236489	306	32236278	45	56.2197	21.8552	50.9403	786_sh2_4_peak_1866
chr1	32241448	32241525	78	32241492	7	9.73939	6.48203	6.79836	786_sh2_4_peak_1867
chr1	32249784	32249993	210	32249847	15	21.0712	11.9914	17.4343	786_sh2_4_peak_1868
chr1	32250192	32250246	55	32250219	7	8.55929	6.00375	5.70067	786_sh2_4_peak_1869
chr1	32273872	32274049	178	32273973	10	16.1885	9.4175	12.8293	786_sh2_4_peak_1870
chr1	32291250	32291285	36	32291277	9	9.53253	6.53962	6.60573	786_sh2_4_peak_1871
chr1	32291859	32292140	282	32292071	20	25.7326	13.7332	21.8492	786_sh2_4_peak_1872
chr1	32337444	32337593	150	32337516	9	9.88289	6.7284	6.93124	786_sh2_4_peak_1873
chr1	32339672	32339726	55	32339701	18	23.7239	13.0348	19.945	786_sh2_4_peak_1874
chr1	32351192	32351261	70	32351206	7	7.64261	5.56339	4.86098	786_sh2_4_peak_1875
chr1	32351499	32351601	103	32351573	17	22.4716	12.5332	18.7587	786_sh2_4_peak_1876
chr1	32351663	32351728	66	32351702	5	5.18104	4.17774	2.6099	786_sh2_4_peak_1877
chr1	32394382	32394774	393	32394535	22	27.1914	14.0552	23.2338	786_sh2_4_peak_1878
chr1	32432114	32432149	36	32432127	4	6.73069	4.4652	4.03014	786_sh2_4_peak_1879
chr1	32432193	32432228	36	32432196	4	6.75135	4.46981	4.03547	786_sh2_4_peak_1880
chr1	32448456	32448491	36	32448474	6	10.2285	6.25774	7.24833	786_sh2_4_peak_1881
chr1	32520579	32520679	101	32520656	10	16.6078	9.53424	13.2242	786_sh2_4_peak_1882
chr1	32539133	32539168	36	32539149	5	7.8538	5.21666	5.05523	786_sh2_4_peak_1883
chr1	32612252	32612364	113	32612343	9	13.4742	8.28249	10.2815	786_sh2_4_peak_1884
chr1	32650480	32650635	156	32650555	13	12.7579	7.85988	9.61096	786_sh2_4_peak_1885
chr1	32650911	32651223	313	32651106	32	40.8388	18.5455	36.2362	786_sh2_4_peak_1886
chr1	32695224	32695420	197	32695285	13	19.5936	11.2458	16.0385	786_sh2_4_peak_1887
chr1	32703596	32704143	548	32703907	15	14.7897	8.64437	11.5152	786_sh2_4_peak_1888
chr1	32704198	32704258	61	32704202	8	6.62126	4.92428	3.9306	786_sh2_4_peak_1889
chr1	32712264	32712333	70	32712299	11	15.3501	9.34409	12.0423	786_sh2_4_peak_1890
chr1	32712370	32712437	68	32712402	7	9.02277	6.20349	6.13187	786_sh2_4_peak_1891
chr1	32715966	32716001	36	32715973	4	4.6804	3.79305	2.19214	786_sh2_4_peak_1892
chr1	32723345	32723385	41	32723361	10	11.307	7.43702	8.25533	786_sh2_4_peak_1893
chr1	32725242	32725441	200	32725261	16	17.5181	10.0272	14.0819	786_sh2_4_peak_1894
chr1	32729982	32730240	259	32730065	18	22.3942	12.3387	18.6855	786_sh2_4_peak_1895
chr1	32741519	32741554	36	32741533	6	7.65299	5.45831	4.87042	786_sh2_4_peak_1896
chr1	32743543	32743631	89	32743590	6	7.50824	5.39812	4.73681	786_sh2_4_peak_1897
chr1	32760157	32760244	88	32760206	15	19.376	11.1964	15.8328	786_sh2_4_peak_1898
chr1	32760322	32760385	64	32760354	9	10.404	6.99774	7.41216	786_sh2_4_peak_1899
chr1	32773153	32773247	95	32773223	8	8.67887	6.11439	5.81147	786_sh2_4_peak_1900
chr1	32775354	32775490	137	32775467	15	18.9392	10.9767	15.4209	786_sh2_4_peak_1901
chr1	32775912	32775987	76	32775952	9	10.0704	6.82693	7.1052	786_sh2_4_peak_1902
chr1	32789463	32789558	96	32789492	10	13.8126	8.60133	10.5993	786_sh2_4_peak_1903
chr1	32792018	32792053	36	32792041	5	6.32075	4.70479	3.65518	786_sh2_4_peak_1904
chr1	32801188	32801327	140	32801256	21	33.6129	17.2994	29.3435	786_sh2_4_peak_1905
chr1	32817306	32817617	312	32817545	23	26.2625	13.2219	22.3522	786_sh2_4_peak_1906
chr1	32817815	32817867	53	32817836	10	8.9011	6.06006	6.01848	786_sh2_4_peak_1907
chr1	32818007	32818042	36	32818024	7	5.64267	4.41601	3.03578	786_sh2_4_peak_1908
chr1	32818105	32818208	104	32818181	20	21.9872	11.615	18.3004	786_sh2_4_peak_1909
chr1	32872856	32872890	35	32872875	4	6.10468	4.30705	3.45737	786_sh2_4_peak_1910
chr1	32878383	32878418	36	32878384	4	6.30167	4.36077	3.63765	786_sh2_4_peak_1911
chr1	32901309	32901343	35	32901325	6	7.92558	5.56695	5.1216	786_sh2_4_peak_1912
chr1	32901406	32901502	97	32901418	7	9.41961	6.36223	6.50107	786_sh2_4_peak_1913
chr1	32912900	32912961	62	32912928	14	22.3946	12.4054	18.6859	786_sh2_4_peak_1914
chr1	32913004	32913039	36	32913033	6	8.51334	5.78063	5.65753	786_sh2_4_peak_1915
chr1	32919839	32920124	286	32919934	19	25.6348	13.8568	21.7561	786_sh2_4_peak_1916
chr1	32934154	32934225	72	32934173	7	9.56335	6.41697	6.63434	786_sh2_4_peak_1917
chr1	32941086	32941121	36	32941115	4	6.49092	4.40889	3.81088	786_sh2_4_peak_1918
chr1	32949087	32949128	42	32949103	6	9.52352	6.0861	6.5973	786_sh2_4_peak_1919
chr1	32953611	32953657	47	32953635	9	14.1938	8.50927	10.9554	786_sh2_4_peak_1920
chr1	32954359	32954406	48	32954377	4	6.25063	4.34721	3.59143	786_sh2_4_peak_1921
chr1	32964791	32965049	259	32964948	41	60.4876	26.1227	55.0405	786_sh2_4_peak_1922
chr1	32981196	32981503	308	32981230	19	26.3503	14.2088	22.4358	786_sh2_4_peak_1923
chr1	32989348	32989428	81	32989414	12	11.4181	7.24754	8.35926	786_sh2_4_peak_1924
chr1	32992461	32992731	271	32992532	25	27.8398	13.487	23.8499	786_sh2_4_peak_1925
chr1	32997383	32997494	112	32997409	12	11.589	7.35009	8.51963	786_sh2_4_peak_1926
chr1	33007323	33007477	155	33007418	16	25.1997	13.7147	21.344	786_sh2_4_peak_1927
chr1	33036821	33037135	315	33036961	40	53.1677	22.389	48.0122	786_sh2_4_peak_1928
chr1	33050254	33050368	115	33050295	9	13.3298	8.23373	10.1461	786_sh2_4_peak_1929
chr1	33055258	33055318	61	33055286	11	15.3822	9.35711	12.072	786_sh2_4_peak_1930
chr1	33080943	33081198	256	33081032	32	48.7834	22.8637	43.8203	786_sh2_4_peak_1931
chr1	33099276	33099880	605	33099425	55	62.5969	20.6993	57.0713	786_sh2_4_peak_1932
chr1	33120565	33120705	141	33120617	13	18.7041	10.9014	15.199	786_sh2_4_peak_1933
chr1	33127209	33127562	354	33127299	37	49.4607	21.5284	44.4677	786_sh2_4_peak_1934
chr1	33158196	33158230	35	33158203	3	4.94002	3.53268	2.42381	786_sh2_4_peak_1935
chr1	33170564	33170599	36	33170582	6	9.74474	6.14339	6.80274	786_sh2_4_peak_1936
chr1	33180791	33180832	42	33180814	18	20.6828	11.3869	17.0673	786_sh2_4_peak_1937
chr1	33180874	33180950	77	33180893	20	23.6571	12.5856	19.8816	786_sh2_4_peak_1938
chr1	33181004	33181039	36	33181015	7	6.26141	4.7945	3.60102	786_sh2_4_peak_1939
chr1	33182039	33182145	107	33182071	10	9.86308	6.63509	6.91327	786_sh2_4_peak_1940
chr1	33218814	33218885	72	33218817	4	6.75135	4.46981	4.03547	786_sh2_4_peak_1941
chr1	33295618	33295661	44	33295634	9	12.9243	8.09082	9.7667	786_sh2_4_peak_1942
chr1	33298744	33298860	117	33298771	7	9.66279	6.45399	6.72672	786_sh2_4_peak_1943
chr1	33327797	33327869	73	33327851	8	6.83739	5.05785	4.1155	786_sh2_4_peak_1944
chr1	33327935	33328281	347	33328127	38	51.0137	22.0058	45.951	786_sh2_4_peak_1945
chr1	33342311	33342625	315	33342389	29	29.1831	12.8263	25.1266	786_sh2_4_peak_1946
chr1	33346766	33346831	66	33346799	17	11.2259	6.01	8.18022	786_sh2_4_peak_1947
chr1	33347006	33347206	201	33347172	37	34.1783	12.6954	29.882	786_sh2_4_peak_1948
chr1	33349896	33349944	49	33349922	17	13.5879	7.40162	10.3882	786_sh2_4_peak_1949
chr1	33350010	33350147	138	33350078	27	25.7041	11.5052	21.8222	786_sh2_4_peak_1950
chr1	33365652	33365808	157	33365731	9	11.2311	7.39555	8.18524	786_sh2_4_peak_1951
chr1	33367880	33367998	119	33367926	12	15.8565	9.62694	12.5176	786_sh2_4_peak_1952
chr1	33430806	33430872	67	33430840	15	11.7283	6.7734	8.64908	786_sh2_4_peak_1953
chr1	33430926	33431207	282	33431101	32	33.1008	13.9807	28.8557	786_sh2_4_peak_1954
chr1	33433675	33433977	303	33433812	23	21.1903	10.1909	17.5464	786_sh2_4_peak_1955
chr1	33455966	33456041	76	33455995	9	13.1221	8.16165	9.9518	786_sh2_4_peak_1956
chr1	33470612	33470659	48	33470644	10	7.53539	5.20855	4.76184	786_sh2_4_peak_1957
chr1	33470701	33470761	61	33470724	9	6.53612	4.73505	3.85217	786_sh2_4_peak_1958
chr1	33472346	33472707	362	33472520	32	36.1343	15.7725	31.7459	786_sh2_4_peak_1959
chr1	33474025	33474063	39	33474035	10	7.66296	5.28914	4.87969	786_sh2_4_peak_1960
chr1	33586154	33586211	58	33586185	6	9.00432	5.93842	6.11453	786_sh2_4_peak_1961
chr1	33586299	33586334	36	33586305	5	7.41009	5.09008	4.64567	786_sh2_4_peak_1962
chr1	33613008	33613043	36	33613029	4	6.75135	4.46981	4.03547	786_sh2_4_peak_1963
chr1	33613087	33613122	36	33613108	4	6.75135	4.46981	4.03547	786_sh2_4_peak_1964
chr1	33633165	33633256	92	33633188	6	10.2285	6.25774	7.24833	786_sh2_4_peak_1965
chr1	33727496	33727531	36	33727519	3	5.12478	3.57585	2.55823	786_sh2_4_peak_1966
chr1	34009674	34009709	36	34009686	6	8.66792	5.83228	5.80153	786_sh2_4_peak_1967
chr1	34163303	34163337	35	34163304	3	5.12478	3.57585	2.55823	786_sh2_4_peak_1968
chr1	34199788	34199858	71	34199823	5	7.62206	5.15259	4.84148	786_sh2_4_peak_1969
chr1	34200063	34200169	107	34200138	7	10.9404	6.87012	7.9132	786_sh2_4_peak_1970
chr1	34360758	34360793	36	34360785	4	6.75135	4.46981	4.03547	786_sh2_4_peak_1971
chr1	34379108	34379199	92	34379184	5	8.4566	5.36378	5.60526	786_sh2_4_peak_1972
chr1	34590221	34590287	67	34590231	4	6.51942	4.41585	3.83701	786_sh2_4_peak_1973
chr1	34681641	34681676	36	34681647	3	5.12478	3.57585	2.55823	786_sh2_4_peak_1974
chr1	34742768	34742823	56	34742801	7	9.92537	6.54843	6.97037	786_sh2_4_peak_1975
chr1	34758871	34758956	86	34758910	15	15.4934	9.06459	12.1765	786_sh2_4_peak_1976
chr1	34763426	34763503	78	34763479	16	17.2673	9.88131	13.845	786_sh2_4_peak_1977
chr1	34763548	34763773	226	34763576	14	14.5611	8.72788	11.2999	786_sh2_4_peak_1978
chr1	34786592	34786636	45	34786606	7	9.28191	6.30842	6.37298	786_sh2_4_peak_1979
chr1	34786684	34786738	55	34786715	7	9.28191	6.30842	6.37298	786_sh2_4_peak_1980
chr1	34794189	34794315	127	34794231	12	18.1699	10.5639	14.6946	786_sh2_4_peak_1981
chr1	34851800	34851961	162	34851818	13	14.1118	8.64986	10.8786	786_sh2_4_peak_1982
chr1	34852743	34852981	239	34852868	24	30.7572	15.4975	26.6246	786_sh2_4_peak_1983
chr1	34859555	34859629	75	34859599	9	9.56057	6.55494	6.63212	786_sh2_4_peak_1984
chr1	34859673	34859941	269	34859805	27	37.4459	18.3109	32.9965	786_sh2_4_peak_1985
chr1	34866292	34866346	55	34866314	8	11.1266	7.21909	8.08678	786_sh2_4_peak_1986
chr1	34924933	34925016	84	34924949	3	4.5368	3.42455	2.06269	786_sh2_4_peak_1987
chr1	34984926	34985007	82	34984958	9	11.1676	7.36633	8.12582	786_sh2_4_peak_1988
chr1	34985291	34985346	56	34985326	6	6.93588	5.14289	4.20668	786_sh2_4_peak_1989
chr1	34985389	34985433	45	34985398	7	8.28358	5.87758	5.45205	786_sh2_4_peak_1990
chr1	35031653	35032021	369	35031700	15	19.2088	11.113	15.6755	786_sh2_4_peak_1991
chr1	35047446	35047662	217	35047631	18	24.6591	13.4983	20.8314	786_sh2_4_peak_1992
chr1	35047723	35047757	35	35047724	5	5.3472	4.26263	2.76333	786_sh2_4_peak_1993
chr1	35062967	35063111	145	35063002	17	28.4617	14.9973	24.4416	786_sh2_4_peak_1994
chr1	35079117	35079152	36	35079133	9	11.3393	7.44476	8.28573	786_sh2_4_peak_1995
chr1	35079228	35079539	312	35079372	13	17.5197	10.395	14.0829	786_sh2_4_peak_1996
chr1	35111270	35111305	36	35111296	4	6.75135	4.46981	4.03547	786_sh2_4_peak_1997
chr1	35192163	35192206	44	35192187	11	10.8645	7.08548	7.84264	786_sh2_4_peak_1998
chr1	35193128	35193432	305	35193337	20	23.5631	12.5319	19.7921	786_sh2_4_peak_1999
[truncated: 93,333 more rows]
